# Supplementary material for: Genome-wide expression analysis offers new insights into the origin and evolution of Physcomitrella patens stress response
Source: Sci Rep. 2015 Nov 30;5:17434. doi: 10.1038/srep17434 (PMC4663497; doi:10.1038/srep17434)
Supplement: Supplementary Datasets 1-25 [file srep17434-s2.xls]

## Sheet: Supplementary Dataset 1
Supplementary Dataset 1: List of genes representing the degree of overlap among gene expression of P. patens control and ABA treated samples at different time points. The Venny online tool was used to visually represent the degree of overlap among gene expression of Physcomitrell "control" and Physcomitrella "ABA treated" at different time points. This output was generated as Venn diagrams using …
Genes only in	Genes only in	Genes only in	Genes common in	Genes common in	Genes common in	Genes common in
Control	ABA 0.5 h	ABA 4.0 h	Control & ABA 0.5 h	Control & ABA 4.0 h	ABA 0.5 h & ABA 4.0 h	Control & ABA 0.5 h & ABA 4.0 h
Pp1s25_68V6.1	Pp1s271_8V6.1	Pp1s135_99V6.1	Pp1s176_133V6.1	Pp1s203_89V6.1	Pp1s283_61V6.1	Pp1s96_87V6.1
Pp1s200_73V6.1	Pp1s66_137V6.1	Pp1s48_6V6.1	Pp1s81_191V6.1	Pp1s104_11V6.1	Pp1s60_143V6.1	Pp1s80_41V6.1
Pp1s64_135V6.1	Pp1s100_241V6.1	Pp1s1_265V6.1	Pp1s98_150V6.1	Pp1s297_61V6.1	Pp1s276_72V6.1	Pp1s81_51V6.1
Pp1s13_292V6.1	Pp1s123_11V6.1	Pp1s34_13V6.1	Pp1s185_4V6.1	Pp1s34_16V6.1	Pp1s358_22V6.1	Pp1s102_120V6.1
Pp1s400_5V6.1	Pp1s42_48V6.1	Pp1s190_90V6.1	Pp1s232_61V6.1	Pp1s314_12V6.1	Pp1s225_79V6.1	Pp1s62_48V6.1
Pp1s199_98V6.1	Pp1s54_221V6.1	Pp1s97_151V6.1	Pp1s97_190V6.1	Pp1s159_140V6.1	Pp1s148_73V6.1	Pp1s177_33V6.1
Pp1s187_94V6.1	Pp1s3_7V6.1	Pp1s174_68V6.1	Pp1s224_71V6.1	Pp1s324_15V6.1	Pp1s99_56V6.1	Pp1s18_345V6.1
Pp1s220_29V6.1	Pp1s9_164V6.1	Pp1s54_131V6.1	Pp1s154_15V6.1	Pp1s74_170V6.1	Pp1s383_3V6.1	Pp1s67_54V6.1
Pp1s429_3V6.1	Pp1s16_112V6.1	Pp1s23_101V6.1	Pp1s7_379V6.1	Pp1s20_53V6.1	Pp1s97_105V6.1	Pp1s7_8V6.1
Pp1s73_24V6.1	Pp1s77_78V6.1	Pp1s21_260V6.1	Pp1s57_163V6.1	Pp1s203_98V6.1	Pp1s114_121V6.1	Pp1s87_103V6.1
Pp1s173_39V6.1	Pp1s89_203V6.1	Pp1s100_161V6.1	Pp1s239_52V6.1	Pp1s333_51V6.1	Pp1s11_192V6.1	Pp1s81_16V6.1
Pp1s157_5V6.1	Pp1s317_29V6.1	Pp1s111_81V6.1	Pp1s17_257V6.1	Pp1s240_42V6.1	Pp1s235_126V6.1	Pp1s12_51V6.1
Pp1s12_126V6.1	Pp1s40_216V6.1	Pp1s49_204V6.1	Pp1s274_54V6.1	Pp1s246_1V6.1	Pp1s256_80V6.1	Pp1s123_43V6.1
Pp1s47_121V6.1	Pp1s142_145V6.1	Pp1s75_110V6.1	Pp1s4_430V6.1	Pp1s496_7V6.1	Pp1s113_155V6.1	Pp1s54_178V6.1
Pp1s8_78V6.1	Pp1s442_22V6.1	Pp1s174_116V6.1	Pp1s201_29V6.1	Pp1s158_183V6.1	Pp1s105_149V6.1	Pp1s28_333V6.1
Pp1s18_183V6.1	Pp1s36_205V6.1	Pp1s274_76V6.1	Pp1s290_43V6.1	Pp1s32_123V6.1	Pp1s117_158V6.1	Pp1s21_320V6.1
Pp1s375_5V6.1	Pp1s208_47V6.1	Pp1s10_197V6.1	Pp1s99_71V6.1	Pp1s240_51V6.1	Pp1s105_133V6.1	Pp1s81_168V6.1
Pp1s143_74V6.1	Pp1s49_31V6.1	Pp1s255_51V6.1	Pp1s300_52V6.1	Pp1s115_117V6.1	Pp1s22_314V6.1	Pp1s140_64V6.1
Pp1s80_73V6.1	Pp1s396_38V6.1	Pp1s271_79V6.1	Pp1s331_44V6.1	Pp1s32_264V6.1	Pp1s185_115V6.1	Pp1s154_18V6.1
Pp1s9_24V6.1	Pp1s106_24V6.1	Pp1s17_233V6.1	Pp1s198_120V6.1	Pp1s14_7V6.1	Pp1s106_2V6.1	Pp1s6_375V6.1
Pp1s34_233V6.1	Pp1s375_22V6.1	Pp1s73_198V6.1	Pp1s47_68V6.1	Pp1s28_340V6.1	Pp1s248_27V6.1	Pp1s153_95V6.1
Pp1s172_87V6.1	Pp1s424_5V6.1	Pp1s8_186V6.1	Pp1s212_118V6.1	Pp1s140_164V6.1	Pp1s355_23V6.1	Pp1s509_1V6.1
Pp1s47_2V6.1	Pp1s45_68V6.1	Pp1s47_326V6.1	Pp1s7_499V6.1	Pp1s64_54V6.1	Pp1s90_82V6.1	Pp1s188_12V6.1
Pp1s268_14V6.1	Pp1s12_293V6.1	Pp1s7_348V6.1	Pp1s41_46V6.1	Pp1s154_78V6.1	Pp1s1_575V6.1	Pp1s229_59V6.1
Pp1s130_286V6.1	Pp1s130_10V6.1	Pp1s44_5V6.1	Pp1s298_57V6.1	Pp1s223_55V6.1	Pp1s4_242V6.1	Pp1s112_212V6.1
Pp1s464_4V6.1	Pp1s24_113V6.1	Pp1s97_34V6.1	Pp1s341_20V6.1	Pp1s118_183V6.1	Pp1s127_110V6.1	Pp1s364_61V6.1
Pp1s163_116V6.1	Pp1s73_255V6.1	Pp1s167_89V6.1	Pp1s855_1V6.1	Pp1s299_11V6.1	Pp1s100_27V6.1	Pp1s45_38V6.1
Pp1s71_90V6.1	Pp1s19_59V6.1	Pp1s25_265V6.1	Pp1s234_101V6.1	Pp1s18_151V6.1	Pp1s81_202V6.1	Pp1s221_62V6.1
Pp1s19_266V6.1	Pp1s258_85V6.1	Pp1s237_76V6.1	Pp1s91_98V6.1	Pp1s45_251V6.1	Pp1s20_213V6.1	Pp1s206_11V6.1
Pp1s4_237V6.1	Pp1s31_27V6.1	Pp1s243_50V6.1	Pp1s100_28V6.1	Pp1s192_11V6.1	Pp1s122_19V6.1	Pp1s355_53V6.1
Pp1s92_80V6.1	Pp1s379_27V6.1	Pp1s124_7V6.1	Pp1s211_67V6.1	Pp1s76_6V6.1	Pp1s9_50V6.1	Pp1s136_206V6.1
Pp1s169_10V6.1	Pp1s45_272V6.1	Pp1s41_226V6.1	Pp1s79_269V6.1	Pp1s202_18V6.1	Pp1s299_62V6.1	Pp1s58_127V6.1
Pp1s83_70V6.1	Pp1s12_100V6.1	Pp1s280_38V6.1	Pp1s5_68V6.1	Pp1s279_86V6.1	Pp1s439_15V6.1	Pp1s62_194V6.1
Pp1s68_46V6.1	Pp1s16_28V6.1	Pp1s1052_2V6.1	Pp1s2_334V6.1	Pp1s303_46V6.1	Pp1s323_12V6.1	Pp1s59_98V6.1
Pp1s85_196V6.1	Pp1s282_85V6.1	Pp1s85_91V6.1	Pp1s54_25V6.1	Pp1s89_117V6.1	Pp1s219_3V6.1	Pp1s55_265V6.1
Pp1s225_53V6.1	Pp1s234_91V6.1	Pp1s385_16V6.1	Pp1s114_139V6.1	Pp1s59_20V6.1	Pp1s54_180V6.1	Pp1s15_127V6.1
Pp1s94_165V6.1	Pp1s230_90V6.1	Pp1s217_4V6.1	Pp1s76_17V6.1	Pp1s534_7V6.1	Pp1s144_119V6.1	Pp1s314_19V6.1
Pp1s274_24V6.1	Pp1s117_65V6.1	Pp1s1_266V6.1	Pp1s8_62V6.1	Pp1s156_87V6.1	Pp1s382_22V6.1	Pp1s271_81V6.1
Pp1s238_22V6.1	Pp1s374_26V6.1	Pp1s33_46V6.1	Pp1s129_205V6.1	Pp1s342_33V6.1	Pp1s196_117V6.1	Pp1s288_41V6.1
Pp1s165_131V6.1	Pp1s53_68V6.1	Pp1s13_325V6.1	Pp1s83_68V6.1	Pp1s72_214V6.1	Pp1s215_2V6.1	Pp1s199_126V6.1
Pp1s27_243V6.1	Pp1s13_257V6.1	Pp1s333_46V6.1	Pp1s409_25V6.1	Pp1s66_69V6.1	Pp1s107_88V6.1	Pp1s77_208V6.1
Pp1s304_12V6.1	Pp1s246_29V6.1	Pp1s5_344V6.1	Pp1s96_74V6.1	Pp1s246_62V6.1	Pp1s262_87V6.1	Pp1s2_443V6.1
Pp1s145_60V6.1	Pp1s77_13V6.1	Pp1s85_34V6.1	Pp1s4_9V6.1	Pp1s136_190V6.1	Pp1s287_35V6.1	Pp1s39_100V6.1
Pp1s82_99V6.1	Pp1s210_80V6.1	Pp1s104_205V6.1	Pp1s391_8V6.1	Pp1s21_388V6.1	Pp1s11_314V6.1	Pp1s303_49V6.1
Pp1s95_104V6.1	Pp1s138_65V6.1	Pp1s181_8V6.1	Pp1s160_140V6.1	Pp1s105_191V6.1	Pp1s92_41V6.1	Pp1s80_198V6.1
Pp1s173_104V6.1	Pp1s1_590V6.1	Pp1s104_67V6.1	Pp1s132_34V6.1	Pp1s149_16V6.1	Pp1s36_62V6.1	Pp1s135_59V6.1
Pp1s486_7V6.1	Pp1s96_251V6.1	Pp1s192_10V6.1	Pp1s97_106V6.1	Pp1s34_284V6.1	Pp1s58_283V6.1	Pp1s8_297V6.1
Pp1s164_91V6.1	Pp1s22_252V6.1	Pp1s75_54V6.1	Pp1s34_385V6.1	Pp1s138_16V6.1	Pp1s406_7V6.1	Pp1s34_34V6.1
Pp1s82_57V6.1	Pp1s41_233V6.1	Pp1s128_28V6.1	Pp1s75_55V6.1	Pp1s340_23V6.1	Pp1s298_3V6.1	Pp1s40_84V6.1
Pp1s156_90V6.1	Pp1s273_8V6.1	Pp1s149_171V6.1	Pp1s158_48V6.1	Pp1s62_42V6.1	Pp1s29_39V6.1	Pp1s14_31V6.1
Pp1s448_22V6.1	Pp1s339_69V6.1	Pp1s65_247V6.1	Pp1s163_94V6.1	Pp1s199_26V6.1	Pp1s89_47V6.1	Pp1s475_12V6.1
Pp1s452_9V6.1	Pp1s59_282V6.1	Pp1s20_129V6.1	Pp1s56_142V6.1	Pp1s2_292V6.1	Pp1s101_67V6.1	Pp1s153_118V6.1
Pp1s35_186V6.1	Pp1s17_370V6.1	Pp1s131_105V6.1	Pp1s300_6V6.1	Pp1s343_71V6.1	Pp1s175_63V6.1	Pp1s313_77V6.1
Pp1s22_15V6.1	Pp1s74_197V6.1	Pp1s20_250V6.1	Pp1s84_75V6.1	Pp1s22_264V6.1	Pp1s74_206V6.1	Pp1s10_206V6.1
Pp1s60_116V6.1	Pp1s90_212V6.1	Pp1s386_26V6.1	Pp1s568_1V6.1	Pp1s47_136V6.1	Pp1s22_104V6.1	Pp1s124_114V6.1
Pp1s16_355V6.1	Pp1s203_37V6.1	Pp1s30_346V6.1	Pp1s122_150V6.1	Pp1s21_152V6.1	Pp1s62_212V6.1	Pp1s30_125V6.1
Pp1s213_136V6.1	Pp1s71_295V6.1	Pp1s9_337V6.1	Pp1s106_214V6.1	Pp1s18_64V6.1	Pp1s126_16V6.1	Pp1s124_66V6.1
Pp1s315_4V6.1	Pp1s286_47V6.1	Pp1s81_124V6.1	Pp1s5_149V6.1	Pp1s114_107V6.1	Pp1s20_301V6.1	Pp1s27_91V6.1
Pp1s54_270V6.1	Pp1s34_225V6.1	Pp1s306_53V6.1	Pp1s543_5V6.1	Pp1s81_88V6.1	Pp1s87_44V6.1	Pp1s311_17V6.1
Pp1s58_122V6.1	Pp1s66_100V6.1	Pp1s93_49V6.1	Pp1s315_8V6.1	Pp1s16_276V6.1	Pp1s3_107V6.1	Pp1s136_89V6.1
Pp1s148_18V6.1	Pp1s141_147V6.1	Pp1s206_23V6.1	Pp1s176_31V6.1	Pp1s167_28V6.1	Pp1s97_136V6.1	Pp1s44_64V6.1
Pp1s105_252V6.1	Pp1s127_11V6.1	Pp1s97_66V6.1	Pp1s20_230V6.1	Pp1s38_265V6.1	Pp1s239_37V6.1	Pp1s247_27V6.1
Pp1s335_73V6.1	Pp1s99_131V6.1	Pp1s90_194V6.1	Pp1s267_27V6.1	Pp1s169_45V6.1	Pp1s266_69V6.1	Pp1s70_249V6.1
Pp1s208_90V6.1	Pp1s118_164V6.1	Pp1s101_22V6.1	Pp1s7030_1V6.1	Pp1s334_68V6.1	Pp1s463_14V6.1	Pp1s26_3V6.1
Pp1s5_181V6.1	Pp1s334_32V6.1	Pp1s146_19V6.1	Pp1s291_19V6.1	Pp1s431_35V6.1	Pp1s175_16V6.1	Pp1s534_1V6.1
Pp1s315_1V6.1	Pp1s479_12V6.1	Pp1s35_74V6.1	Pp1s194_122V6.1	Pp1s149_258V6.1	Pp1s293_29V6.1	Pp1s21_138V6.1
Pp1s1_41V6.1	Pp1s61_291V6.1	Pp1s22_68V6.1	Pp1s51_213V6.1	Pp1s313_69V6.1	Pp1s246_130V6.1	Pp1s46_180V6.1
Pp1s34_142V6.1	Pp1s83_203V6.1	Pp1s141_121V6.1	Pp1s517_5V6.1	Pp1s91_47V6.1	Pp1s134_62V6.1	Pp1s59_287V6.1
Pp1s235_62V6.1	Pp1s124_54V6.1	Pp1s3_588V6.1	Pp1s172_6V6.1	Pp1s67_99V6.1	Pp1s101_78V6.1	Pp1s57_27V6.1
Pp1s36_144V6.1	Pp1s389_53V6.1	Pp1s71_109V6.1	Pp1s18_71V6.1	Pp1s463_9V6.1	Pp1s74_194V6.1	Pp1s353_9V6.1
Pp1s27_85V6.1	Pp1s12_115V6.1	Pp1s6_237V6.1	Pp1s2_421V6.1	Pp1s90_45V6.1	Pp1s17_137V6.1	Pp1s373_16V6.1
Pp1s225_76V6.1	Pp1s120_145V6.1	Pp1s300_60V6.1	Pp1s10_210V6.1	Pp1s139_26V6.1	Pp1s60_27V6.1	Pp1s303_75V6.1
Pp1s153_189V6.1	Pp1s87_16V6.1	Pp1s57_102V6.1	Pp1s18_125V6.1	Pp1s293_24V6.1	Pp1s91_94V6.1	Pp1s271_21V6.1
Pp1s56_261V6.1	Pp1s27_300V6.1	Pp1s68_125V6.1	Pp1s27_155V6.1	Pp1s106_181V6.1	Pp1s142_88V6.1	Pp1s326_1V6.1
Pp1s28_260V6.1	Pp1s69_249V6.1	Pp1s12_277V6.1	Pp1s13_459V6.1	Pp1s11_123V6.1	Pp1s1_232V6.1	Pp1s131_151V6.1
Pp1s48_162V6.1	Pp1s120_98V6.1	Pp1s48_191V6.1	Pp1s51_108V6.1	Pp1s33_205V6.1	Pp1s310_61V6.1	Pp1s108_177V6.1
Pp1s46_53V6.1	Pp1s301_36V6.1	Pp1s15_463V6.1	Pp1s69_217V6.1	Pp1s545_11V6.1	Pp1s181_7V6.1	Pp1s7_71V6.1
Pp1s276_15V6.1	Pp1s263_56V6.1	Pp1s13_381V6.1	Pp1s118_59V6.1	Pp1s39_207V6.1	Pp1s142_148V6.1	Pp1s386_41V6.1
Pp1s375_26V6.1	Pp1s13_11V6.1	Pp1s60_238V6.1	Pp1s466_9V6.1	Pp1s102_50V6.1	Pp1s353_59V6.1	Pp1s80_95V6.1
Pp1s88_202V6.1	Pp1s8_111V6.1	Pp1s95_56V6.1	Pp1s34_312V6.1	Pp1s58_245V6.1	Pp1s173_20V6.1	Pp1s10_44V6.1
Pp1s36_64V6.1	Pp1s38_390V6.1	Pp1s52_14V6.1	Pp1s57_10V6.1	Pp1s455_4V6.1	Pp1s505_2V6.1	Pp1s28_26V6.1
Pp1s325_43V6.1	Pp1s28_30V6.1	Pp1s497_1V6.1	Pp1s447_9V6.1	Pp1s21_401V6.1	Pp1s309_86V6.1	Pp1s43_86V6.1
Pp1s2_736V6.1	Pp1s385_42V6.1	Pp1s704_9V6.1	Pp1s240_84V6.1	Pp1s33_302V6.1	Pp1s177_101V6.1	Pp1s144_19V6.1
Pp1s126_159V6.1	Pp1s4_27V6.1	Pp1s189_17V6.1	Pp1s138_10V6.1	Pp1s292_16V6.1	Pp1s27_58V6.1	Pp1s77_257V6.1
Pp1s278_34V6.1	Pp1s202_102V6.1	Pp1s155_11V6.1	Pp1s221_3V6.1	Pp1s58_187V6.1	Pp1s207_32V6.1	Pp1s3_270V6.1
Pp1s384_7V6.1	Pp1s49_252V6.1	Pp1s163_70V6.1	Pp1s35_235V6.1	Pp1s271_85V6.1	Pp1s249_91V6.1	Pp1s39_82V6.1
Pp1s486_4V6.1	Pp1s358_68V6.1	Pp1s13_303V6.1	Pp1s6118_1V6.1	Pp1s1_557V6.1	Pp1s348_9V6.1	Pp1s142_106V6.1
Pp1s287_74V6.1	Pp1s212_14V6.1	Pp1s13_115V6.1	Pp1s71_317V6.1	Pp1s9_47V6.1	Pp1s77_100V6.1	Pp1s375_36V6.1
Pp1s4_433V6.1	Pp1s457_17V6.1	Pp1s73_69V6.1	Pp1s91_54V6.1	Pp1s34_289V6.1	Pp1s109_92V6.1	Pp1s160_61V6.1
Pp1s129_62V6.1	Pp1s71_240V6.1	Pp1s94_93V6.1	Pp1s54_184V6.1	Pp1s42_282V6.1	Pp1s189_86V6.1	Pp1s35_50V6.1
Pp1s29_148V6.1	Pp1s211_47V6.1	Pp1s356_47V6.1	Pp1s30_359V6.1	Pp1s139_117V6.1	Pp1s29_302V6.1	Pp1s38_192V6.1
Pp1s218_24V6.1	Pp1s27_275V6.1	Pp1s26_25V6.1	Pp1s35_26V6.1	Pp1s44_71V6.1	Pp1s86_4V6.1	Pp1s248_64V6.1
Pp1s96_142V6.1	Pp1s308_32V6.1	Pp1s83_137V6.1	Pp1s71_228V6.1	Pp1s242_92V6.1	Pp1s4_216V6.1	Pp1s144_29V6.1
Pp1s99_45V6.1	Pp1s191_120V6.1	Pp1s72_323V6.1	Pp1s39_349V6.1	Pp1s478_3V6.1	Pp1s28_382V6.1	Pp1s54_34V6.1
Pp1s466_10V6.1	Pp1s4_341V6.1	Pp1s403_15V6.1	Pp1s65_122V6.1	Pp1s401_16V6.1	Pp1s331_21V6.1	Pp1s286_14V6.1
Pp1s42_207V6.1	Pp1s49_68V6.1	Pp1s188_22V6.1	Pp1s220_96V6.1	Pp1s14_129V6.1	Pp1s252_19V6.1	Pp1s155_12V6.1
Pp1s1_410V6.1	Pp1s6_336V6.1	Pp1s18_264V6.1	Pp1s224_13V6.1	Pp1s21_130V6.1	Pp1s161_2V6.1	Pp1s94_39V6.1
Pp1s133_30V6.1	Pp1s30_92V6.1	Pp1s77_105V6.1	Pp1s24_28V6.1	Pp1s415_31V6.1	Pp1s16_315V6.1	Pp1s354_33V6.1
Pp1s259_102V6.1	Pp1s105_10V6.1	Pp1s58_132V6.1	Pp1s422_5V6.1	Pp1s49_82V6.1	Pp1s331_20V6.1	Pp1s445_19V6.1
Pp1s173_162V6.1	Pp1s54_35V6.1	Pp1s336_9V6.1	Pp1s251_70V6.1	Pp1s2_112V6.1	Pp1s127_91V6.1	Pp1s326_44V6.1
Pp1s10_361V6.1	Pp1s60_299V6.1	Pp1s15_496V6.1	Pp1s88_108V6.1	Pp1s87_154V6.1	Pp1s76_109V6.1	Pp1s43_46V6.1
Pp1s37_210V6.1	Pp1s16_397V6.1	Pp1s149_185V6.1	Pp1s116_1V6.1	Pp1s182_94V6.1	Pp1s34_32V6.1	Pp1s47_321V6.1
Pp1s154_17V6.1	Pp1s98_59V6.1	Pp1s50_99V6.1	Pp1s3_318V6.1	Pp1s96_102V6.1	Pp1s50_57V6.1	Pp1s13_7V6.1
Pp1s90_56V6.1	Pp1s89_36V6.1	Pp1s1_460V6.1	Pp1s19_216V6.1	Pp1s120_123V6.1	Pp1s112_172V6.1	Pp1s81_26V6.1
Pp1s256_49V6.1	Pp1s157_12V6.1	Pp1s40_45V6.1	Pp1s135_83V6.1	Pp1s61_331V6.1	Pp1s168_99V6.1	Pp1s2_654V6.1
Pp1s149_95V6.1	Pp1s93_154V6.1	Pp1s98_244V6.1	Pp1s16_208V6.1	Pp1s224_77V6.1	Pp1s250_38V6.1	Pp1s272_10V6.1
Pp1s180_73V6.1	Pp1s106_22V6.1	Pp1s39_281V6.1	Pp1s26_59V6.1	Pp1s105_132V6.1	Pp1s407_21V6.1	Pp1s28_325V6.1
Pp1s21_351V6.1	Pp1s403_42V6.1	Pp1s69_180V6.1	Pp1s336_66V6.1	Pp1s1751_1V6.1	Pp1s3_338V6.1	Pp1s19_272V6.1
Pp1s344_6V6.1	Pp1s122_138V6.1	Pp1s83_74V6.1	Pp1s70_157V6.1	Pp1s112_75V6.1	Pp1s271_3V6.1	Pp1s102_15V6.1
Pp1s533_10V6.1	Pp1s142_113V6.1	Pp1s4_487V6.1	Pp1s189_75V6.1	Pp1s232_79V6.1	Pp1s719_1V6.1	Pp1s103_93V6.1
Pp1s316_21V6.1	Pp1s43_93V6.1	Pp1s7_3V6.1	Pp1s58_24V6.1	Pp1s28_284V6.1	Pp1s28_122V6.1	Pp1s23_33V6.1
Pp1s21_285V6.1	Pp1s80_200V6.1	Pp1s176_13V6.1	Pp1s315_65V6.1	Pp1s126_119V6.1	Pp1s108_76V6.1	Pp1s241_66V6.1
Pp1s141_82V6.1	Pp1s112_96V6.1	Pp1s35_371V6.1	Pp1s163_33V6.1	Pp1s214_10V6.1	Pp1s7_299V6.1	Pp1s186_46V6.1
Pp1s102_167V6.1	Pp1s149_28V6.1	Pp1s39_142V6.1	Pp1s1_440V6.1	Pp1s178_131V6.1	Pp1s147_26V6.1	Pp1s45_59V6.1
Pp1s105_82V6.1	Pp1s38_224V6.1	Pp1s262_68V6.1	Pp1s167_154V6.1	Pp1s339_15V6.1	Pp1s3_294V6.1	Pp1s77_167V6.1
Pp1s12_3V6.1	Pp1s6_349V6.1	Pp1s56_27V6.1	Pp1s285_15V6.1	Pp1s14_320V6.1	Pp1s33_161V6.1	Pp1s31_91V6.1
Pp1s324_11V6.1	Pp1s266_32V6.1	Pp1s37_105V6.1	Pp1s325_35V6.1	Pp1s35_123V6.1	Pp1s404_38V6.1	Pp1s84_173V6.1
Pp1s262_16V6.1	Pp1s3_508V6.1	Pp1s101_223V6.1	Pp1s9_358V6.1	Pp1s25_358V6.1	Pp1s119_88V6.1	Pp1s3_414V6.1
Pp1s223_112V6.1	Pp1s20_197V6.1	Pp1s100_244V6.1	Pp1s2_9V6.1	Pp1s5_432V6.1	Pp1s126_137V6.1	Pp1s96_36V6.1
Pp1s31_81V6.1	Pp1s89_69V6.1	Pp1s420_3V6.1	Pp1s15_231V6.1	Pp1s385_46V6.1	Pp1s257_23V6.1	Pp1s77_215V6.1
Pp1s81_173V6.1	Pp1s21_305V6.1	Pp1s9_81V6.1	Pp1s177_46V6.1	Pp1s72_94V6.1	Pp1s7_435V6.1	Pp1s158_153V6.1
Pp1s72_174V6.1	Pp1s192_7V6.1	Pp1s395_25V6.1	Pp1s219_100V6.1	Pp1s199_137V6.1	Pp1s59_169V6.1	Pp1s10_28V6.1
Pp1s275_109V6.1	Pp1s155_102V6.1	Pp1s71_46V6.1	Pp1s189_67V6.1	Pp1s81_86V6.1	Pp1s88_28V6.1	Pp1s392_49V6.1
Pp1s146_108V6.1	Pp1s11_295V6.1	Pp1s103_139V6.1	Pp1s472_6V6.1	Pp1s16_372V6.1	Pp1s28_297V6.1	Pp1s49_200V6.1
Pp1s86_58V6.1	Pp1s15_212V6.1	Pp1s39_392V6.1	Pp1s364_9V6.1	Pp1s351_14V6.1	Pp1s44_315V6.1	Pp1s75_166V6.1
Pp1s42_211V6.1	Pp1s25_234V6.1	Pp1s82_86V6.1	Pp1s85_190V6.1	Pp1s333_39V6.1	Pp1s59_175V6.1	Pp1s398_7V6.1
Pp1s65_53V6.1	Pp1s1_654V6.1	Pp1s355_34V6.1	Pp1s270_74V6.1	Pp1s523_23V6.1	Pp1s1_254V6.1	Pp1s419_22V6.1
Pp1s71_306V6.1	Pp1s286_68V6.1	Pp1s66_62V6.1	Pp1s258_30V6.1	Pp1s209_82V6.1	Pp1s16_216V6.1	Pp1s113_14V6.1
Pp1s9_478V6.1	Pp1s60_187V6.1	Pp1s74_167V6.1	Pp1s2_600V6.1	Pp1s72_218V6.1	Pp1s1_744V6.1	Pp1s82_154V6.1
Pp1s165_135V6.1	Pp1s10_167V6.1	Pp1s62_44V6.1	Pp1s265_22V6.1	Pp1s241_39V6.1	Pp1s215_76V6.1	Pp1s10_240V6.1
Pp1s248_72V6.1	Pp1s63_200V6.1	Pp1s185_97V6.1	Pp1s1_343V6.1	Pp1s477_3V6.1	Pp1s327_2V6.1	Pp1s241_25V6.1
Pp1s65_145V6.1	Pp1s1_846V6.1	Pp1s364_34V6.1	Pp1s75_99V6.1	Pp1s14_332V6.1	Pp1s109_123V6.1	Pp1s422_18V6.1
Pp1s1_850V6.1	Pp1s37_120V6.1	Pp1s374_37V6.1	Pp1s45_159V6.1	Pp1s21_221V6.1	Pp1s112_175V6.1	Pp1s272_33V6.1
Pp1s380_24V6.1	Pp1s176_123V6.1	Pp1s83_30V6.1	Pp1s8_13V6.1	Pp1s91_195V6.1	Pp1s54_73V6.1	Pp1s79_44V6.1
Pp1s157_79V6.1	Pp1s279_14V6.1	Pp1s20_369V6.1	Pp1s88_174V6.1	Pp1s284_13V6.1	Pp1s21_35V6.1	Pp1s429_7V6.1
Pp1s189_79V6.1	Pp1s11_144V6.1	Pp1s153_98V6.1	Pp1s371_37V6.1	Pp1s169_156V6.1	Pp1s208_112V6.1	Pp1s57_228V6.1
Pp1s372_27V6.1	Pp1s220_80V6.1	Pp1s81_32V6.1	Pp1s297_39V6.1	Pp1s262_89V6.1	Pp1s190_84V6.1	Pp1s84_76V6.1
Pp1s61_24V6.1	Pp1s56_89V6.1	Pp1s241_123V6.1	Pp1s16_174V6.1	Pp1s202_49V6.1	Pp1s364_54V6.1	Pp1s439_14V6.1
Pp1s409_40V6.1	Pp1s322_33V6.1	Pp1s16_305V6.1	Pp1s25_27V6.1	Pp1s20_150V6.1	Pp1s353_27V6.1	Pp1s424_9V6.1
Pp1s101_60V6.1	Pp1s146_101V6.1	Pp1s84_248V6.1	Pp1s45_264V6.1	Pp1s111_119V6.1	Pp1s335_36V6.1	Pp1s83_99V6.1
Pp1s25_156V6.1	Pp1s144_22V6.1	Pp1s93_141V6.1	Pp1s332_18V6.1	Pp1s116_91V6.1	Pp1s325_29V6.1	Pp1s15_59V6.1
Pp1s150_131V6.1	Pp1s252_23V6.1	Pp1s14_323V6.1	Pp1s106_216V6.1	Pp1s14_225V6.1	Pp1s140_1V6.1	Pp1s93_126V6.1
Pp1s4_113V6.1	Pp1s226_76V6.1	Pp1s56_76V6.1	Pp1s163_124V6.1	Pp1s34_287V6.1	Pp1s194_88V6.1	Pp1s223_114V6.1
Pp1s129_38V6.1	Pp1s240_55V6.1	Pp1s6_106V6.1	Pp1s2_242V6.1	Pp1s25_242V6.1	Pp1s107_35V6.1	Pp1s108_134V6.1
Pp1s223_47V6.1	Pp1s217_48V6.1	Pp1s131_59V6.1	Pp1s166_107V6.1	Pp1s185_83V6.1	Pp1s64_47V6.1	Pp1s172_38V6.1
Pp1s14_400V6.1	Pp1s189_117V6.1	Pp1s121_85V6.1	Pp1s76_147V6.1	Pp1s33_124V6.1	Pp1s19_211V6.1	Pp1s63_215V6.1
Pp1s67_150V6.1	Pp1s279_10V6.1	Pp1s395_4V6.1	Pp1s223_74V6.1	Pp1s233_48V6.1	Pp1s495_12V6.1	Pp1s52_46V6.1
Pp1s173_29V6.1	Pp1s6_369V6.1	Pp1s197_5V6.1	Pp1s175_77V6.1	Pp1s212_4V6.1	Pp1s25_226V6.1	Pp1s53_128V6.1
Pp1s43_247V6.1	Pp1s114_23V6.1	Pp1s122_29V6.1	Pp1s17_289V6.1	Pp1s380_12V6.1	Pp1s53_125V6.1	Pp1s21_257V6.1
Pp1s62_51V6.1	Pp1s45_162V6.1	Pp1s97_256V6.1	Pp1s230_37V6.1	Pp1s240_16V6.1	Pp1s3_371V6.1	Pp1s76_81V6.1
Pp1s191_82V6.1	Pp1s141_128V6.1	Pp1s301_42V6.1	Pp1s298_21V6.1	Pp1s112_208V6.1	Pp1s79_219V6.1	Pp1s187_57V6.1
Pp1s44_63V6.1	Pp1s365_5V6.1	Pp1s14_458V6.1	Pp1s25_23V6.1	Pp1s72_223V6.1	Pp1s39_108V6.1	Pp1s69_64V6.1
Pp1s85_82V6.1	Pp1s8_42V6.1	Pp1s221_16V6.1	Pp1s163_43V6.1	Pp1s2_394V6.1	Pp1s109_161V6.1	Pp1s72_312V6.1
Pp1s61_217V6.1	Pp1s411_26V6.1	Pp1s281_32V6.1	Pp1s519_13V6.1	Pp1s85_16V6.1	Pp1s532_9V6.1	Pp1s323_70V6.1
Pp1s343_59V6.1	Pp1s15_83V6.1	Pp1s68_284V6.1	Pp1s15_353V6.1	Pp1s100_68V6.1	Pp1s207_20V6.1	Pp1s374_42V6.1
Pp1s209_53V6.1	Pp1s27_63V6.1	Pp1s9_183V6.1	Pp1s84_231V6.1	Pp1s1_69V6.1	Pp1s9_112V6.1	Pp1s236_58V6.1
Pp1s534_3V6.1	Pp1s32_336V6.1	Pp1s227_129V6.1	Pp1s403_56V6.1	Pp1s20_11V6.1	Pp1s215_17V6.1	Pp1s279_9V6.1
Pp1s147_145V6.1	Pp1s189_29V6.1	Pp1s6_114V6.1	Pp1s177_39V6.1	Pp1s31_340V6.1	Pp1s254_44V6.1	Pp1s260_51V6.1
Pp1s60_32V6.1	Pp1s115_128V6.1	Pp1s34_415V6.1	Pp1s51_57V6.1	Pp1s315_27V6.1	Pp1s400_1V6.1	Pp1s10_183V6.1
Pp1s20_95V6.1	Pp1s8_75V6.1	Pp1s52_146V6.1	Pp1s169_31V6.1	Pp1s29_234V6.1	Pp1s122_115V6.1	Pp1s333_57V6.1
Pp1s119_104V6.1	Pp1s274_46V6.1	Pp1s25_317V6.1	Pp1s120_15V6.1	Pp1s39_380V6.1	Pp1s39_376V6.1	Pp1s234_97V6.1
Pp1s270_88V6.1	Pp1s382_11V6.1	Pp1s434_19V6.1	Pp1s30_213V6.1	Pp1s343_62V6.1	Pp1s59_362V6.1	Pp1s257_83V6.1
Pp1s64_139V6.1	Pp1s74_27V6.1	Pp1s130_278V6.1	Pp1s142_31V6.1	Pp1s56_202V6.1	Pp1s431_27V6.1	Pp1s352_2V6.1
Pp1s183_64V6.1	Pp1s139_44V6.1	Pp1s86_73V6.1	Pp1s122_95V6.1	Pp1s58_198V6.1	Pp1s114_57V6.1	Pp1s99_154V6.1
Pp1s315_68V6.1	Pp1s223_126V6.1	Pp1s32_280V6.1	Pp1s196_69V6.1	Pp1s324_19V6.1	Pp1s148_90V6.1	Pp1s21_151V6.1
Pp1s460_16V6.1	Pp1s86_152V6.1	Pp1s125_96V6.1	Pp1s8_87V6.1	Pp1s159_139V6.1	Pp1s2_161V6.1	Pp1s91_106V6.1
Pp1s1_111V6.1	Pp1s44_130V6.1	Pp1s15_484V6.1	Pp1s7_65V6.1	Pp1s67_160V6.1	Pp1s11_350V6.1	Pp1s52_53V6.1
Pp1s25_161V6.1	Pp1s282_51V6.1	Pp1s217_113V6.1	Pp1s162_12V6.1	Pp1s2_470V6.1	Pp1s224_108V6.1	Pp1s96_156V6.1
Pp1s49_255V6.1	Pp1s187_11V6.1	Pp1s2_201V6.1	Pp1s167_2V6.1	Pp1s36_361V6.1	Pp1s58_260V6.1	Pp1s36_5V6.1
Pp1s220_63V6.1	Pp1s56_105V6.1	Pp1s64_66V6.1	Pp1s23_323V6.1	Pp1s202_19V6.1	Pp1s186_23V6.1	Pp1s11_113V6.1
Pp1s8_54V6.1	Pp1s219_17V6.1	Pp1s120_61V6.1	Pp1s314_7V6.1	Pp1s12_19V6.1	Pp1s379_13V6.1	Pp1s182_19V6.1
Pp1s23_270V6.1	Pp1s109_272V6.1	Pp1s278_39V6.1	Pp1s60_279V6.1	Pp1s200_95V6.1	Pp1s317_21V6.1	Pp1s50_167V6.1
Pp1s6_268V6.1	Pp1s101_173V6.1	Pp1s62_49V6.1	Pp1s68_11V6.1	Pp1s125_30V6.1	Pp1s389_25V6.1	Pp1s101_201V6.1
Pp1s246_131V6.1	Pp1s5_267V6.1	Pp1s23_47V6.1	Pp1s21_282V6.1	Pp1s328_5V6.1	Pp1s7_431V6.1	Pp1s98_221V6.1
Pp1s20_189V6.1	Pp1s127_21V6.1	Pp1s136_116V6.1	Pp1s180_38V6.1	Pp1s44_37V6.1	Pp1s132_168V6.1	Pp1s143_30V6.1
Pp1s376_30V6.1	Pp1s3_336V6.1	Pp1s58_74V6.1	Pp1s1_775V6.1	Pp1s88_152V6.1	Pp1s288_51V6.1	Pp1s251_75V6.1
Pp1s83_55V6.1	Pp1s184_8V6.1	Pp1s100_137V6.1	Pp1s13_349V6.1	Pp1s248_65V6.1	Pp1s280_53V6.1	Pp1s26_246V6.1
Pp1s55_260V6.1	Pp1s3_337V6.1	Pp1s38_218V6.1	Pp1s8_88V6.1	Pp1s14_313V6.1	Pp1s60_225V6.1	Pp1s154_52V6.1
Pp1s52_138V6.1	Pp1s67_57V6.1	Pp1s117_174V6.1	Pp1s14_19V6.1	Pp1s59_347V6.1	Pp1s69_18V6.1	Pp1s698_1V6.1
Pp1s37_37V6.1	Pp1s70_256V6.1	Pp1s12_226V6.1	Pp1s17_314V6.1	Pp1s28_362V6.1	Pp1s7_434V6.1	Pp1s59_355V6.1
Pp1s7_256V6.1	Pp1s63_102V6.1	Pp1s156_148V6.1	Pp1s101_199V6.1	Pp1s139_131V6.1	Pp1s52_184V6.1	Pp1s67_59V6.1
Pp1s21_329V6.1	Pp1s9_34V6.1	Pp1s145_51V6.1	Pp1s517_10V6.1	Pp1s232_1V6.1	Pp1s23_130V6.1	Pp1s376_48V6.1
Pp1s273_57V6.1	Pp1s30_326V6.1	Pp1s4_213V6.1	Pp1s157_20V6.1	Pp1s2_571V6.1	Pp1s266_49V6.1	Pp1s90_220V6.1
Pp1s131_50V6.1	Pp1s6_458V6.1	Pp1s405_36V6.1	Pp1s45_81V6.1	Pp1s248_86V6.1	Pp1s297_48V6.1	Pp1s74_61V6.1
Pp1s414_21V6.1	Pp1s223_22V6.1	Pp1s8_100V6.1	Pp1s7_381V6.1	Pp1s2_737V6.1	Pp1s3_235V6.1	Pp1s1_402V6.1
Pp1s207_77V6.1	Pp1s318_1V6.1	Pp1s149_2V6.1	Pp1s61_139V6.1	Pp1s288_65V6.1	Pp1s2_55V6.1	Pp1s128_30V6.1
Pp1s68_52V6.1	Pp1s54_288V6.1	Pp1s44_195V6.1	Pp1s283_5V6.1	Pp1s37_171V6.1	Pp1s80_108V6.1	Pp1s8_73V6.1
Pp1s152_157V6.1	Pp1s129_65V6.1	Pp1s387_35V6.1	Pp1s232_64V6.1	Pp1s245_102V6.1	Pp1s17_157V6.1	Pp1s5_59V6.1
Pp1s65_132V6.1	Pp1s97_57V6.1	Pp1s131_122V6.1	Pp1s85_87V6.1	Pp1s152_134V6.1	Pp1s364_22V6.1	Pp1s14_186V6.1
Pp1s508_10V6.1	Pp1s12_127V6.1	Pp1s147_75V6.1	Pp1s155_87V6.1	Pp1s43_173V6.1	Pp1s38_133V6.1	Pp1s24_189V6.1
Pp1s100_193V6.1	Pp1s40_16V6.1	Pp1s219_98V6.1	Pp1s13_227V6.1	Pp1s327_58V6.1	Pp1s1_750V6.1	Pp1s26_97V6.1
Pp1s107_106V6.1	Pp1s99_228V6.1	Pp1s44_54V6.1	Pp1s188_38V6.1	Pp1s400_47V6.1	Pp1s341_34V6.1	Pp1s270_77V6.1
Pp1s32_2V6.1	Pp1s278_53V6.1	Pp1s265_48V6.1	Pp1s284_2V6.1	Pp1s32_315V6.1	Pp1s98_223V6.1	Pp1s20_133V6.1
Pp1s73_192V6.1	Pp1s153_177V6.1	Pp1s6_416V6.1	Pp1s83_181V6.1	Pp1s73_109V6.1	Pp1s61_200V6.1	Pp1s20_334V6.1
Pp1s246_114V6.1	Pp1s105_220V6.1	Pp1s176_127V6.1	Pp1s336_27V6.1	Pp1s34_175V6.1	Pp1s291_9V6.1	Pp1s259_76V6.1
Pp1s300_74V6.1	Pp1s119_24V6.1	Pp1s303_64V6.1	Pp1s13_352V6.1	Pp1s209_91V6.1	Pp1s148_131V6.1	Pp1s5_178V6.1
Pp1s884_2V6.1	Pp1s4_2V6.1	Pp1s449_14V6.1	Pp1s79_96V6.1	Pp1s79_240V6.1	Pp1s158_141V6.1	Pp1s12_234V6.1
Pp1s65_157V6.1	Pp1s137_110V6.1	Pp1s244_47V6.1	Pp1s58_165V6.1	Pp1s447_6V6.1	Pp1s158_131V6.1	Pp1s1_544V6.1
Pp1s181_29V6.1	Pp1s44_314V6.1	Pp1s22_64V6.1	Pp1s181_97V6.1	Pp1s448_24V6.1	Pp1s75_188V6.1	Pp1s55_93V6.1
Pp1s281_18V6.1	Pp1s54_38V6.1	Pp1s334_24V6.1	Pp1s124_90V6.1	Pp1s169_79V6.1	Pp1s136_193V6.1	Pp1s44_147V6.1
Pp1s22_255V6.1	Pp1s1_754V6.1	Pp1s189_93V6.1	Pp1s45_197V6.1	Pp1s69_121V6.1	Pp1s102_205V6.1	Pp1s178_70V6.1
Pp1s101_190V6.1	Pp1s123_153V6.1	Pp1s14_324V6.1	Pp1s1_293V6.1	Pp1s7_370V6.1	Pp1s319_44V6.1	Pp1s154_11V6.1
Pp1s403_4V6.1	Pp1s34_27V6.1	Pp1s94_50V6.1	Pp1s184_122V6.1	Pp1s21_286V6.1	Pp1s23_89V6.1	Pp1s309_73V6.1
Pp1s338_31V6.1	Pp1s289_67V6.1	Pp1s1882_1V6.1	Pp1s526_12V6.1	Pp1s376_42V6.1	Pp1s158_195V6.1	Pp1s32_335V6.1
Pp1s38_281V6.1	Pp1s1_407V6.1	Pp1s67_89V6.1	Pp1s335_26V6.1	Pp1s12_369V6.1	Pp1s5_283V6.1	Pp1s79_194V6.1
Pp1s162_105V6.1	Pp1s7_289V6.1	Pp1s59_288V6.1	Pp1s31_221V6.1	Pp1s189_51V6.1	Pp1s51_195V6.1	Pp1s536_8V6.1
Pp1s6_74V6.1	Pp1s27_260V6.1	Pp1s162_8V6.1	Pp1s47_158V6.1	Pp1s79_11V6.1	Pp1s67_241V6.1	Pp1s245_70V6.1
Pp1s99_232V6.1	Pp1s13_447V6.1	Pp1s409_7V6.1	Pp1s5690_1V6.1	Pp1s16_366V6.1	Pp1s203_40V6.1	Pp1s85_96V6.1
Pp1s268_39V6.1	Pp1s4_217V6.1	Pp1s124_154V6.1	Pp1s27_368V6.1	Pp1s339_8V6.1	Pp1s227_111V6.1	Pp1s66_115V6.1
Pp1s51_321V6.1	Pp1s228_5V6.1	Pp1s133_27V6.1	Pp1s27_190V6.1	Pp1s192_48V6.1	Pp1s19_16V6.1	Pp1s2_288V6.1
Pp1s21_143V6.1	Pp1s22_377V6.1	Pp1s239_28V6.1	Pp1s67_62V6.1	Pp1s15_467V6.1	Pp1s2_172V6.1	Pp1s66_291V6.1
Pp1s91_114V6.1	Pp1s38_372V6.1	Pp1s7_447V6.1	Pp1s346_21V6.1	Pp1s148_66V6.1	Pp1s191_55V6.1	Pp1s577_1V6.1
Pp1s176_70V6.1	Pp1s114_93V6.1	Pp1s309_1V6.1	Pp1s145_101V6.1	Pp1s232_89V6.1	Pp1s49_249V6.1	Pp1s153_123V6.1
Pp1s143_84V6.1	Pp1s283_49V6.1	Pp1s32_65V6.1	Pp1s120_129V6.1	Pp1s28_294V6.1	Pp1s53_80V6.1	Pp1s109_238V6.1
Pp1s30_67V6.1	Pp1s55_167V6.1	Pp1s43_78V6.1	Pp1s62_88V6.1	Pp1s242_102V6.1	Pp1s159_144V6.1	Pp1s72_266V6.1
Pp1s202_73V6.1	Pp1s198_56V6.1	Pp1s5_138V6.1	Pp1s210_88V6.1	Pp1s118_11V6.1	Pp1s76_187V6.1	Pp1s173_105V6.1
Pp1s222_2V6.1	Pp1s315_19V6.1	Pp1s3_253V6.1	Pp1s184_55V6.1	Pp1s222_103V6.1	Pp1s895_5V6.1	Pp1s373_42V6.1
Pp1s235_113V6.1	Pp1s156_135V6.1	Pp1s31_174V6.1	Pp1s78_180V6.1	Pp1s74_245V6.1	Pp1s336_1V6.1	Pp1s52_233V6.1
Pp1s12_287V6.1	Pp1s61_211V6.1	Pp1s36_44V6.1	Pp1s38_330V6.1	Pp1s170_74V6.1	Pp1s41_166V6.1	Pp1s172_76V6.1
Pp1s404_20V6.1	Pp1s21_330V6.1	Pp1s118_13V6.1	Pp1s144_117V6.1	Pp1s395_32V6.1	Pp1s211_143V6.1	Pp1s462_5V6.1
Pp1s98_239V6.1	Pp1s439_11V6.1	Pp1s208_19V6.1	Pp1s104_113V6.1	Pp1s192_52V6.1	Pp1s69_214V6.1	Pp1s1_78V6.1
Pp1s17_356V6.1	Pp1s79_252V6.1	Pp1s38_361V6.1	Pp1s29_332V6.1	Pp1s293_13V6.1	Pp1s194_104V6.1	Pp1s192_4V6.1
Pp1s17_78V6.1	Pp1s36_256V6.1	Pp1s280_1V6.1	Pp1s134_177V6.1	Pp1s49_295V6.1	Pp1s67_6V6.1	Pp1s16_339V6.1
Pp1s24_272V6.1	Pp1s57_170V6.1	Pp1s628_3V6.1	Pp1s25_108V6.1	Pp1s288_23V6.1	Pp1s35_246V6.1	Pp1s317_18V6.1
Pp1s338_52V6.1	Pp1s25_371V6.1	Pp1s234_52V6.1	Pp1s26_188V6.1	Pp1s1_642V6.1	Pp1s130_163V6.1	Pp1s409_46V6.1
Pp1s463_1V6.1	Pp1s223_68V6.1	Pp1s45_249V6.1	Pp1s33_19V6.1	Pp1s152_120V6.1	Pp1s402_2V6.1	Pp1s139_30V6.1
Pp1s225_65V6.1	Pp1s152_106V6.1	Pp1s33_303V6.1	Pp1s38_287V6.1	Pp1s28_416V6.1	Pp1s47_273V6.1	Pp1s34_399V6.1
Pp1s66_192V6.1	Pp1s20_83V6.1	Pp1s536_7V6.1	Pp1s6_397V6.1	Pp1s42_29V6.1	Pp1s236_59V6.1	Pp1s34_53V6.1
Pp1s128_151V6.1	Pp1s202_103V6.1	Pp1s48_171V6.1	Pp1s186_17V6.1	Pp1s196_44V6.1	Pp1s181_80V6.1	Pp1s257_67V6.1
Pp1s207_128V6.1	Pp1s108_144V6.1	Pp1s109_126V6.1	Pp1s126_84V6.1	Pp1s2_605V6.1	Pp1s213_103V6.1	Pp1s42_173V6.1
Pp1s145_119V6.1	Pp1s74_20V6.1	Pp1s167_155V6.1	Pp1s354_16V6.1	Pp1s7_423V6.1	Pp1s16_365V6.1	Pp1s14_149V6.1
Pp1s298_16V6.1	Pp1s53_179V6.1	Pp1s23_230V6.1	Pp1s194_194V6.1	Pp1s90_59V6.1	Pp1s61_19V6.1	Pp1s440_18V6.1
Pp1s117_167V6.1	Pp1s75_30V6.1	Pp1s123_137V6.1	Pp1s6_325V6.1	Pp1s61_324V6.1	Pp1s309_34V6.1	Pp1s345_24V6.1
Pp1s260_3V6.1	Pp1s304_2V6.1	Pp1s23_251V6.1	Pp1s58_87V6.1	Pp1s99_86V6.1	Pp1s358_36V6.1	Pp1s111_165V6.1
Pp1s214_58V6.1	Pp1s179_19V6.1	Pp1s395_24V6.1	Pp1s77_256V6.1	Pp1s291_7V6.1	Pp1s35_14V6.1	Pp1s366_17V6.1
Pp1s158_115V6.1	Pp1s31_158V6.1	Pp1s27_313V6.1	Pp1s354_22V6.1	Pp1s119_27V6.1	Pp1s47_160V6.1	Pp1s69_45V6.1
Pp1s289_6V6.1	Pp1s227_75V6.1	Pp1s141_28V6.1	Pp1s284_27V6.1	Pp1s224_34V6.1	Pp1s276_80V6.1	Pp1s28_209V6.1
Pp1s42_283V6.1	Pp1s119_71V6.1	Pp1s59_308V6.1	Pp1s105_6V6.1	Pp1s5_368V6.1	Pp1s350_17V6.1	Pp1s159_11V6.1
Pp1s1_231V6.1	Pp1s133_87V6.1	Pp1s46_218V6.1	Pp1s9_162V6.1	Pp1s51_250V6.1	Pp1s122_28V6.1	Pp1s212_8V6.1
Pp1s105_249V6.1	Pp1s39_169V6.1	Pp1s162_84V6.1	Pp1s54_194V6.1	Pp1s503_1V6.1	Pp1s9_441V6.1	Pp1s68_110V6.1
Pp1s148_17V6.1	Pp1s488_12V6.1	Pp1s381_11V6.1	Pp1s46_31V6.1	Pp1s134_51V6.1	Pp1s405_28V6.1	Pp1s133_38V6.1
Pp1s486_5V6.1	Pp1s180_144V6.1	Pp1s3_589V6.1	Pp1s1_749V6.1	Pp1s24_61V6.1	Pp1s59_190V6.1	Pp1s73_15V6.1
Pp1s312_75V6.1	Pp1s220_67V6.1	Pp1s328_57V6.1	Pp1s56_175V6.1	Pp1s34_1V6.1	Pp1s289_15V6.1	Pp1s230_74V6.1
Pp1s266_42V6.1	Pp1s331_16V6.1	Pp1s65_250V6.1	Pp1s14_404V6.1	Pp1s287_6V6.1	Pp1s329_35V6.1	Pp1s134_72V6.1
Pp1s167_160V6.1	Pp1s206_19V6.1	Pp1s271_31V6.1	Pp1s103_30V6.1	Pp1s116_45V6.1	Pp1s89_209V6.1	Pp1s105_118V6.1
Pp1s232_5V6.1	Pp1s89_52V6.1	Pp1s33_82V6.1	Pp1s303_81V6.1	Pp1s102_151V6.1	Pp1s6_66V6.1	Pp1s28_383V6.1
Pp1s159_104V6.1	Pp1s50_140V6.1	Pp1s56_137V6.1	Pp1s95_133V6.1	Pp1s28_90V6.1	Pp1s34_407V6.1	Pp1s131_191V6.1
Pp1s68_83V6.1	Pp1s61_157V6.1	Pp1s65_160V6.1	Pp1s149_228V6.1	Pp1s21_132V6.1	Pp1s97_87V6.1	Pp1s63_161V6.1
Pp1s251_32V6.1	Pp1s334_77V6.1	Pp1s149_135V6.1	Pp1s4_165V6.1	Pp1s64_8V6.1	Pp1s728_2V6.1	Pp1s164_106V6.1
Pp1s18_234V6.1	Pp1s136_166V6.1	Pp1s155_19V6.1	Pp1s123_165V6.1	Pp1s36_328V6.1	Pp1s27_259V6.1	Pp1s67_239V6.1
Pp1s314_72V6.1	Pp1s141_4V6.1	Pp1s210_32V6.1	Pp1s96_51V6.1	Pp1s113_148V6.1	Pp1s68_20V6.1	Pp1s10_334V6.1
Pp1s95_144V6.1	Pp1s67_29V6.1	Pp1s75_69V6.1	Pp1s405_30V6.1	Pp1s20_160V6.1	Pp1s204_27V6.1	Pp1s240_18V6.1
Pp1s304_16V6.1	Pp1s4_168V6.1	Pp1s61_299V6.1	Pp1s20_124V6.1	Pp1s81_96V6.1	Pp1s164_87V6.1	Pp1s132_73V6.1
Pp1s327_14V6.1	Pp1s14_347V6.1	Pp1s206_24V6.1	Pp1s48_197V6.1	Pp1s149_304V6.1	Pp1s370_63V6.1	Pp1s2_503V6.1
Pp1s24_141V6.1	Pp1s198_21V6.1	Pp1s4727_2V6.1	Pp1s72_183V6.1	Pp1s16_156V6.1	Pp1s174_54V6.1	Pp1s390_4V6.1
Pp1s23_265V6.1	Pp1s4_7V6.1	Pp1s135_15V6.1	Pp1s427_28V6.1	Pp1s416_17V6.1	Pp1s35_333V6.1	Pp1s1_179V6.1
Pp1s146_37V6.1	Pp1s77_50V6.1	Pp1s221_59V6.1	Pp1s342_31V6.1	Pp1s106_69V6.1	Pp1s369_12V6.1	Pp1s177_78V6.1
Pp1s5_297V6.1	Pp1s25_107V6.1	Pp1s1_108V6.1	Pp1s22_10V6.1	Pp1s2_590V6.1	Pp1s175_70V6.1	Pp1s512_4V6.1
Pp1s207_114V6.1	Pp1s12_166V6.1	Pp1s79_120V6.1	Pp1s149_123V6.1	Pp1s119_93V6.1	Pp1s101_229V6.1	Pp1s31_161V6.1
Pp1s153_48V6.1	Pp1s68_117V6.1	Pp1s409_16V6.1	Pp1s48_98V6.1	Pp1s2_72V6.1	Pp1s185_128V6.1	Pp1s136_73V6.1
Pp1s44_205V6.1	Pp1s251_61V6.1	Pp1s1_135V6.1	Pp1s13_428V6.1	Pp1s6_189V6.1	Pp1s22_159V6.1	Pp1s381_52V6.1
Pp1s270_90V6.1	Pp1s81_44V6.1	Pp1s58_95V6.1	Pp1s181_11V6.1	Pp1s42_195V6.1	Pp1s322_21V6.1	Pp1s52_236V6.1
Pp1s68_18V6.1	Pp1s11_244V6.1	Pp1s55_289V6.1	Pp1s302_62V6.1	Pp1s280_30V6.1	Pp1s143_125V6.1	Pp1s1_338V6.1
Pp1s20_207V6.1	Pp1s19_203V6.1	Pp1s30_78V6.1	Pp1s120_85V6.1	Pp1s114_191V6.1	Pp1s431_8V6.1	Pp1s50_26V6.1
Pp1s33_105V6.1	Pp1s60_282V6.1	Pp1s11_232V6.1	Pp1s87_132V6.1	Pp1s10_121V6.1	Pp1s93_32V6.1	Pp1s46_281V6.1
Pp1s431_33V6.1	Pp1s28_199V6.1	Pp1s265_4V6.1	Pp1s38_8V6.1	Pp1s168_29V6.1	Pp1s70_128V6.1	Pp1s167_96V6.1
Pp1s227_125V6.1	Pp1s117_125V6.1	Pp1s1_317V6.1	Pp1s204_70V6.1	Pp1s5_173V6.1	Pp1s23_141V6.1	Pp1s145_106V6.1
Pp1s38_228V6.1	Pp1s94_4V6.1	Pp1s41_201V6.1	Pp1s209_68V6.1	Pp1s15_96V6.1	Pp1s195_113V6.1	Pp1s47_310V6.1
Pp1s32_294V6.1	Pp1s39_90V6.1	Pp1s138_154V6.1	Pp1s153_49V6.1	Pp1s219_37V6.1	Pp1s197_154V6.1	Pp1s22_325V6.1
Pp1s114_91V6.1	Pp1s70_214V6.1	Pp1s280_37V6.1	Pp1s68_211V6.1	Pp1s60_263V6.1	Pp1s14_196V6.1	Pp1s15_45V6.1
Pp1s54_8V6.1	Pp1s247_23V6.1	Pp1s6_385V6.1	Pp1s83_75V6.1	Pp1s47_285V6.1	Pp1s51_160V6.1	Pp1s85_12V6.1
Pp1s86_226V6.1	Pp1s2_782V6.1	Pp1s423_30V6.1	Pp1s189_70V6.1	Pp1s114_99V6.1	Pp1s134_135V6.1	Pp1s256_58V6.1
Pp1s57_156V6.1	Pp1s22_383V6.1	Pp1s55_239V6.1	Pp1s68_293V6.1	Pp1s14_223V6.1	Pp1s42_264V6.1	Pp1s280_39V6.1
Pp1s390_6V6.1	Pp1s15_456V6.1	Pp1s77_1V6.1	Pp1s142_28V6.1	Pp1s175_6V6.1		Pp1s357_48V6.1
Pp1s102_97V6.1	Pp1s363_16V6.1	Pp1s212_37V6.1	Pp1s25_193V6.1	Pp1s267_81V6.1		Pp1s34_208V6.1
Pp1s118_146V6.1	Pp1s207_24V6.1	Pp1s389_16V6.1	Pp1s241_113V6.1	Pp1s126_116V6.1		Pp1s318_64V6.1
Pp1s81_30V6.1	Pp1s181_24V6.1	Pp1s9_403V6.1	Pp1s49_64V6.1	Pp1s268_29V6.1		Pp1s21_358V6.1
Pp1s463_12V6.1	Pp1s165_90V6.1	Pp1s1_225V6.1	Pp1s5_63V6.1	Pp1s133_57V6.1		Pp1s15_34V6.1
Pp1s187_21V6.1	Pp1s376_16V6.1	Pp1s255_63V6.1	Pp1s14_303V6.1	Pp1s246_3V6.1		Pp1s65_135V6.1
Pp1s201_85V6.1	Pp1s460_9V6.1	Pp1s127_122V6.1	Pp1s178_44V6.1	Pp1s287_76V6.1		Pp1s43_25V6.1
Pp1s86_200V6.1	Pp1s94_3V6.1	Pp1s79_192V6.1	Pp1s1_492V6.1	Pp1s1_310V6.1		Pp1s186_41V6.1
Pp1s89_134V6.1	Pp1s164_140V6.1	Pp1s74_66V6.1	Pp1s16_146V6.1	Pp1s152_180V6.1		Pp1s23_336V6.1
Pp1s59_12V6.1	Pp1s60_54V6.1	Pp1s82_59V6.1	Pp1s403_10V6.1	Pp1s31_298V6.1		Pp1s225_89V6.1
Pp1s99_199V6.1	Pp1s228_40V6.1	Pp1s42_145V6.1	Pp1s24_193V6.1	Pp1s480_5V6.1		Pp1s419_8V6.1
Pp1s153_107V6.1	Pp1s7_157V6.1	Pp1s31_337V6.1	Pp1s313_86V6.1	Pp1s269_62V6.1		Pp1s3_467V6.1
Pp1s252_92V6.1	Pp1s75_111V6.1	Pp1s7_483V6.1	Pp1s217_106V6.1	Pp1s87_128V6.1		Pp1s179_15V6.1
Pp1s37_19V6.1	Pp1s14_263V6.1	Pp1s16_325V6.1	Pp1s268_55V6.1	Pp1s33_181V6.1		Pp1s70_140V6.1
Pp1s118_142V6.1	Pp1s13_13V6.1	Pp1s138_29V6.1	Pp1s166_94V6.1	Pp1s150_125V6.1		Pp1s131_72V6.1
Pp1s22_122V6.1	Pp1s214_5V6.1	Pp1s381_30V6.1	Pp1s36_195V6.1	Pp1s325_48V6.1		Pp1s289_40V6.1
Pp1s39_102V6.1	Pp1s47_238V6.1	Pp1s276_20V6.1	Pp1s68_64V6.1	Pp1s201_22V6.1		Pp1s130_294V6.1
Pp1s18_272V6.1	Pp1s11836_1V6.1	Pp1s335_27V6.1	Pp1s25_235V6.1	Pp1s34_440V6.1		Pp1s16_268V6.1
Pp1s895_1V6.1	Pp1s333_16V6.1	Pp1s107_191V6.1	Pp1s171_10V6.1	Pp1s19_61V6.1		Pp1s115_139V6.1
Pp1s118_181V6.1	Pp1s315_66V6.1	Pp1s237_27V6.1	Pp1s10_350V6.1	Pp1s47_25V6.1		Pp1s350_18V6.1
Pp1s93_117V6.1	Pp1s185_6V6.1	Pp1s95_54V6.1	Pp1s19_23V6.1	Pp1s143_9V6.1		Pp1s277_79V6.1
Pp1s3_345V6.1	Pp1s13_277V6.1	Pp1s149_19V6.1	Pp1s228_14V6.1	Pp1s133_76V6.1		Pp1s14_418V6.1
Pp1s22_291V6.1	Pp1s161_102V6.1	Pp1s168_111V6.1	Pp1s117_75V6.1	Pp1s235_40V6.1		Pp1s36_242V6.1
Pp1s8_125V6.1	Pp1s344_20V6.1	Pp1s72_55V6.1	Pp1s245_16V6.1	Pp1s434_30V6.1		Pp1s78_11V6.1
Pp1s532_7V6.1	Pp1s90_240V6.1	Pp1s230_54V6.1	Pp1s17_229V6.1	Pp1s478_10V6.1		Pp1s556_1V6.1
Pp1s54_298V6.1	Pp1s388_36V6.1	Pp1s222_123V6.1	Pp1s22_265V6.1	Pp1s117_53V6.1		Pp1s11_44V6.1
Pp1s238_28V6.1	Pp1s188_4V6.1	Pp1s24_149V6.1	Pp1s75_72V6.1	Pp1s105_72V6.1		Pp1s260_14V6.1
Pp1s117_175V6.1	Pp1s138_174V6.1	Pp1s44_171V6.1	Pp1s204_29V6.1	Pp1s206_98V6.1		Pp1s136_31V6.1
Pp1s9_330V6.1	Pp1s82_17V6.1	Pp1s29_155V6.1	Pp1s4_409V6.1	Pp1s371_56V6.1		Pp1s78_70V6.1
Pp1s238_71V6.1	Pp1s173_120V6.1	Pp1s51_294V6.1	Pp1s51_41V6.1	Pp1s396_28V6.1		Pp1s4_360V6.1
Pp1s39_298V6.1	Pp1s194_28V6.1	Pp1s25_39V6.1	Pp1s23_317V6.1	Pp1s102_164V6.1		Pp1s51_244V6.1
Pp1s52_136V6.1	Pp1s379_42V6.1	Pp1s174_13V6.1	Pp1s44_327V6.1	Pp1s65_144V6.1		Pp1s239_44V6.1
Pp1s43_143V6.1	Pp1s303_12V6.1	Pp1s118_26V6.1	Pp1s305_4V6.1	Pp1s134_116V6.1		Pp1s277_11V6.1
Pp1s45_112V6.1	Pp1s275_104V6.1	Pp1s220_72V6.1	Pp1s68_248V6.1	Pp1s507_10V6.1		Pp1s38_161V6.1
Pp1s351_7V6.1	Pp1s169_77V6.1	Pp1s34_15V6.1	Pp1s75_114V6.1	Pp1s53_58V6.1		Pp1s88_136V6.1
Pp1s281_89V6.1	Pp1s232_10V6.1	Pp1s131_110V6.1	Pp1s65_249V6.1	Pp1s353_18V6.1		Pp1s47_66V6.1
Pp1s88_50V6.1	Pp1s333_25V6.1	Pp1s56_30V6.1	Pp1s178_57V6.1	Pp1s38_129V6.1		Pp1s283_7V6.1
Pp1s79_89V6.1	Pp1s461_16V6.1	Pp1s39_27V6.1	Pp1s440_14V6.1	Pp1s1_447V6.1		Pp1s3_513V6.1
Pp1s34_29V6.1	Pp1s1_452V6.1	Pp1s296_2V6.1	Pp1s35_57V6.1	Pp1s41_238V6.1		Pp1s257_47V6.1
Pp1s21_150V6.1	Pp1s177_92V6.1	Pp1s34_8V6.1	Pp1s137_176V6.1	Pp1s157_10V6.1		Pp1s285_26V6.1
Pp1s371_38V6.1	Pp1s16_195V6.1	Pp1s35_193V6.1	Pp1s4_109V6.1	Pp1s44_258V6.1		Pp1s2_413V6.1
Pp1s69_215V6.1	Pp1s90_97V6.1	Pp1s426_27V6.1	Pp1s133_124V6.1	Pp1s425_21V6.1		Pp1s256_32V6.1
Pp1s64_2V6.1	Pp1s11_331V6.1	Pp1s115_202V6.1	Pp1s76_119V6.1	Pp1s283_62V6.1		Pp1s27_374V6.1
Pp1s95_88V6.1	Pp1s15_171V6.1	Pp1s156_33V6.1	Pp1s98_87V6.1	Pp1s391_31V6.1		Pp1s221_51V6.1
Pp1s139_40V6.1	Pp1s24_17V6.1	Pp1s313_99V6.1	Pp1s90_162V6.1	Pp1s121_122V6.1		Pp1s91_150V6.1
Pp1s191_54V6.1	Pp1s30_55V6.1	Pp1s167_119V6.1	Pp1s33_40V6.1	Pp1s63_108V6.1		Pp1s185_126V6.1
Pp1s22_396V6.1	Pp1s6_39V6.1	Pp1s200_22V6.1	Pp1s74_211V6.1	Pp1s27_358V6.1		Pp1s196_9V6.1
Pp1s209_74V6.1	Pp1s298_71V6.1	Pp1s21_228V6.1	Pp1s438_29V6.1	Pp1s24_124V6.1		Pp1s61_17V6.1
Pp1s84_215V6.1	Pp1s46_82V6.1	Pp1s102_21V6.1	Pp1s214_26V6.1	Pp1s13_105V6.1		Pp1s59_5V6.1
Pp1s144_9V6.1	Pp1s112_185V6.1	Pp1s6_64V6.1	Pp1s188_75V6.1	Pp1s456_10V6.1		Pp1s204_58V6.1
Pp1s74_50V6.1	Pp1s188_18V6.1	Pp1s121_169V6.1	Pp1s113_162V6.1	Pp1s31_302V6.1		Pp1s246_24V6.1
Pp1s52_231V6.1	Pp1s228_20V6.1	Pp1s11_383V6.1	Pp1s75_159V6.1	Pp1s242_30V6.1		Pp1s51_17V6.1
Pp1s8_79V6.1	Pp1s4_301V6.1	Pp1s43_66V6.1	Pp1s228_53V6.1	Pp1s380_8V6.1		Pp1s160_85V6.1
Pp1s109_151V6.1	Pp1s227_33V6.1	Pp1s317_7V6.1	Pp1s37_311V6.1	Pp1s6_231V6.1		Pp1s124_65V6.1
Pp1s213_134V6.1	Pp1s105_33V6.1	Pp1s115_196V6.1	Pp1s283_12V6.1	Pp1s225_75V6.1		Pp1s4_13V6.1
Pp1s338_19V6.1	Pp1s503_11V6.1	Pp1s229_64V6.1	Pp1s22_116V6.1	Pp1s14_252V6.1		Pp1s101_79V6.1
Pp1s77_7V6.1	Pp1s342_14V6.1	Pp1s63_110V6.1	Pp1s169_138V6.1	Pp1s86_228V6.1		Pp1s76_45V6.1
Pp1s324_47V6.1	Pp1s446_17V6.1	Pp1s380_23V6.1	Pp1s9_97V6.1	Pp1s371_55V6.1		Pp1s77_158V6.1
Pp1s145_10V6.1	Pp1s337_10V6.1	Pp1s43_41V6.1	Pp1s12_79V6.1	Pp1s156_92V6.1		Pp1s6_439V6.1
Pp1s14_222V6.1	Pp1s1_255V6.1	Pp1s74_34V6.1	Pp1s71_86V6.1	Pp1s258_34V6.1		Pp1s237_54V6.1
Pp1s391_62V6.1	Pp1s169_88V6.1	Pp1s68_132V6.1	Pp1s73_63V6.1	Pp1s88_52V6.1		Pp1s302_56V6.1
Pp1s54_286V6.1	Pp1s78_28V6.1	Pp1s54_70V6.1	Pp1s391_50V6.1	Pp1s159_56V6.1		Pp1s137_191V6.1
Pp1s178_71V6.1	Pp1s237_62V6.1	Pp1s61_220V6.1	Pp1s66_131V6.1	Pp1s201_127V6.1		Pp1s101_192V6.1
Pp1s346_1V6.1	Pp1s49_223V6.1	Pp1s10_333V6.1	Pp1s14_300V6.1	Pp1s44_267V6.1		Pp1s133_93V6.1
Pp1s338_38V6.1	Pp1s342_11V6.1	Pp1s198_62V6.1	Pp1s62_196V6.1	Pp1s156_1V6.1		Pp1s34_255V6.1
Pp1s101_172V6.1	Pp1s33_301V6.1	Pp1s17_98V6.1	Pp1s49_134V6.1	Pp1s21_381V6.1		Pp1s29_291V6.1
Pp1s159_6V6.1	Pp1s174_85V6.1	Pp1s15_64V6.1	Pp1s360_25V6.1	Pp1s540_5V6.1		Pp1s83_144V6.1
Pp1s303_48V6.1	Pp1s218_3V6.1	Pp1s216_12V6.1	Pp1s333_43V6.1	Pp1s15_162V6.1		Pp1s151_4V6.1
Pp1s197_145V6.1	Pp1s199_28V6.1	Pp1s267_23V6.1	Pp1s6_376V6.1	Pp1s30_12V6.1		Pp1s5_288V6.1
Pp1s56_172V6.1	Pp1s11_168V6.1	Pp1s235_56V6.1	Pp1s39_388V6.1	Pp1s60_162V6.1		Pp1s71_136V6.1
Pp1s98_215V6.1	Pp1s259_37V6.1	Pp1s223_87V6.1	Pp1s61_230V6.1	Pp1s262_22V6.1		Pp1s221_43V6.1
Pp1s147_3V6.1	Pp1s2_505V6.1	Pp1s21_229V6.1	Pp1s249_72V6.1	Pp1s57_50V6.1		Pp1s15_91V6.1
Pp1s197_111V6.1	Pp1s2_335V6.1	Pp1s163_14V6.1	Pp1s9_119V6.1	Pp1s112_32V6.1		Pp1s19_235V6.1
Pp1s15_283V6.1	Pp1s73_237V6.1	Pp1s46_45V6.1	Pp1s208_167V6.1	Pp1s330_20V6.1		Pp1s34_402V6.1
Pp1s221_17V6.1	Pp1s178_136V6.1	Pp1s533_6V6.1	Pp1s7_225V6.1	Pp1s16_258V6.1		Pp1s140_127V6.1
Pp1s16_172V6.1	Pp1s253_35V6.1	Pp1s134_35V6.1	Pp1s15_4V6.1	Pp1s80_98V6.1		Pp1s44_217V6.1
Pp1s175_20V6.1	Pp1s4_309V6.1	Pp1s9_420V6.1	Pp1s48_150V6.1	Pp1s106_64V6.1		Pp1s169_150V6.1
Pp1s48_228V6.1	Pp1s211_79V6.1	Pp1s276_45V6.1	Pp1s823_1V6.1	Pp1s54_318V6.1		Pp1s12_214V6.1
Pp1s18_37V6.1	Pp1s178_31V6.1	Pp1s338_22V6.1	Pp1s131_41V6.1	Pp1s85_35V6.1		Pp1s44_261V6.1
Pp1s21_48V6.1	Pp1s405_12V6.1	Pp1s93_60V6.1	Pp1s124_167V6.1	Pp1s358_14V6.1		Pp1s70_34V6.1
Pp1s180_139V6.1	Pp1s81_75V6.1	Pp1s128_45V6.1	Pp1s141_75V6.1	Pp1s247_22V6.1		Pp1s230_31V6.1
Pp1s177_41V6.1	Pp1s13_403V6.1	Pp1s59_295V6.1	Pp1s32_341V6.1	Pp1s11_70V6.1		Pp1s84_242V6.1
Pp1s46_271V6.1	Pp1s60_183V6.1	Pp1s39_212V6.1	Pp1s121_60V6.1	Pp1s74_200V6.1		Pp1s28_242V6.1
Pp1s255_67V6.1	Pp1s79_259V6.1	Pp1s96_215V6.1	Pp1s192_8V6.1	Pp1s305_38V6.1		Pp1s247_41V6.1
Pp1s192_90V6.1	Pp1s197_102V6.1	Pp1s284_37V6.1	Pp1s124_86V6.1	Pp1s53_207V6.1		Pp1s206_101V6.1
Pp1s3_528V6.1	Pp1s115_169V6.1	Pp1s9_9V6.1	Pp1s6_326V6.1	Pp1s34_307V6.1		Pp1s1_636V6.1
Pp1s17_116V6.1	Pp1s340_6V6.1	Pp1s192_31V6.1	Pp1s185_98V6.1	Pp1s25_134V6.1		Pp1s158_189V6.1
Pp1s176_125V6.1	Pp1s34_61V6.1	Pp1s130_14V6.1	Pp1s106_209V6.1	Pp1s300_15V6.1		Pp1s132_120V6.1
Pp1s310_47V6.1	Pp1s132_12V6.1	Pp1s208_135V6.1	Pp1s210_60V6.1	Pp1s126_117V6.1		Pp1s61_215V6.1
Pp1s4_411V6.1	Pp1s103_59V6.1	Pp1s193_72V6.1	Pp1s90_247V6.1	Pp1s19_67V6.1		Pp1s66_218V6.1
Pp1s23_27V6.1	Pp1s281_28V6.1	Pp1s86_67V6.1	Pp1s362_7V6.1	Pp1s22_115V6.1		Pp1s12_72V6.1
Pp1s143_50V6.1	Pp1s299_60V6.1	Pp1s25_73V6.1		Pp1s145_47V6.1		Pp1s18_324V6.1
Pp1s206_13V6.1	Pp1s42_233V6.1	Pp1s190_93V6.1		Pp1s90_136V6.1		Pp1s148_25V6.1
Pp1s79_182V6.1	Pp1s82_20V6.1	Pp1s121_99V6.1		Pp1s2_431V6.1		Pp1s4_427V6.1
Pp1s164_125V6.1	Pp1s193_42V6.1	Pp1s51_174V6.1		Pp1s30_164V6.1		Pp1s21_327V6.1
Pp1s69_82V6.1	Pp1s152_65V6.1	Pp1s94_16V6.1		Pp1s165_25V6.1		Pp1s227_62V6.1
Pp1s508_2V6.1	Pp1s134_180V6.1	Pp1s44_170V6.1		Pp1s14_243V6.1		Pp1s165_119V6.1
Pp1s4_78V6.1	Pp1s70_191V6.1	Pp1s270_2V6.1		Pp1s281_10V6.1		Pp1s152_49V6.1
Pp1s13_320V6.1	Pp1s69_90V6.1	Pp1s15_272V6.1		Pp1s97_270V6.1		Pp1s92_101V6.1
Pp1s360_28V6.1	Pp1s27_222V6.1	Pp1s12_120V6.1		Pp1s15_110V6.1		Pp1s20_346V6.1
Pp1s10_269V6.1	Pp1s59_33V6.1	Pp1s432_22V6.1		Pp1s84_138V6.1		Pp1s96_191V6.1
Pp1s406_3V6.1	Pp1s348_30V6.1	Pp1s238_43V6.1		Pp1s90_242V6.1		Pp1s144_26V6.1
Pp1s115_183V6.1	Pp1s328_50V6.1	Pp1s123_88V6.1		Pp1s30_11V6.1		Pp1s363_29V6.1
Pp1s26_113V6.1	Pp1s4_32V6.1	Pp1s231_36V6.1		Pp1s53_205V6.1		Pp1s379_20V6.1
Pp1s63_26V6.1	Pp1s138_58V6.1	Pp1s110_124V6.1		Pp1s27_234V6.1		Pp1s104_66V6.1
Pp1s13_445V6.1	Pp1s28_144V6.1	Pp1s176_114V6.1		Pp1s60_10V6.1		Pp1s18_36V6.1
Pp1s51_30V6.1	Pp1s224_4V6.1	Pp1s176_56V6.1		Pp1s15_200V6.1		Pp1s232_52V6.1
Pp1s265_50V6.1	Pp1s231_66V6.1	Pp1s226_19V6.1		Pp1s72_134V6.1		Pp1s72_226V6.1
Pp1s11_343V6.1	Pp1s141_68V6.1	Pp1s197_130V6.1		Pp1s100_99V6.1		Pp1s34_219V6.1
Pp1s1957_2V6.1	Pp1s243_73V6.1	Pp1s13_367V6.1		Pp1s8_263V6.1		Pp1s209_99V6.1
Pp1s33_395V6.1	Pp1s371_21V6.1	Pp1s70_129V6.1		Pp1s20_313V6.1		Pp1s70_86V6.1
Pp1s1_546V6.1	Pp1s132_83V6.1			Pp1s41_113V6.1		Pp1s42_40V6.1
Pp1s4_250V6.1	Pp1s351_55V6.1			Pp1s390_17V6.1		Pp1s143_20V6.1
Pp1s523_12V6.1	Pp1s25_237V6.1			Pp1s136_27V6.1		Pp1s129_223V6.1
Pp1s77_124V6.1	Pp1s287_72V6.1			Pp1s130_236V6.1		Pp1s149_88V6.1
Pp1s38_251V6.1	Pp1s486_3V6.1			Pp1s20_398V6.1		Pp1s90_55V6.1
Pp1s274_28V6.1	Pp1s340_33V6.1			Pp1s62_59V6.1		Pp1s301_40V6.1
Pp1s45_99V6.1	Pp1s1_154V6.1			Pp1s88_141V6.1		Pp1s214_37V6.1
Pp1s369_15V6.1	Pp1s41_43V6.1			Pp1s69_66V6.1		Pp1s217_80V6.1
Pp1s116_14V6.1	Pp1s334_43V6.1			Pp1s14_296V6.1		Pp1s76_150V6.1
Pp1s84_252V6.1	Pp1s45_235V6.1			Pp1s22_107V6.1		Pp1s39_12V6.1
Pp1s84_200V6.1	Pp1s124_169V6.1			Pp1s27_327V6.1		Pp1s1_598V6.1
Pp1s2_780V6.1	Pp1s22_120V6.1			Pp1s372_8V6.1		Pp1s6_441V6.1
Pp1s66_208V6.1	Pp1s62_180V6.1			Pp1s175_50V6.1		Pp1s540_8V6.1
Pp1s74_90V6.1	Pp1s30_349V6.1			Pp1s193_63V6.1		Pp1s147_28V6.1
Pp1s59_231V6.1	Pp1s1116_1V6.1			Pp1s284_29V6.1		Pp1s185_46V6.1
Pp1s185_48V6.1	Pp1s67_214V6.1			Pp1s27_312V6.1		Pp1s35_101V6.1
Pp1s139_70V6.1	Pp1s208_21V6.1			Pp1s124_58V6.1		Pp1s87_98V6.1
Pp1s109_245V6.1	Pp1s32_319V6.1			Pp1s101_57V6.1		Pp1s415_29V6.1
Pp1s386_14V6.1	Pp1s88_70V6.1			Pp1s97_140V6.1		Pp1s51_210V6.1
Pp1s56_13V6.1	Pp1s293_79V6.1			Pp1s17_259V6.1		Pp1s201_81V6.1
Pp1s6_19V6.1	Pp1s69_122V6.1			Pp1s298_17V6.1		Pp1s236_79V6.1
Pp1s63_209V6.1	Pp1s87_125V6.1			Pp1s58_103V6.1		Pp1s64_221V6.1
Pp1s29_241V6.1	Pp1s29_17V6.1			Pp1s107_193V6.1		Pp1s19_140V6.1
Pp1s28_225V6.1	Pp1s23_343V6.1			Pp1s423_4V6.1		Pp1s22_254V6.1
Pp1s107_25V6.1	Pp1s214_61V6.1			Pp1s9_174V6.1		Pp1s9_236V6.1
Pp1s221_30V6.1	Pp1s375_16V6.1			Pp1s1_550V6.1		Pp1s219_28V6.1
Pp1s2_808V6.1	Pp1s398_23V6.1			Pp1s6_62V6.1		Pp1s292_42V6.1
Pp1s68_69V6.1	Pp1s11_14V6.1			Pp1s248_83V6.1		Pp1s195_72V6.1
Pp1s72_168V6.1	Pp1s14_135V6.1			Pp1s158_106V6.1		Pp1s427_3V6.1
Pp1s28_105V6.1	Pp1s59_305V6.1			Pp1s100_202V6.1		Pp1s159_160V6.1
Pp1s379_19V6.1	Pp1s122_39V6.1			Pp1s102_3V6.1		Pp1s105_190V6.1
Pp1s213_43V6.1	Pp1s449_21V6.1			Pp1s76_7V6.1		Pp1s76_131V6.1
Pp1s372_28V6.1	Pp1s71_321V6.1			Pp1s404_17V6.1		Pp1s49_210V6.1
Pp1s51_23V6.1	Pp1s44_10V6.1			Pp1s60_81V6.1		Pp1s83_26V6.1
Pp1s71_39V6.1	Pp1s27_70V6.1			Pp1s12_237V6.1		Pp1s66_282V6.1
Pp1s3_108V6.1	Pp1s281_69V6.1			Pp1s289_39V6.1		Pp1s25_348V6.1
Pp1s350_36V6.1	Pp1s116_166V6.1			Pp1s13_47V6.1		Pp1s302_63V6.1
Pp1s143_105V6.1	Pp1s39_329V6.1			Pp1s104_63V6.1		Pp1s128_42V6.1
Pp1s17_20V6.1	Pp1s15_326V6.1			Pp1s237_63V6.1		Pp1s103_89V6.1
Pp1s287_27V6.1	Pp1s67_122V6.1			Pp1s247_32V6.1		Pp1s153_193V6.1
Pp1s15_459V6.1	Pp1s181_67V6.1			Pp1s7_210V6.1		Pp1s26_120V6.1
Pp1s158_43V6.1	Pp1s373_44V6.1			Pp1s152_40V6.1		Pp1s193_34V6.1
Pp1s74_33V6.1	Pp1s294_54V6.1			Pp1s52_125V6.1		Pp1s306_71V6.1
Pp1s2_396V6.1	Pp1s268_86V6.1			Pp1s123_38V6.1		Pp1s74_190V6.1
Pp1s230_45V6.1	Pp1s342_30V6.1			Pp1s35_134V6.1		Pp1s28_195V6.1
Pp1s219_82V6.1	Pp1s117_13V6.1			Pp1s266_28V6.1		Pp1s281_119V6.1
Pp1s117_130V6.1	Pp1s1_742V6.1			Pp1s60_210V6.1		Pp1s77_2V6.1
Pp1s292_57V6.1	Pp1s16_30V6.1			Pp1s358_66V6.1		Pp1s78_86V6.1
Pp1s222_118V6.1	Pp1s117_66V6.1			Pp1s188_76V6.1		Pp1s327_42V6.1
Pp1s149_55V6.1	Pp1s26_166V6.1			Pp1s188_1V6.1		Pp1s123_9V6.1
Pp1s3_114V6.1	Pp1s74_19V6.1			Pp1s305_8V6.1		Pp1s231_33V6.1
Pp1s217_93V6.1	Pp1s156_176V6.1			Pp1s23_134V6.1		Pp1s213_67V6.1
Pp1s15_357V6.1	Pp1s225_80V6.1			Pp1s71_358V6.1		Pp1s487_3V6.1
Pp1s227_119V6.1	Pp1s345_29V6.1			Pp1s4_172V6.1		Pp1s49_40V6.1
Pp1s102_100V6.1	Pp1s37_65V6.1			Pp1s50_133V6.1		Pp1s3_213V6.1
Pp1s135_32V6.1	Pp1s16_196V6.1			Pp1s30_336V6.1		Pp1s80_14V6.1
Pp1s55_95V6.1	Pp1s433_12V6.1			Pp1s84_34V6.1		Pp1s211_27V6.1
Pp1s138_50V6.1	Pp1s318_52V6.1			Pp1s31_345V6.1		Pp1s85_3V6.1
Pp1s470_9V6.1	Pp1s58_207V6.1			Pp1s202_116V6.1		Pp1s156_45V6.1
Pp1s10_182V6.1	Pp1s177_83V6.1			Pp1s70_197V6.1		Pp1s221_54V6.1
Pp1s359_20V6.1	Pp1s48_226V6.1			Pp1s225_84V6.1		Pp1s15_409V6.1
Pp1s227_48V6.1	Pp1s124_93V6.1			Pp1s559_8V6.1		Pp1s89_104V6.1
Pp1s5_8V6.1	Pp1s212_76V6.1			Pp1s103_64V6.1		Pp1s67_243V6.1
Pp1s61_51V6.1	Pp1s506_15V6.1			Pp1s1_347V6.1		Pp1s94_22V6.1
Pp1s199_135V6.1	Pp1s211_53V6.1			Pp1s4_81V6.1		Pp1s267_91V6.1
Pp1s120_62V6.1	Pp1s93_191V6.1			Pp1s189_15V6.1		Pp1s11_260V6.1
Pp1s17_89V6.1	Pp1s160_7V6.1			Pp1s42_54V6.1		Pp1s180_152V6.1
Pp1s45_52V6.1	Pp1s5_54V6.1			Pp1s40_269V6.1		Pp1s389_49V6.1
Pp1s185_130V6.1	Pp1s37_78V6.1			Pp1s109_194V6.1		Pp1s27_363V6.1
Pp1s48_53V6.1	Pp1s171_101V6.1			Pp1s136_88V6.1		Pp1s74_73V6.1
Pp1s8_178V6.1	Pp1s276_105V6.1			Pp1s80_1V6.1		Pp1s59_208V6.1
Pp1s164_123V6.1	Pp1s149_142V6.1			Pp1s293_31V6.1		Pp1s112_181V6.1
Pp1s314_66V6.1	Pp1s391_63V6.1			Pp1s99_147V6.1		Pp1s173_90V6.1
Pp1s90_168V6.1	Pp1s13_230V6.1			Pp1s58_182V6.1		Pp1s355_62V6.1
Pp1s63_212V6.1	Pp1s98_118V6.1			Pp1s33_404V6.1		Pp1s6_67V6.1
Pp1s54_182V6.1	Pp1s55_262V6.1			Pp1s16_219V6.1		Pp1s15_54V6.1
Pp1s18_319V6.1	Pp1s90_22V6.1			Pp1s402_39V6.1		Pp1s134_37V6.1
Pp1s364_60V6.1	Pp1s18_12V6.1			Pp1s213_36V6.1		Pp1s34_150V6.1
Pp1s3_479V6.1	Pp1s441_20V6.1			Pp1s248_66V6.1		Pp1s7_432V6.1
Pp1s60_60V6.1	Pp1s29_328V6.1			Pp1s308_9V6.1		Pp1s281_87V6.1
Pp1s31_277V6.1	Pp1s37_76V6.1			Pp1s66_236V6.1		Pp1s2_649V6.1
Pp1s121_15V6.1	Pp1s45_82V6.1			Pp1s137_216V6.1		Pp1s11_178V6.1
Pp1s203_64V6.1	Pp1s299_38V6.1			Pp1s78_140V6.1		Pp1s193_55V6.1
Pp1s315_22V6.1	Pp1s170_3V6.1			Pp1s51_222V6.1		Pp1s94_71V6.1
Pp1s87_30V6.1	Pp1s166_30V6.1			Pp1s32_89V6.1		Pp1s76_56V6.1
Pp1s34_383V6.1	Pp1s56_132V6.1			Pp1s248_98V6.1		Pp1s325_31V6.1
Pp1s61_18V6.1	Pp1s180_63V6.1			Pp1s71_346V6.1		Pp1s67_110V6.1
Pp1s374_38V6.1	Pp1s288_50V6.1			Pp1s2_641V6.1		Pp1s357_22V6.1
Pp1s6_181V6.1	Pp1s105_39V6.1			Pp1s456_15V6.1		Pp1s212_88V6.1
Pp1s160_34V6.1	Pp1s3_448V6.1			Pp1s84_51V6.1		Pp1s22_313V6.1
Pp1s70_246V6.1	Pp1s144_82V6.1			Pp1s1_428V6.1		Pp1s143_101V6.1
Pp1s100_14V6.1	Pp1s263_75V6.1			Pp1s448_8V6.1		Pp1s144_137V6.1
Pp1s237_37V6.1	Pp1s114_47V6.1			Pp1s152_121V6.1		Pp1s27_216V6.1
Pp1s152_196V6.1	Pp1s61_9V6.1			Pp1s29_122V6.1		Pp1s271_60V6.1
Pp1s104_40V6.1	Pp1s169_98V6.1			Pp1s84_150V6.1		Pp1s192_46V6.1
Pp1s474_9V6.1	Pp1s319_48V6.1			Pp1s44_19V6.1		Pp1s163_96V6.1
Pp1s13_18V6.1	Pp1s355_55V6.1			Pp1s231_63V6.1		Pp1s8_56V6.1
Pp1s426_17V6.1	Pp1s347_19V6.1			Pp1s25_158V6.1		Pp1s4_3V6.1
Pp1s58_163V6.1	Pp1s292_18V6.1			Pp1s282_7V6.1		Pp1s12_315V6.1
Pp1s206_49V6.1	Pp1s259_96V6.1			Pp1s81_187V6.1		Pp1s199_105V6.1
Pp1s7_135V6.1	Pp1s67_194V6.1			Pp1s63_118V6.1		Pp1s2_779V6.1
Pp1s98_30V6.1	Pp1s187_117V6.1			Pp1s34_446V6.1		Pp1s14_327V6.1
Pp1s202_24V6.1	Pp1s90_12V6.1			Pp1s400_46V6.1		Pp1s133_60V6.1
Pp1s114_101V6.1	Pp1s17_211V6.1			Pp1s107_141V6.1		Pp1s15_500V6.1
Pp1s9_25V6.1	Pp1s88_191V6.1			Pp1s240_70V6.1		Pp1s117_16V6.1
Pp1s41_252V6.1	Pp1s130_290V6.1			Pp1s2817_1V6.1		Pp1s318_11V6.1
Pp1s208_131V6.1	Pp1s325_6V6.1			Pp1s87_168V6.1		Pp1s163_88V6.1
Pp1s460_20V6.1	Pp1s158_136V6.1			Pp1s165_138V6.1		Pp1s37_250V6.1
Pp1s68_77V6.1	Pp1s8_72V6.1			Pp1s46_105V6.1		Pp1s351_48V6.1
Pp1s188_70V6.1	Pp1s9_187V6.1			Pp1s253_26V6.1		Pp1s16_66V6.1
Pp1s379_9V6.1	Pp1s244_30V6.1			Pp1s36_201V6.1		Pp1s136_13V6.1
Pp1s20_121V6.1	Pp1s143_19V6.1					Pp1s491_22V6.1
Pp1s341_90V6.1	Pp1s11_81V6.1					Pp1s33_27V6.1
Pp1s175_131V6.1	Pp1s112_105V6.1					Pp1s34_365V6.1
Pp1s77_110V6.1	Pp1s68_79V6.1					Pp1s67_32V6.1
Pp1s180_117V6.1	Pp1s41_206V6.1					Pp1s340_25V6.1
Pp1s164_69V6.1	Pp1s236_85V6.1					Pp1s35_260V6.1
Pp1s95_156V6.1	Pp1s175_82V6.1					Pp1s188_33V6.1
Pp1s164_124V6.1	Pp1s32_36V6.1					Pp1s109_271V6.1
Pp1s15_359V6.1	Pp1s168_73V6.1					Pp1s7_364V6.1
Pp1s300_3V6.1	Pp1s101_105V6.1					Pp1s16_385V6.1
Pp1s104_39V6.1	Pp1s47_188V6.1					Pp1s23_303V6.1
Pp1s17_277V6.1	Pp1s546_4V6.1					Pp1s88_8V6.1
Pp1s115_208V6.1	Pp1s11_271V6.1					Pp1s149_77V6.1
Pp1s353_19V6.1	Pp1s163_63V6.1					Pp1s5_77V6.1
Pp1s67_88V6.1	Pp1s309_80V6.1					Pp1s127_33V6.1
Pp1s178_91V6.1	Pp1s114_204V6.1					Pp1s357_53V6.1
Pp1s237_55V6.1	Pp1s171_43V6.1					Pp1s79_220V6.1
Pp1s7_331V6.1	Pp1s291_56V6.1					Pp1s517_9V6.1
Pp1s249_4V6.1	Pp1s411_18V6.1					Pp1s266_18V6.1
Pp1s58_144V6.1	Pp1s40_95V6.1					Pp1s137_148V6.1
Pp1s156_75V6.1	Pp1s94_18V6.1					Pp1s9_62V6.1
Pp1s37_219V6.1	Pp1s159_64V6.1					Pp1s51_166V6.1
Pp1s852_4V6.1	Pp1s83_233V6.1					Pp1s90_158V6.1
Pp1s49_115V6.1	Pp1s97_266V6.1					Pp1s66_255V6.1
Pp1s83_191V6.1	Pp1s15_75V6.1					Pp1s72_85V6.1
Pp1s310_65V6.1	Pp1s111_95V6.1					Pp1s401_18V6.1
Pp1s251_86V6.1	Pp1s22_421V6.1					Pp1s141_30V6.1
Pp1s335_67V6.1	Pp1s71_218V6.1					Pp1s65_154V6.1
Pp1s115_195V6.1	Pp1s358_32V6.1					Pp1s224_85V6.1
Pp1s222_3V6.1	Pp1s46_73V6.1					Pp1s180_124V6.1
Pp1s135_3V6.1	Pp1s175_101V6.1					Pp1s78_214V6.1
Pp1s25_349V6.1	Pp1s283_91V6.1					Pp1s16_151V6.1
Pp1s41_268V6.1	Pp1s71_284V6.1					Pp1s73_35V6.1
Pp1s325_1V6.1	Pp1s391_54V6.1					Pp1s20_77V6.1
Pp1s298_46V6.1	Pp1s51_297V6.1					Pp1s8_124V6.1
Pp1s22_420V6.1	Pp1s107_172V6.1					Pp1s195_51V6.1
Pp1s40_267V6.1						Pp1s35_32V6.1
Pp1s11_283V6.1						Pp1s211_149V6.1
Pp1s27_106V6.1						Pp1s12_174V6.1
Pp1s142_24V6.1						Pp1s151_22V6.1
Pp1s1_535V6.1						Pp1s174_118V6.1
Pp1s154_123V6.1						Pp1s83_189V6.1
Pp1s47_200V6.1						Pp1s25_160V6.1
Pp1s342_32V6.1						Pp1s69_166V6.1
Pp1s259_9V6.1						Pp1s108_28V6.1
						Pp1s10_285V6.1
						Pp1s22_2V6.1
						Pp1s8_10V6.1
						Pp1s215_89V6.1
						Pp1s148_7V6.1
						Pp1s20_24V6.1
						Pp1s54_244V6.1
						Pp1s21_247V6.1
						Pp1s485_2V6.1
						Pp1s194_22V6.1
						Pp1s120_132V6.1
						Pp1s116_94V6.1
						Pp1s117_86V6.1
						Pp1s473_3V6.1
						Pp1s28_21V6.1
						Pp1s79_150V6.1
						Pp1s134_124V6.1
						Pp1s152_88V6.1
						Pp1s24_172V6.1
						Pp1s269_91V6.1
						Pp1s11_357V6.1
						Pp1s35_126V6.1
						Pp1s249_87V6.1
						Pp1s44_78V6.1
						Pp1s175_78V6.1
						Pp1s180_120V6.1
						Pp1s184_36V6.1
						Pp1s28_182V6.1
						Pp1s80_59V6.1
						Pp1s54_120V6.1
						Pp1s294_44V6.1
						Pp1s121_41V6.1
						Pp1s141_95V6.1
						Pp1s24_167V6.1
						Pp1s22_33V6.1
						Pp1s95_96V6.1
						Pp1s295_55V6.1
						Pp1s165_76V6.1
						Pp1s129_222V6.1
						Pp1s306_52V6.1
						Pp1s51_230V6.1
						Pp1s111_189V6.1
						Pp1s101_239V6.1
						Pp1s69_132V6.1
						Pp1s21_27V6.1
						Pp1s58_240V6.1
						Pp1s112_177V6.1
						Pp1s135_79V6.1
						Pp1s5_379V6.1
						Pp1s94_62V6.1
						Pp1s13_218V6.1
						Pp1s200_88V6.1
						Pp1s31_150V6.1
						Pp1s269_38V6.1
						Pp1s66_200V6.1
						Pp1s409_32V6.1
						Pp1s7_77V6.1
						Pp1s31_190V6.1
						Pp1s33_144V6.1
						Pp1s313_64V6.1
						Pp1s67_186V6.1
						Pp1s53_223V6.1
						Pp1s55_134V6.1
						Pp1s115_168V6.1
						Pp1s145_54V6.1
						Pp1s2_598V6.1
						Pp1s169_102V6.1
						Pp1s348_24V6.1
						Pp1s69_160V6.1
						Pp1s170_56V6.1
						Pp1s175_7V6.1
						Pp1s490_14V6.1
						Pp1s307_58V6.1
						Pp1s180_53V6.1
						Pp1s234_69V6.1
						Pp1s249_29V6.1
						Pp1s114_156V6.1
						Pp1s22_283V6.1
						Pp1s84_259V6.1
						Pp1s56_54V6.1
						Pp1s353_57V6.1
						Pp1s22_345V6.1
						Pp1s92_93V6.1
						Pp1s11_269V6.1
						Pp1s39_129V6.1
						Pp1s265_33V6.1
						Pp1s74_119V6.1
						Pp1s36_194V6.1
						Pp1s104_142V6.1
						Pp1s142_27V6.1
						Pp1s74_193V6.1
						Pp1s239_61V6.1
						Pp1s16_250V6.1
						Pp1s115_66V6.1
						Pp1s209_127V6.1
						Pp1s276_51V6.1
						Pp1s136_91V6.1
						Pp1s101_62V6.1
						Pp1s176_76V6.1
						Pp1s206_58V6.1
						Pp1s1_12V6.1
						Pp1s91_96V6.1
						Pp1s264_6V6.1
						Pp1s15_448V6.1
						Pp1s51_310V6.1
						Pp1s253_20V6.1
						Pp1s66_287V6.1
						Pp1s372_54V6.1
						Pp1s198_119V6.1
						Pp1s259_104V6.1
						Pp1s8_118V6.1
						Pp1s143_138V6.1
						Pp1s118_27V6.1
						Pp1s118_174V6.1
						Pp1s98_8V6.1
						Pp1s23_195V6.1
						Pp1s224_46V6.1
						Pp1s51_226V6.1
						Pp1s1_34V6.1
						Pp1s39_165V6.1
						Pp1s157_87V6.1
						Pp1s42_134V6.1
						Pp1s167_126V6.1
						Pp1s27_240V6.1
						Pp1s398_19V6.1
						Pp1s178_117V6.1
						Pp1s357_38V6.1
						Pp1s109_146V6.1
						Pp1s322_40V6.1
						Pp1s87_50V6.1
						Pp1s98_38V6.1
						Pp1s19_202V6.1
						Pp1s29_196V6.1
						Pp1s31_349V6.1
						Pp1s215_60V6.1
						Pp1s7_56V6.1
						Pp1s374_47V6.1
						Pp1s125_14V6.1
						Pp1s3_12V6.1
						Pp1s69_197V6.1
						Pp1s13_121V6.1
						Pp1s144_52V6.1
						Pp1s420_28V6.1
						Pp1s52_4V6.1
						Pp1s22_316V6.1
						Pp1s97_92V6.1
						Pp1s215_52V6.1
						Pp1s275_36V6.1
						Pp1s16_27V6.1
						Pp1s224_38V6.1
						Pp1s50_12V6.1
						Pp1s67_175V6.1
						Pp1s1_785V6.1
						Pp1s47_44V6.1
						Pp1s198_131V6.1
						Pp1s316_50V6.1
						Pp1s123_81V6.1
						Pp1s32_278V6.1
						Pp1s10_225V6.1
						Pp1s114_14V6.1
						Pp1s482_2V6.1
						Pp1s245_99V6.1
						Pp1s402_34V6.1
						Pp1s3_519V6.1
						Pp1s5_338V6.1
						Pp1s12_216V6.1
						Pp1s9_138V6.1
						Pp1s271_55V6.1
						Pp1s223_20V6.1
						Pp1s10_389V6.1
						Pp1s37_338V6.1
						Pp1s185_120V6.1
						Pp1s66_172V6.1
						Pp1s41_175V6.1
						Pp1s58_258V6.1
						Pp1s3_616V6.1
						Pp1s7_406V6.1
						Pp1s181_127V6.1
						Pp1s121_164V6.1
						Pp1s1_372V6.1
						Pp1s426_8V6.1
						Pp1s1_662V6.1
						Pp1s13_319V6.1
						Pp1s41_232V6.1
						Pp1s170_89V6.1
						Pp1s99_110V6.1
						Pp1s84_6V6.1
						Pp1s167_11V6.1
						Pp1s120_82V6.1
						Pp1s79_134V6.1
						Pp1s194_138V6.1
						Pp1s66_46V6.1
						Pp1s323_14V6.1
						Pp1s38_364V6.1
						Pp1s18_51V6.1
						Pp1s95_7V6.1
						Pp1s441_1V6.1
						Pp1s213_42V6.1
						Pp1s430_26V6.1
						Pp1s165_63V6.1
						Pp1s167_80V6.1
						Pp1s136_187V6.1
						Pp1s31_68V6.1
						Pp1s143_143V6.1
						Pp1s345_5V6.1
						Pp1s1_490V6.1
						Pp1s83_22V6.1
						Pp1s27_45V6.1
						Pp1s175_104V6.1
						Pp1s303_20V6.1
						Pp1s187_30V6.1
						Pp1s333_6V6.1
						Pp1s304_9V6.1
						Pp1s101_245V6.1
						Pp1s207_69V6.1
						Pp1s143_176V6.1
						Pp1s33_203V6.1
						Pp1s210_95V6.1
						Pp1s79_110V6.1
						Pp1s28_151V6.1
						Pp1s9_74V6.1
						Pp1s37_28V6.1
						Pp1s44_40V6.1
						Pp1s71_354V6.1
						Pp1s204_118V6.1
						Pp1s140_17V6.1
						Pp1s2_744V6.1
						Pp1s42_91V6.1
						Pp1s1_76V6.1
						Pp1s241_118V6.1
						Pp1s84_74V6.1
						Pp1s24_221V6.1
						Pp1s276_12V6.1
						Pp1s304_56V6.1
						Pp1s83_218V6.1
						Pp1s28_322V6.1
						Pp1s56_95V6.1
						Pp1s15_306V6.1
						Pp1s30_228V6.1
						Pp1s9_476V6.1
						Pp1s475_17V6.1
						Pp1s309_69V6.1
						Pp1s14_318V6.1
						Pp1s25_30V6.1
						Pp1s20_383V6.1
						Pp1s35_174V6.1
						Pp1s118_177V6.1
						Pp1s22_166V6.1
						Pp1s160_128V6.1
						Pp1s105_166V6.1
						Pp1s50_176V6.1
						Pp1s118_115V6.1
						Pp1s1139_3V6.1
						Pp1s84_119V6.1
						Pp1s66_43V6.1
						Pp1s19_64V6.1
						Pp1s81_209V6.1
						Pp1s402_44V6.1
						Pp1s128_25V6.1
						Pp1s272_37V6.1
						Pp1s295_22V6.1
						Pp1s409_4V6.1
						Pp1s7_424V6.1
						Pp1s132_45V6.1
						Pp1s31_317V6.1
						Pp1s176_121V6.1
						Pp1s54_186V6.1
						Pp1s33_389V6.1
						Pp1s34_174V6.1
						Pp1s53_181V6.1
						Pp1s162_103V6.1
						Pp1s284_41V6.1
						Pp1s54_236V6.1
						Pp1s200_12V6.1
						Pp1s1_786V6.1
						Pp1s392_2V6.1
						Pp1s199_47V6.1
						Pp1s235_105V6.1
						Pp1s336_26V6.1
						Pp1s213_128V6.1
						Pp1s5_397V6.1
						Pp1s121_72V6.1
						Pp1s44_264V6.1
						Pp1s254_65V6.1
						Pp1s31_360V6.1
						Pp1s62_169V6.1
						Pp1s263_11V6.1
						Pp1s126_71V6.1
						Pp1s134_68V6.1
						Pp1s194_168V6.1
						Pp1s106_40V6.1
						Pp1s201_122V6.1
						Pp1s158_137V6.1
						Pp1s134_89V6.1
						Pp1s1_540V6.1
						Pp1s222_87V6.1
						Pp1s54_218V6.1
						Pp1s39_324V6.1
						Pp1s128_63V6.1
						Pp1s59_306V6.1
						Pp1s21_342V6.1
						Pp1s194_13V6.1
						Pp1s25_202V6.1
						Pp1s235_45V6.1
						Pp1s10704_1V6.1
						Pp1s103_35V6.1
						Pp1s174_48V6.1
						Pp1s35_152V6.1
						Pp1s200_79V6.1
						Pp1s58_49V6.1
						Pp1s33_117V6.1
						Pp1s303_18V6.1
						Pp1s246_44V6.1
						Pp1s114_165V6.1
						Pp1s341_39V6.1
						Pp1s160_137V6.1
						Pp1s146_5V6.1
						Pp1s111_18V6.1
						Pp1s176_108V6.1
						Pp1s21_318V6.1
						Pp1s15_380V6.1
						Pp1s32_187V6.1
						Pp1s61_104V6.1
						Pp1s126_186V6.1
						Pp1s61_210V6.1
						Pp1s133_112V6.1
						Pp1s122_102V6.1
						Pp1s16_334V6.1
						Pp1s45_238V6.1
						Pp1s199_158V6.1
						Pp1s245_33V6.1
						Pp1s344_10V6.1
						Pp1s267_89V6.1
						Pp1s213_83V6.1
						Pp1s234_44V6.1
						Pp1s18_33V6.1
						Pp1s53_51V6.1
						Pp1s85_8V6.1
						Pp1s49_42V6.1
						Pp1s84_95V6.1
						Pp1s335_14V6.1
						Pp1s12_273V6.1
						Pp1s209_46V6.1
						Pp1s149_30V6.1
						Pp1s277_44V6.1
						Pp1s182_7V6.1
						Pp1s263_49V6.1
						Pp1s85_73V6.1
						Pp1s120_75V6.1
						Pp1s9_154V6.1
						Pp1s76_97V6.1
						Pp1s15_78V6.1
						Pp1s370_53V6.1
						Pp1s192_88V6.1
						Pp1s197_122V6.1
						Pp1s127_24V6.1
						Pp1s46_176V6.1
						Pp1s72_208V6.1
						Pp1s159_108V6.1
						Pp1s17_153V6.1
						Pp1s30_195V6.1
						Pp1s70_147V6.1
						Pp1s123_22V6.1
						Pp1s11_19V6.1
						Pp1s125_47V6.1
						Pp1s369_32V6.1
						Pp1s11_309V6.1
						Pp1s114_83V6.1
						Pp1s174_92V6.1
						Pp1s4_106V6.1
						Pp1s26_192V6.1
						Pp1s208_161V6.1
						Pp1s101_50V6.1
						Pp1s197_17V6.1
						Pp1s82_3V6.1
						Pp1s83_77V6.1
						Pp1s14_64V6.1
						Pp1s244_9V6.1
						Pp1s213_133V6.1
						Pp1s33_361V6.1
						Pp1s126_133V6.1
						Pp1s33_206V6.1
						Pp1s126_8V6.1
						Pp1s33_316V6.1
						Pp1s399_25V6.1
						Pp1s119_22V6.1
						Pp1s240_77V6.1
						Pp1s22_111V6.1
						Pp1s227_69V6.1
						Pp1s69_127V6.1
						Pp1s220_84V6.1
						Pp1s114_89V6.1
						Pp1s93_138V6.1
						Pp1s7_375V6.1
						Pp1s251_76V6.1
						Pp1s198_6V6.1
						Pp1s284_20V6.1
						Pp1s11_381V6.1
						Pp1s165_55V6.1
						Pp1s51_215V6.1
						Pp1s23_266V6.1
						Pp1s267_24V6.1
						Pp1s188_28V6.1
						Pp1s16_361V6.1
						Pp1s80_9V6.1
						Pp1s65_309V6.1
						Pp1s84_286V6.1
						Pp1s73_28V6.1
						Pp1s215_82V6.1
						Pp1s251_59V6.1
						Pp1s21_262V6.1
						Pp1s409_44V6.1
						Pp1s495_13V6.1
						Pp1s45_24V6.1
						Pp1s63_65V6.1
						Pp1s226_119V6.1
						Pp1s2_26V6.1
						Pp1s104_215V6.1
						Pp1s266_64V6.1
						Pp1s263_29V6.1
						Pp1s15_222V6.1
						Pp1s120_79V6.1
						Pp1s223_23V6.1
						Pp1s37_354V6.1
						Pp1s271_88V6.1
						Pp1s59_51V6.1
						Pp1s407_46V6.1
						Pp1s1_480V6.1
						Pp1s114_118V6.1
						Pp1s20_161V6.1
						Pp1s28_403V6.1
						Pp1s51_43V6.1
						Pp1s12_349V6.1
						Pp1s243_26V6.1
						Pp1s55_269V6.1
						Pp1s139_50V6.1
						Pp1s135_65V6.1
						Pp1s1_727V6.1
						Pp1s59_267V6.1
						Pp1s354_15V6.1
						Pp1s194_34V6.1
						Pp1s400_10V6.1
						Pp1s505_8V6.1
						Pp1s300_24V6.1
						Pp1s26_22V6.1
						Pp1s88_42V6.1
						Pp1s67_238V6.1
						Pp1s65_2V6.1
						Pp1s28_172V6.1
						Pp1s41_144V6.1
						Pp1s46_78V6.1
						Pp1s203_52V6.1
						Pp1s106_39V6.1
						Pp1s121_167V6.1
						Pp1s68_70V6.1
						Pp1s371_32V6.1
						Pp1s6_240V6.1
						Pp1s11_247V6.1
						Pp1s17_107V6.1
						Pp1s56_177V6.1
						Pp1s118_230V6.1
						Pp1s233_35V6.1
						Pp1s80_112V6.1
						Pp1s81_143V6.1
						Pp1s1_433V6.1
						Pp1s135_44V6.1
						Pp1s103_29V6.1
						Pp1s45_267V6.1
						Pp1s109_136V6.1
						Pp1s37_343V6.1
						Pp1s206_42V6.1
						Pp1s31_336V6.1
						Pp1s130_44V6.1
						Pp1s311_61V6.1
						Pp1s46_310V6.1
						Pp1s196_72V6.1
						Pp1s306_29V6.1
						Pp1s28_346V6.1
						Pp1s2_16V6.1
						Pp1s38_386V6.1
						Pp1s195_48V6.1
						Pp1s220_26V6.1
						Pp1s69_157V6.1
						Pp1s213_90V6.1
						Pp1s99_260V6.1
						Pp1s60_259V6.1
						Pp1s196_111V6.1
						Pp1s517_3V6.1
						Pp1s84_153V6.1
						Pp1s19_321V6.1
						Pp1s152_7V6.1
						Pp1s198_122V6.1
						Pp1s14_73V6.1
						Pp1s23_259V6.1
						Pp1s40_10V6.1
						Pp1s290_44V6.1
						Pp1s38_262V6.1
						Pp1s509_5V6.1
						Pp1s35_76V6.1
						Pp1s197_99V6.1
						Pp1s20_113V6.1
						Pp1s42_199V6.1
						Pp1s293_80V6.1
						Pp1s111_53V6.1
						Pp1s33_47V6.1
						Pp1s40_51V6.1
						Pp1s63_51V6.1
						Pp1s125_58V6.1
						Pp1s26_182V6.1
						Pp1s113_104V6.1
						Pp1s156_96V6.1
						Pp1s60_313V6.1
						Pp1s68_143V6.1
						Pp1s141_146V6.1
						Pp1s370_45V6.1
						Pp1s218_20V6.1
						Pp1s303_23V6.1
						Pp1s357_33V6.1
						Pp1s30_358V6.1
						Pp1s159_62V6.1
						Pp1s75_75V6.1
						Pp1s35_195V6.1
						Pp1s35_328V6.1
						Pp1s3_173V6.1
						Pp1s281_128V6.1
						Pp1s161_29V6.1
						Pp1s100_73V6.1
						Pp1s17_355V6.1
						Pp1s93_178V6.1
						Pp1s16_275V6.1
						Pp1s270_81V6.1
						Pp1s126_124V6.1
						Pp1s123_138V6.1
						Pp1s279_74V6.1
						Pp1s114_143V6.1
						Pp1s323_69V6.1
						Pp1s144_126V6.1
						Pp1s505_21V6.1
						Pp1s253_27V6.1
						Pp1s15_422V6.1
						Pp1s205_19V6.1
						Pp1s844_1V6.1
						Pp1s466_13V6.1
						Pp1s81_36V6.1
						Pp1s478_14V6.1
						Pp1s90_74V6.1
						Pp1s30_187V6.1
						Pp1s162_33V6.1
						Pp1s1_419V6.1
						Pp1s238_57V6.1
						Pp1s76_188V6.1
						Pp1s15_351V6.1
						Pp1s392_20V6.1
						Pp1s25_241V6.1
						Pp1s15_11V6.1
						Pp1s325_8V6.1
						Pp1s249_95V6.1
						Pp1s53_245V6.1
						Pp1s36_303V6.1
						Pp1s2_453V6.1
						Pp1s98_28V6.1
						Pp1s31_164V6.1
						Pp1s135_29V6.1
						Pp1s181_63V6.1
						Pp1s70_238V6.1
						Pp1s72_43V6.1
						Pp1s9_391V6.1
						Pp1s378_21V6.1
						Pp1s11_171V6.1
						Pp1s31_299V6.1
						Pp1s37_351V6.1
						Pp1s302_77V6.1
						Pp1s19_69V6.1
						Pp1s158_50V6.1
						Pp1s234_98V6.1
						Pp1s75_252V6.1
						Pp1s199_8V6.1
						Pp1s255_25V6.1
						Pp1s60_138V6.1
						Pp1s32_350V6.1
						Pp1s169_57V6.1
						Pp1s258_84V6.1
						Pp1s7_96V6.1
						Pp1s34_189V6.1
						Pp1s279_11V6.1
						Pp1s137_264V6.1
						Pp1s128_100V6.1
						Pp1s286_51V6.1
						Pp1s109_70V6.1
						Pp1s104_9V6.1
						Pp1s16_409V6.1
						Pp1s312_26V6.1
						Pp1s22_18V6.1
						Pp1s45_260V6.1
						Pp1s51_186V6.1
						Pp1s35_361V6.1
						Pp1s403_8V6.1
						Pp1s200_19V6.1
						Pp1s6_425V6.1
						Pp1s895_3V6.1
						Pp1s100_149V6.1
						Pp1s71_266V6.1
						Pp1s145_49V6.1
						Pp1s138_199V6.1
						Pp1s3_381V6.1
						Pp1s91_182V6.1
						Pp1s142_14V6.1
						Pp1s138_25V6.1
						Pp1s3_111V6.1
						Pp1s108_186V6.1
						Pp1s92_84V6.1
						Pp1s387_51V6.1
						Pp1s43_255V6.1
						Pp1s100_246V6.1
						Pp1s111_186V6.1
						Pp1s45_154V6.1
						Pp1s50_1V6.1
						Pp1s98_96V6.1
						Pp1s258_9V6.1
						Pp1s407_3V6.1
						Pp1s19_362V6.1
						Pp1s2_78V6.1
						Pp1s231_17V6.1
						Pp1s382_10V6.1
						Pp1s411_31V6.1
						Pp1s5_81V6.1
						Pp1s136_182V6.1
						Pp1s69_149V6.1
						Pp1s333_27V6.1
						Pp1s25_327V6.1
						Pp1s150_29V6.1
						Pp1s72_256V6.1
						Pp1s4_12V6.1
						Pp1s81_61V6.1
						Pp1s35_280V6.1
						Pp1s90_40V6.1
						Pp1s389_55V6.1
						Pp1s40_243V6.1
						Pp1s46_84V6.1
						Pp1s13_200V6.1
						Pp1s246_32V6.1
						Pp1s119_119V6.1
						Pp1s192_75V6.1
						Pp1s59_1V6.1
						Pp1s58_224V6.1
						Pp1s395_22V6.1
						Pp1s136_35V6.1
						Pp1s100_190V6.1
						Pp1s77_21V6.1
						Pp1s100_55V6.1
						Pp1s36_100V6.1
						Pp1s47_316V6.1
						Pp1s152_64V6.1
						Pp1s57_138V6.1
						Pp1s156_85V6.1
						Pp1s126_126V6.1
						Pp1s94_106V6.1
						Pp1s245_29V6.1
						Pp1s90_96V6.1
						Pp1s62_17V6.1
						Pp1s96_109V6.1
						Pp1s31_198V6.1
						Pp1s88_183V6.1
						Pp1s375_23V6.1
						Pp1s25_254V6.1
						Pp1s343_21V6.1
						Pp1s416_16V6.1
						Pp1s25_29V6.1
						Pp1s65_139V6.1
						Pp1s44_302V6.1
						Pp1s150_90V6.1
						Pp1s90_215V6.1
						Pp1s22_5V6.1
						Pp1s371_16V6.1
						Pp1s273_61V6.1
						Pp1s160_110V6.1
						Pp1s79_179V6.1
						Pp1s2_734V6.1
						Pp1s7_307V6.1
						Pp1s31_153V6.1
						Pp1s201_84V6.1
						Pp1s53_153V6.1
						Pp1s202_71V6.1
						Pp1s158_107V6.1
						Pp1s6_434V6.1
						Pp1s128_79V6.1
						Pp1s313_102V6.1
						Pp1s137_134V6.1
						Pp1s32_119V6.1
						Pp1s55_214V6.1
						Pp1s27_218V6.1
						Pp1s13_94V6.1
						Pp1s8_53V6.1
						Pp1s79_180V6.1
						Pp1s72_106V6.1
						Pp1s51_288V6.1
						Pp1s114_55V6.1
						Pp1s1741_2V6.1
						Pp1s26_95V6.1
						Pp1s20_106V6.1
						Pp1s400_12V6.1
						Pp1s141_86V6.1
						Pp1s31_393V6.1
						Pp1s84_22V6.1
						Pp1s104_158V6.1
						Pp1s79_223V6.1
						Pp1s241_87V6.1
						Pp1s8_140V6.1
						Pp1s47_181V6.1
						Pp1s404_26V6.1
						Pp1s42_196V6.1
						Pp1s107_205V6.1
						Pp1s350_46V6.1
						Pp1s96_125V6.1
						Pp1s329_25V6.1
						Pp1s102_5V6.1
						Pp1s71_85V6.1
						Pp1s78_186V6.1
						Pp1s12_170V6.1
						Pp1s12_33V6.1
						Pp1s31_114V6.1
						Pp1s236_27V6.1
						Pp1s27_129V6.1
						Pp1s115_80V6.1
						Pp1s68_89V6.1
						Pp1s161_125V6.1
						Pp1s130_226V6.1
						Pp1s56_122V6.1
						Pp1s41_162V6.1
						Pp1s68_56V6.1
						Pp1s7_269V6.1
						Pp1s330_36V6.1
						Pp1s53_111V6.1
						Pp1s169_172V6.1
						Pp1s4_8V6.1
						Pp1s330_27V6.1
						Pp1s234_66V6.1
						Pp1s98_157V6.1
						Pp1s41_16V6.1
						Pp1s207_118V6.1
						Pp1s279_26V6.1
						Pp1s100_144V6.1
						Pp1s51_73V6.1
						Pp1s406_13V6.1
						Pp1s444_20V6.1
						Pp1s78_205V6.1
						Pp1s109_107V6.1
						Pp1s204_77V6.1
						Pp1s56_1V6.1
						Pp1s214_29V6.1
						Pp1s68_115V6.1
						Pp1s54_52V6.1
						Pp1s89_174V6.1
						Pp1s6_218V6.1
						Pp1s74_146V6.1
						Pp1s66_234V6.1
						Pp1s15_445V6.1
						Pp1s280_48V6.1
						Pp1s226_21V6.1
						Pp1s300_63V6.1
						Pp1s7_53V6.1
						Pp1s313_76V6.1
						Pp1s15_265V6.1
						Pp1s2_305V6.1
						Pp1s61_55V6.1
						Pp1s12_58V6.1
						Pp1s331_14V6.1
						Pp1s145_142V6.1
						Pp1s3_24V6.1
						Pp1s196_67V6.1
						Pp1s72_280V6.1
						Pp1s11_156V6.1
						Pp1s218_61V6.1
						Pp1s123_85V6.1
						Pp1s113_119V6.1
						Pp1s51_38V6.1
						Pp1s197_12V6.1
						Pp1s99_189V6.1
						Pp1s31_26V6.1
						Pp1s53_233V6.1
						Pp1s103_13V6.1
						Pp1s266_51V6.1
						Pp1s503_8V6.1
						Pp1s13_388V6.1
						Pp1s152_159V6.1
						Pp1s33_92V6.1
						Pp1s302_35V6.1
						Pp1s144_100V6.1
						Pp1s38_127V6.1
						Pp1s136_80V6.1
						Pp1s60_128V6.1
						Pp1s131_22V6.1
						Pp1s91_36V6.1
						Pp1s211_9V6.1
						Pp1s4_295V6.1
						Pp1s215_29V6.1
						Pp1s256_37V6.1
						Pp1s133_82V6.1
						Pp1s30_39V6.1
						Pp1s83_134V6.1
						Pp1s11_55V6.1
						Pp1s61_313V6.1
						Pp1s130_197V6.1
						Pp1s127_93V6.1
						Pp1s57_188V6.1
						Pp1s74_131V6.1
						Pp1s258_35V6.1
						Pp1s130_87V6.1
						Pp1s21_407V6.1
						Pp1s68_209V6.1
						Pp1s354_23V6.1
						Pp1s79_156V6.1
						Pp1s21_194V6.1
						Pp1s15_294V6.1
						Pp1s120_57V6.1
						Pp1s96_90V6.1
						Pp1s184_87V6.1
						Pp1s59_199V6.1
						Pp1s271_68V6.1
						Pp1s5_325V6.1
						Pp1s177_5V6.1
						Pp1s194_125V6.1
						Pp1s71_157V6.1
						Pp1s59_293V6.1
						Pp1s278_42V6.1
						Pp1s107_1V6.1
						Pp1s45_277V6.1
						Pp1s316_34V6.1
						Pp1s1_497V6.1
						Pp1s333_14V6.1
						Pp1s219_12V6.1
						Pp1s339_42V6.1
						Pp1s4_263V6.1
						Pp1s159_110V6.1
						Pp1s220_58V6.1
						Pp1s339_13V6.1
						Pp1s44_198V6.1
						Pp1s149_266V6.1
						Pp1s9_348V6.1
						Pp1s37_110V6.1
						Pp1s102_176V6.1
						Pp1s421_8V6.1
						Pp1s225_37V6.1
						Pp1s27_254V6.1
						Pp1s174_66V6.1
						Pp1s125_61V6.1
						Pp1s105_181V6.1
						Pp1s219_94V6.1
						Pp1s217_26V6.1
						Pp1s30_137V6.1
						Pp1s31_182V6.1
						Pp1s367_3V6.1
						Pp1s44_62V6.1
						Pp1s209_88V6.1
						Pp1s49_275V6.1
						Pp1s192_39V6.1
						Pp1s38_177V6.1
						Pp1s46_127V6.1
						Pp1s199_68V6.1
						Pp1s432_23V6.1
						Pp1s371_27V6.1
						Pp1s545_6V6.1
						Pp1s131_154V6.1
						Pp1s277_14V6.1
						Pp1s26_208V6.1
						Pp1s194_154V6.1
						Pp1s79_49V6.1
						Pp1s93_157V6.1
						Pp1s126_138V6.1
						Pp1s94_101V6.1
						Pp1s456_23V6.1
						Pp1s71_89V6.1
						Pp1s3_238V6.1
						Pp1s434_8V6.1
						Pp1s139_95V6.1
						Pp1s51_14V6.1
						Pp1s271_46V6.1
						Pp1s9_241V6.1
						Pp1s9_180V6.1
						Pp1s145_58V6.1
						Pp1s73_166V6.1
						Pp1s91_60V6.1
						Pp1s9_16V6.1
						Pp1s430_30V6.1
						Pp1s52_96V6.1
						Pp1s2_337V6.1
						Pp1s38_21V6.1
						Pp1s121_162V6.1
						Pp1s125_114V6.1
						Pp1s51_3V6.1
						Pp1s17_340V6.1
						Pp1s78_6V6.1
						Pp1s449_20V6.1
						Pp1s293_8V6.1
						Pp1s450_4V6.1
						Pp1s145_173V6.1
						Pp1s67_173V6.1
						Pp1s2_382V6.1
						Pp1s434_2V6.1
						Pp1s341_48V6.1
						Pp1s77_267V6.1
						Pp1s118_150V6.1
						Pp1s30_59V6.1
						Pp1s35_63V6.1
						Pp1s194_18V6.1
						Pp1s100_139V6.1
						Pp1s194_6V6.1
						Pp1s220_14V6.1
						Pp1s24_197V6.1
						Pp1s25_376V6.1
						Pp1s34_267V6.1
						Pp1s219_62V6.1
						Pp1s43_210V6.1
						Pp1s307_62V6.1
						Pp1s107_173V6.1
						Pp1s109_96V6.1
						Pp1s224_124V6.1
						Pp1s324_22V6.1
						Pp1s122_153V6.1
						Pp1s1_304V6.1
						Pp1s49_193V6.1
						Pp1s196_101V6.1
						Pp1s96_114V6.1
						Pp1s39_368V6.1
						Pp1s4_484V6.1
						Pp1s272_60V6.1
						Pp1s371_53V6.1
						Pp1s59_238V6.1
						Pp1s217_90V6.1
						Pp1s59_154V6.1
						Pp1s31_66V6.1
						Pp1s272_30V6.1
						Pp1s120_20V6.1
						Pp1s244_70V6.1
						Pp1s79_128V6.1
						Pp1s303_85V6.1
						Pp1s47_287V6.1
						Pp1s38_335V6.1
						Pp1s338_30V6.1
						Pp1s34_111V6.1
						Pp1s10_246V6.1
						Pp1s211_108V6.1
						Pp1s204_122V6.1
						Pp1s22_378V6.1
						Pp1s33_139V6.1
						Pp1s7_413V6.1
						Pp1s32_273V6.1
						Pp1s66_227V6.1
						Pp1s173_136V6.1
						Pp1s326_37V6.1
						Pp1s4_437V6.1
						Pp1s213_105V6.1
						Pp1s98_141V6.1
						Pp1s52_134V6.1
						Pp1s133_26V6.1
						Pp1s276_14V6.1
						Pp1s31_220V6.1
						Pp1s287_55V6.1
						Pp1s44_114V6.1
						Pp1s54_241V6.1
						Pp1s22_138V6.1
						Pp1s373_11V6.1
						Pp1s336_13V6.1
						Pp1s31_4V6.1
						Pp1s22_404V6.1
						Pp1s7_13V6.1
						Pp1s207_10V6.1
						Pp1s72_71V6.1
						Pp1s77_172V6.1
						Pp1s357_58V6.1
						Pp1s236_54V6.1
						Pp1s201_5V6.1
						Pp1s386_30V6.1
						Pp1s134_4V6.1
						Pp1s44_16V6.1
						Pp1s13_191V6.1
						Pp1s22_82V6.1
						Pp1s3_646V6.1
						Pp1s13_142V6.1
						Pp1s15_331V6.1
						Pp1s91_80V6.1
						Pp1s301_39V6.1
						Pp1s141_44V6.1
						Pp1s83_96V6.1
						Pp1s148_130V6.1
						Pp1s22_233V6.1
						Pp1s55_159V6.1
						Pp1s148_22V6.1
						Pp1s52_101V6.1
						Pp1s144_158V6.1
						Pp1s59_67V6.1
						Pp1s403_25V6.1
						Pp1s114_123V6.1
						Pp1s380_13V6.1
						Pp1s175_94V6.1
						Pp1s5_163V6.1
						Pp1s45_145V6.1
						Pp1s441_24V6.1
						Pp1s7_273V6.1
						Pp1s152_52V6.1
						Pp1s19_93V6.1
						Pp1s249_38V6.1
						Pp1s34_393V6.1
						Pp1s78_169V6.1
						Pp1s7_212V6.1
						Pp1s358_58V6.1
						Pp1s262_28V6.1
						Pp1s221_72V6.1
						Pp1s33_11V6.1
						Pp1s60_261V6.1
						Pp1s1_359V6.1
						Pp1s318_5V6.1
						Pp1s150_80V6.1
						Pp1s202_31V6.1
						Pp1s148_98V6.1
						Pp1s12_187V6.1
						Pp1s138_60V6.1
						Pp1s19_243V6.1
						Pp1s81_214V6.1
						Pp1s353_5V6.1
						Pp1s216_69V6.1
						Pp1s35_84V6.1
						Pp1s447_19V6.1
						Pp1s73_155V6.1
						Pp1s77_207V6.1
						Pp1s9_407V6.1
						Pp1s105_62V6.1
						Pp1s69_191V6.1
						Pp1s131_18V6.1
						Pp1s409_14V6.1
						Pp1s194_186V6.1
						Pp1s160_78V6.1
						Pp1s79_107V6.1
						Pp1s54_246V6.1
						Pp1s144_164V6.1
						Pp1s225_6V6.1
						Pp1s309_48V6.1
						Pp1s130_248V6.1
						Pp1s350_40V6.1
						Pp1s16_44V6.1
						Pp1s111_87V6.1
						Pp1s20_29V6.1
						Pp1s43_5V6.1
						Pp1s62_76V6.1
						Pp1s14_239V6.1
						Pp1s44_221V6.1
						Pp1s1_40V6.1
						Pp1s217_54V6.1
						Pp1s34_31V6.1
						Pp1s17_102V6.1
						Pp1s34_41V6.1
						Pp1s121_120V6.1
						Pp1s7_222V6.1
						Pp1s158_45V6.1
						Pp1s489_2V6.1
						Pp1s543_8V6.1
						Pp1s80_36V6.1
						Pp1s199_42V6.1
						Pp1s336_25V6.1
						Pp1s6_302V6.1
						Pp1s203_94V6.1
						Pp1s80_26V6.1
						Pp1s99_139V6.1
						Pp1s251_40V6.1
						Pp1s37_38V6.1
						Pp1s178_59V6.1
						Pp1s276_25V6.1
						Pp1s150_51V6.1
						Pp1s2_410V6.1
						Pp1s310_3V6.1
						Pp1s24_154V6.1
						Pp1s206_91V6.1
						Pp1s36_286V6.1
						Pp1s141_3V6.1
						Pp1s7_396V6.1
						Pp1s150_28V6.1
						Pp1s256_33V6.1
						Pp1s460_23V6.1
						Pp1s283_16V6.1
						Pp1s18_253V6.1
						Pp1s22_329V6.1
						Pp1s237_83V6.1
						Pp1s74_41V6.1
						Pp1s189_9V6.1
						Pp1s131_96V6.1
						Pp1s73_2V6.1
						Pp1s108_9V6.1
						Pp1s261_25V6.1
						Pp1s227_40V6.1
						Pp1s1_516V6.1
						Pp1s18_199V6.1
						Pp1s12_194V6.1
						Pp1s7_259V6.1
						Pp1s336_43V6.1
						Pp1s140_168V6.1
						Pp1s9_156V6.1
						Pp1s12_339V6.1
						Pp1s43_206V6.1
						Pp1s83_71V6.1
						Pp1s65_161V6.1
						Pp1s153_101V6.1
						Pp1s181_118V6.1
						Pp1s172_96V6.1
						Pp1s89_94V6.1
						Pp1s72_180V6.1
						Pp1s169_109V6.1
						Pp1s57_38V6.1
						Pp1s495_5V6.1
						Pp1s103_66V6.1
						Pp1s154_64V6.1
						Pp1s299_1V6.1
						Pp1s50_191V6.1
						Pp1s177_54V6.1
						Pp1s88_182V6.1
						Pp1s56_136V6.1
						Pp1s69_23V6.1
						Pp1s396_19V6.1
						Pp1s8_239V6.1
						Pp1s100_54V6.1
						Pp1s20_36V6.1
						Pp1s101_66V6.1
						Pp1s212_79V6.1
						Pp1s246_118V6.1
						Pp1s4_33V6.1
						Pp1s31_121V6.1
						Pp1s112_233V6.1
						Pp1s34_11V6.1
						Pp1s21_353V6.1
						Pp1s275_107V6.1
						Pp1s143_157V6.1
						Pp1s22_340V6.1
						Pp1s154_85V6.1
						Pp1s372_14V6.1
						Pp1s34_423V6.1
						Pp1s133_11V6.1
						Pp1s358_47V6.1
						Pp1s12_55V6.1
						Pp1s44_159V6.1
						Pp1s147_77V6.1
						Pp1s51_100V6.1
						Pp1s126_78V6.1
						Pp1s98_2V6.1
						Pp1s248_102V6.1
						Pp1s81_135V6.1
						Pp1s114_84V6.1
						Pp1s76_155V6.1
						Pp1s118_125V6.1
						Pp1s17_307V6.1
						Pp1s194_61V6.1
						Pp1s3_567V6.1
						Pp1s55_148V6.1
						Pp1s192_66V6.1
						Pp1s157_83V6.1
						Pp1s164_50V6.1
						Pp1s138_121V6.1
						Pp1s12_121V6.1
						Pp1s316_46V6.1
						Pp1s3_361V6.1
						Pp1s426_15V6.1
						Pp1s71_283V6.1
						Pp1s30_264V6.1
						Pp1s189_65V6.1
						Pp1s51_298V6.1
						Pp1s54_227V6.1
						Pp1s102_148V6.1
						Pp1s174_79V6.1
						Pp1s89_220V6.1
						Pp1s321_9V6.1
						Pp1s7_442V6.1
						Pp1s191_94V6.1
						Pp1s38_226V6.1
						Pp1s38_148V6.1
						Pp1s22_382V6.1
						Pp1s169_92V6.1
						Pp1s55_270V6.1
						Pp1s76_66V6.1
						Pp1s79_27V6.1
						Pp1s159_116V6.1
						Pp1s97_112V6.1
						Pp1s7_347V6.1
						Pp1s37_13V6.1
						Pp1s73_64V6.1
						Pp1s74_241V6.1
						Pp1s65_24V6.1
						Pp1s30_121V6.1
						Pp1s171_53V6.1
						Pp1s204_19V6.1
						Pp1s84_63V6.1
						Pp1s226_50V6.1
						Pp1s83_64V6.1
						Pp1s275_101V6.1
						Pp1s53_23V6.1
						Pp1s27_271V6.1
						Pp1s55_123V6.1
						Pp1s156_94V6.1
						Pp1s56_198V6.1
						Pp1s249_67V6.1
						Pp1s198_67V6.1
						Pp1s36_180V6.1
						Pp1s68_274V6.1
						Pp1s465_18V6.1
						Pp1s18_342V6.1
						Pp1s496_8V6.1
						Pp1s312_44V6.1
						Pp1s221_11V6.1
						Pp1s100_36V6.1
						Pp1s77_230V6.1
						Pp1s180_21V6.1
						Pp1s7_501V6.1
						Pp1s93_98V6.1
						Pp1s170_46V6.1
						Pp1s139_46V6.1
						Pp1s213_21V6.1
						Pp1s58_61V6.1
						Pp1s49_189V6.1
						Pp1s142_55V6.1
						Pp1s315_9V6.1
						Pp1s7_317V6.1
						Pp1s68_34V6.1
						Pp1s143_44V6.1
						Pp1s99_201V6.1
						Pp1s39_147V6.1
						Pp1s144_44V6.1
						Pp1s3_208V6.1
						Pp1s131_178V6.1
						Pp1s102_181V6.1
						Pp1s37_304V6.1
						Pp1s177_102V6.1
						Pp1s190_86V6.1
						Pp1s307_69V6.1
						Pp1s9_149V6.1
						Pp1s171_137V6.1
						Pp1s232_65V6.1
						Pp1s351_46V6.1
						Pp1s20_372V6.1
						Pp1s251_26V6.1
						Pp1s207_40V6.1
						Pp1s135_61V6.1
						Pp1s14_154V6.1
						Pp1s61_263V6.1
						Pp1s212_86V6.1
						Pp1s247_19V6.1
						Pp1s313_22V6.1
						Pp1s79_267V6.1
						Pp1s10_245V6.1
						Pp1s457_1V6.1
						Pp1s21_179V6.1
						Pp1s36_208V6.1
						Pp1s10_377V6.1
						Pp1s224_1V6.1
						Pp1s30_177V6.1
						Pp1s204_42V6.1
						Pp1s1_863V6.1
						Pp1s176_38V6.1
						Pp1s68_295V6.1
						Pp1s242_101V6.1
						Pp1s43_22V6.1
						Pp1s42_18V6.1
						Pp1s15_260V6.1
						Pp1s284_6V6.1
						Pp1s283_4V6.1
						Pp1s13_239V6.1
						Pp1s493_8V6.1
						Pp1s311_78V6.1
						Pp1s25_231V6.1
						Pp1s377_46V6.1
						Pp1s36_33V6.1
						Pp1s129_117V6.1
						Pp1s254_25V6.1
						Pp1s2_788V6.1
						Pp1s55_291V6.1
						Pp1s5_354V6.1
						Pp1s256_82V6.1
						Pp1s108_32V6.1
						Pp1s56_182V6.1
						Pp1s311_51V6.1
						Pp1s282_30V6.1
						Pp1s93_69V6.1
						Pp1s84_221V6.1
						Pp1s304_50V6.1
						Pp1s276_86V6.1
						Pp1s39_407V6.1
						Pp1s177_93V6.1
						Pp1s164_30V6.1
						Pp1s191_128V6.1
						Pp1s230_76V6.1
						Pp1s300_44V6.1
						Pp1s20_292V6.1
						Pp1s30_297V6.1
						Pp1s182_1V6.1
						Pp1s376_31V6.1
						Pp1s142_94V6.1
						Pp1s46_317V6.1
						Pp1s251_47V6.1
						Pp1s426_43V6.1
						Pp1s246_126V6.1
						Pp1s15_215V6.1
						Pp1s2_123V6.1
						Pp1s134_49V6.1
						Pp1s13_225V6.1
						Pp1s60_272V6.1
						Pp1s200_107V6.1
						Pp1s131_66V6.1
						Pp1s204_94V6.1
						Pp1s194_53V6.1
						Pp1s371_17V6.1
						Pp1s70_258V6.1
						Pp1s332_35V6.1
						Pp1s23_281V6.1
						Pp1s390_21V6.1
						Pp1s25_284V6.1
						Pp1s52_105V6.1
						Pp1s66_183V6.1
						Pp1s98_202V6.1
						Pp1s206_97V6.1
						Pp1s271_56V6.1
						Pp1s165_47V6.1
						Pp1s26_210V6.1
						Pp1s118_76V6.1
						Pp1s159_42V6.1
						Pp1s11_315V6.1
						Pp1s246_77V6.1
						Pp1s88_195V6.1
						Pp1s70_118V6.1
						Pp1s119_120V6.1
						Pp1s9_186V6.1
						Pp1s216_41V6.1
						Pp1s213_123V6.1
						Pp1s13_410V6.1
						Pp1s108_180V6.1
						Pp1s40_196V6.1
						Pp1s105_98V6.1
						Pp1s35_131V6.1
						Pp1s22_222V6.1
						Pp1s138_169V6.1
						Pp1s286_33V6.1
						Pp1s373_19V6.1
						Pp1s297_51V6.1
						Pp1s35_216V6.1
						Pp1s185_110V6.1
						Pp1s252_60V6.1
						Pp1s40_20V6.1
						Pp1s101_74V6.1
						Pp1s129_127V6.1
						Pp1s791_4V6.1
						Pp1s42_171V6.1
						Pp1s173_154V6.1
						Pp1s71_222V6.1
						Pp1s159_101V6.1
						Pp1s251_38V6.1
						Pp1s259_97V6.1
						Pp1s463_10V6.1
						Pp1s86_24V6.1
						Pp1s49_263V6.1
						Pp1s28_315V6.1
						Pp1s136_120V6.1
						Pp1s43_204V6.1
						Pp1s5_405V6.1
						Pp1s32_349V6.1
						Pp1s34_386V6.1
						Pp1s414_2V6.1
						Pp1s160_107V6.1
						Pp1s2_15V6.1
						Pp1s171_148V6.1
						Pp1s411_17V6.1
						Pp1s227_54V6.1
						Pp1s79_7V6.1
						Pp1s249_80V6.1
						Pp1s22_309V6.1
						Pp1s269_10V6.1
						Pp1s12_40V6.1
						Pp1s20_264V6.1
						Pp1s60_317V6.1
						Pp1s505_13V6.1
						Pp1s40_297V6.1
						Pp1s143_55V6.1
						Pp1s169_51V6.1
						Pp1s246_112V6.1
						Pp1s53_184V6.1
						Pp1s358_6V6.1
						Pp1s126_109V6.1
						Pp1s147_6V6.1
						Pp1s152_60V6.1
						Pp1s9_28V6.1
						Pp1s225_94V6.1
						Pp1s106_177V6.1
						Pp1s48_21V6.1
						Pp1s171_32V6.1
						Pp1s997_1V6.1
						Pp1s450_17V6.1
						Pp1s58_35V6.1
						Pp1s41_278V6.1
						Pp1s115_97V6.1
						Pp1s13_34V6.1
						Pp1s240_22V6.1
						Pp1s112_134V6.1
						Pp1s6_199V6.1
						Pp1s45_111V6.1
						Pp1s71_250V6.1
						Pp1s84_250V6.1
						Pp1s76_116V6.1
						Pp1s509_20V6.1
						Pp1s271_35V6.1
						Pp1s143_123V6.1
						Pp1s356_45V6.1
						Pp1s475_9V6.1
						Pp1s389_27V6.1
						Pp1s173_23V6.1
						Pp1s95_11V6.1
						Pp1s519_18V6.1
						Pp1s312_18V6.1
						Pp1s218_56V6.1
						Pp1s275_15V6.1
						Pp1s111_5V6.1
						Pp1s22_373V6.1
						Pp1s38_73V6.1
						Pp1s53_120V6.1
						Pp1s535_6V6.1
						Pp1s378_32V6.1
						Pp1s98_175V6.1
						Pp1s96_216V6.1
						Pp1s31_351V6.1
						Pp1s13_379V6.1
						Pp1s129_89V6.1
						Pp1s105_8V6.1
						Pp1s408_12V6.1
						Pp1s8_156V6.1
						Pp1s78_7V6.1
						Pp1s255_4V6.1
						Pp1s138_37V6.1
						Pp1s207_63V6.1
						Pp1s317_8V6.1
						Pp1s269_93V6.1
						Pp1s103_118V6.1
						Pp1s419_35V6.1
						Pp1s98_250V6.1
						Pp1s431_31V6.1
						Pp1s14_40V6.1
						Pp1s382_26V6.1
						Pp1s199_45V6.1
						Pp1s180_68V6.1
						Pp1s100_63V6.1
						Pp1s171_14V6.1
						Pp1s203_56V6.1
						Pp1s51_133V6.1
						Pp1s131_40V6.1
						Pp1s169_24V6.1
						Pp1s317_25V6.1
						Pp1s106_191V6.1
						Pp1s80_186V6.1
						Pp1s3_637V6.1
						Pp1s96_30V6.1
						Pp1s306_59V6.1
						Pp1s228_19V6.1
						Pp1s74_55V6.1
						Pp1s62_226V6.1
						Pp1s16_111V6.1
[truncated: 16,426 more rows]

## Sheet: Supplementary Dataset 2
Supplementary Dataset 2: List of genes representing the degree of overlap among gene expression of P. patens control and cold treated samples at different time points. The Venny online tool was used to visually represent the degree of overlap among gene expression of Physcomitrell "control" and Physcomitrella "cold treated" at different time points. This output was generated as Venn diagrams usin…
Genes only in	Genes only in	Genes only in	Genes common in	Genes common in	Genes common in	Genes common in
Control	Cold 0.5 h	Cold 4.0 h	Control & Cold 0.5 h	Control & Cold 4.0 h	Cold 0.5 h & Cold 4.0 h	Control & Cold 0.5 h & Cold 4.0 h
Pp1s203_89V6.1	Pp1s169_136V6.1	Pp1s3_428V6.1	Pp1s25_68V6.1	Pp1s355_37V6.1	Pp1s135_99V6.1	Pp1s200_73V6.1
Pp1s297_61V6.1	Pp1s1_265V6.1	Pp1s34_13V6.1	Pp1s81_191V6.1	Pp1s64_135V6.1	Pp1s165_45V6.1	Pp1s96_87V6.1
Pp1s324_15V6.1	Pp1s42_48V6.1	Pp1s505_15V6.1	Pp1s159_140V6.1	Pp1s314_12V6.1	Pp1s283_61V6.1	Pp1s80_41V6.1
Pp1s57_163V6.1	Pp1s378_14V6.1	Pp1s54_221V6.1	Pp1s400_5V6.1	Pp1s13_292V6.1	Pp1s48_6V6.1	Pp1s81_51V6.1
Pp1s17_257V6.1	Pp1s9_164V6.1	Pp1s158_135V6.1	Pp1s154_15V6.1	Pp1s232_61V6.1	Pp1s142_146V6.1	Pp1s102_120V6.1
Pp1s1_547V6.1	Pp1s97_151V6.1	Pp1s136_134V6.1	Pp1s55_270V6.1	Pp1s136_74V6.1	Pp1s271_8V6.1	Pp1s62_48V6.1
Pp1s220_29V6.1	Pp1s248_76V6.1	Pp1s54_131V6.1	Pp1s199_98V6.1	Pp1s376_26V6.1	Pp1s337_52V6.1	Pp1s177_33V6.1
Pp1s73_24V6.1	Pp1s4_14V6.1	Pp1s202_32V6.1	Pp1s69_51V6.1	Pp1s37_316V6.1	Pp1s148_73V6.1	Pp1s18_345V6.1
Pp1s173_39V6.1	Pp1s11_192V6.1	Pp1s77_114V6.1	Pp1s187_94V6.1	Pp1s372_36V6.1	Pp1s72_212V6.1	Pp1s67_54V6.1
Pp1s240_42V6.1	Pp1s114_59V6.1	Pp1s104_134V6.1	Pp1s429_3V6.1	Pp1s149_304V6.1	Pp1s3_7V6.1	Pp1s7_8V6.1
Pp1s194_10V6.1	Pp1s29_341V6.1	Pp1s208_47V6.1	Pp1s333_51V6.1	Pp1s177_42V6.1	Pp1s16_112V6.1	Pp1s87_103V6.1
Pp1s198_120V6.1	Pp1s563_1V6.1	Pp1s34_450V6.1	Pp1s99_71V6.1	Pp1s8_260V6.1	Pp1s77_78V6.1	Pp1s81_16V6.1
Pp1s47_68V6.1	Pp1s36_205V6.1	Pp1s9_215V6.1	Pp1s7_499V6.1	Pp1s41_15V6.1	Pp1s317_29V6.1	Pp1s12_51V6.1
Pp1s47_121V6.1	Pp1s23_101V6.1	Pp1s211_23V6.1	Pp1s341_20V6.1	Pp1s246_1V6.1	Pp1s339_18V6.1	Pp1s123_43V6.1
Pp1s8_78V6.1	Pp1s154_72V6.1	Pp1s75_110V6.1	Pp1s158_183V6.1	Pp1s331_44V6.1	Pp1s114_121V6.1	Pp1s54_178V6.1
Pp1s18_183V6.1	Pp1s49_31V6.1	Pp1s35_163V6.1	Pp1s218_75V6.1	Pp1s118_142V6.1	Pp1s98_62V6.1	Pp1s28_333V6.1
Pp1s375_5V6.1	Pp1s519_8V6.1	Pp1s105_133V6.1	Pp1s80_73V6.1	Pp1s39_102V6.1	Pp1s40_216V6.1	Pp1s21_320V6.1
Pp1s298_57V6.1	Pp1s100_161V6.1	Pp1s3_144V6.1	Pp1s14_7V6.1	Pp1s18_272V6.1	Pp1s142_145V6.1	Pp1s81_168V6.1
Pp1s115_117V6.1	Pp1s375_22V6.1	Pp1s130_10V6.1	Pp1s369_17V6.1	Pp1s32_123V6.1	Pp1s184_117V6.1	Pp1s140_64V6.1
Pp1s32_264V6.1	Pp1s496_4V6.1	Pp1s22_314V6.1	Pp1s76_17V6.1	Pp1s895_1V6.1	Pp1s105_149V6.1	Pp1s154_18V6.1
Pp1s172_87V6.1	Pp1s174_116V6.1	Pp1s202_84V6.1	Pp1s37_72V6.1	Pp1s126_150V6.1	Pp1s396_38V6.1	Pp1s6_375V6.1
Pp1s129_205V6.1	Pp1s68_170V6.1	Pp1s85_79V6.1	Pp1s34_385V6.1	Pp1s93_117V6.1	Pp1s111_81V6.1	Pp1s153_95V6.1
Pp1s464_4V6.1	Pp1s258_85V6.1	Pp1s261_23V6.1	Pp1s158_48V6.1	Pp1s240_51V6.1	Pp1s75_45V6.1	Pp1s509_1V6.1
Pp1s163_116V6.1	Pp1s8_186V6.1	Pp1s131_106V6.1	Pp1s7_230V6.1	Pp1s9_24V6.1	Pp1s45_68V6.1	Pp1s188_12V6.1
Pp1s154_78V6.1	Pp1s31_27V6.1	Pp1s7_348V6.1	Pp1s90_114V6.1	Pp1s8_125V6.1	Pp1s185_115V6.1	Pp1s229_59V6.1
Pp1s71_90V6.1	Pp1s292_19V6.1	Pp1s118_126V6.1	Pp1s169_10V6.1	Pp1s211_67V6.1	Pp1s136_40V6.1	Pp1s112_212V6.1
Pp1s19_266V6.1	Pp1s585_2V6.1	Pp1s325_51V6.1	Pp1s276_52V6.1	Pp1s114_191V6.1	Pp1s106_2V6.1	Pp1s364_61V6.1
Pp1s4_237V6.1	Pp1s428_16V6.1	Pp1s237_76V6.1	Pp1s6_175V6.1	Pp1s148_122V6.1	Pp1s73_255V6.1	Pp1s45_38V6.1
Pp1s92_80V6.1	Pp1s78_189V6.1	Pp1s117_65V6.1	Pp1s225_53V6.1	Pp1s70_241V6.1	Pp1s355_23V6.1	Pp1s221_62V6.1
Pp1s68_46V6.1	Pp1s60_101V6.1	Pp1s53_68V6.1	Pp1s49_14V6.1	Pp1s268_14V6.1	Pp1s90_82V6.1	Pp1s206_11V6.1
Pp1s45_251V6.1	Pp1s30_62V6.1	Pp1s28_381V6.1	Pp1s279_86V6.1	Pp1s160_140V6.1	Pp1s44_216V6.1	Pp1s355_53V6.1
Pp1s85_196V6.1	Pp1s15_76V6.1	Pp1s530_4V6.1	Pp1s135_59V6.1	Pp1s132_34V6.1	Pp1s19_59V6.1	Pp1s136_206V6.1
Pp1s192_11V6.1	Pp1s286_8V6.1	Pp1s66_18V6.1	Pp1s3_280V6.1	Pp1s111_190V6.1	Pp1s271_79V6.1	Pp1s58_127V6.1
Pp1s376_19V6.1	Pp1s215_2V6.1	Pp1s3_205V6.1	Pp1s82_99V6.1	Pp1s13_89V6.1	Pp1s73_198V6.1	Pp1s59_98V6.1
Pp1s27_243V6.1	Pp1s287_35V6.1	Pp1s663_1V6.1	Pp1s43_30V6.1	Pp1s14_223V6.1	Pp1s20_179V6.1	Pp1s62_194V6.1
Pp1s173_104V6.1	Pp1s271_77V6.1	Pp1s210_80V6.1	Pp1s156_87V6.1	Pp1s84_75V6.1	Pp1s20_213V6.1	Pp1s55_265V6.1
Pp1s486_7V6.1	Pp1s11_314V6.1	Pp1s217_4V6.1	Pp1s72_214V6.1	Pp1s47_66V6.1	Pp1s47_326V6.1	Pp1s15_127V6.1
Pp1s82_57V6.1	Pp1s385_16V6.1	Pp1s78_155V6.1	Pp1s51_213V6.1	Pp1s333_19V6.1	Pp1s122_19V6.1	Pp1s314_19V6.1
Pp1s156_90V6.1	Pp1s111_36V6.1	Pp1s339_69V6.1	Pp1s136_190V6.1	Pp1s64_2V6.1	Pp1s6_334V6.1	Pp1s271_81V6.1
Pp1s452_9V6.1	Pp1s19_181V6.1	Pp1s79_111V6.1	Pp1s64_193V6.1	Pp1s287_76V6.1	Pp1s12_100V6.1	Pp1s288_41V6.1
Pp1s2_421V6.1	Pp1s37_310V6.1	Pp1s17_370V6.1	Pp1s313_77V6.1	Pp1s83_70V6.1	Pp1s16_28V6.1	Pp1s199_126V6.1
Pp1s21_388V6.1	Pp1s58_283V6.1	Pp1s5_344V6.1	Pp1s90_35V6.1	Pp1s221_51V6.1	Pp1s37_26V6.1	Pp1s77_208V6.1
Pp1s22_15V6.1	Pp1s96_251V6.1	Pp1s42_248V6.1	Pp1s43_252V6.1	Pp1s100_162V6.1	Pp1s323_12V6.1	Pp1s2_443V6.1
Pp1s13_459V6.1	Pp1s94_36V6.1	Pp1s1_246V6.1	Pp1s41_270V6.1	Pp1s70_224V6.1	Pp1s144_119V6.1	Pp1s39_100V6.1
Pp1s16_355V6.1	Pp1s20_4V6.1	Pp1s239_37V6.1	Pp1s149_16V6.1	Pp1s315_8V6.1	Pp1s54_180V6.1	Pp1s303_49V6.1
Pp1s213_136V6.1	Pp1s22_252V6.1	Pp1s250_63V6.1	Pp1s174_39V6.1	Pp1s209_74V6.1	Pp1s234_91V6.1	Pp1s80_198V6.1
Pp1s148_18V6.1	Pp1s41_233V6.1	Pp1s288_39V6.1	Pp1s138_16V6.1	Pp1s217_90V6.1	Pp1s382_22V6.1	Pp1s8_297V6.1
Pp1s105_252V6.1	Pp1s88_76V6.1	Pp1s75_54V6.1	Pp1s60_116V6.1	Pp1s1684_1V6.1	Pp1s196_117V6.1	Pp1s34_34V6.1
Pp1s335_73V6.1	Pp1s152_148V6.1	Pp1s244_49V6.1	Pp1s315_4V6.1	Pp1s325_48V6.1	Pp1s30_347V6.1	Pp1s40_84V6.1
Pp1s208_90V6.1	Pp1s59_282V6.1	Pp1s111_4V6.1	Pp1s76_179V6.1	Pp1s304_12V6.1	Pp1s70_57V6.1	Pp1s14_31V6.1
Pp1s170_70V6.1	Pp1s62_212V6.1	Pp1s16_286V6.1	Pp1s6118_1V6.1	Pp1s74_50V6.1	Pp1s138_65V6.1	Pp1s475_12V6.1
Pp1s114_107V6.1	Pp1s191_64V6.1	Pp1s56_143V6.1	Pp1s38_63V6.1	Pp1s534_7V6.1	Pp1s3_617V6.1	Pp1s153_118V6.1
Pp1s1_41V6.1	Pp1s214_68V6.1	Pp1s61_291V6.1	Pp1s235_62V6.1	Pp1s95_104V6.1	Pp1s406_7V6.1	Pp1s10_206V6.1
Pp1s71_228V6.1	Pp1s104_205V6.1	Pp1s101_78V6.1	Pp1s422_5V6.1	Pp1s256_56V6.1	Pp1s69_144V6.1	Pp1s124_114V6.1
Pp1s165_14V6.1	Pp1s391_36V6.1	Pp1s179_67V6.1	Pp1s65_204V6.1	Pp1s178_38V6.1	Pp1s20_301V6.1	Pp1s30_125V6.1
Pp1s65_122V6.1	Pp1s181_8V6.1	Pp1s143_133V6.1	Pp1s225_76V6.1	Pp1s448_22V6.1	Pp1s87_44V6.1	Pp1s124_66V6.1
Pp1s34_142V6.1	Pp1s34_225V6.1	Pp1s98_56V6.1	Pp1s121_82V6.1	Pp1s87_60V6.1	Pp1s203_37V6.1	Pp1s27_91V6.1
Pp1s16_276V6.1	Pp1s209_66V6.1	Pp1s208_178V6.1	Pp1s56_261V6.1	Pp1s324_47V6.1	Pp1s175_16V6.1	Pp1s311_17V6.1
Pp1s137_64V6.1	Pp1s33_242V6.1	Pp1s160_86V6.1	Pp1s16_208V6.1	Pp1s10_210V6.1	Pp1s141_147V6.1	Pp1s136_89V6.1
Pp1s38_265V6.1	Pp1s2_121V6.1	Pp1s60_50V6.1	Pp1s48_162V6.1	Pp1s145_10V6.1	Pp1s149_171V6.1	Pp1s44_64V6.1
Pp1s36_144V6.1	Pp1s162_149V6.1	Pp1s1_232V6.1	Pp1s28_260V6.1	Pp1s62_42V6.1	Pp1s144_142V6.1	Pp1s247_27V6.1
Pp1s334_68V6.1	Pp1s16_354V6.1	Pp1s58_26V6.1	Pp1s46_53V6.1	Pp1s54_286V6.1	Pp1s118_164V6.1	Pp1s70_249V6.1
Pp1s116_1V6.1	Pp1s8_294V6.1	Pp1s222_68V6.1	Pp1s67_99V6.1	Pp1s199_26V6.1	Pp1s334_32V6.1	Pp1s26_3V6.1
Pp1s19_216V6.1	Pp1s89_18V6.1	Pp1s136_167V6.1	Pp1s463_9V6.1	Pp1s102_164V6.1	Pp1s7_391V6.1	Pp1s534_1V6.1
Pp1s160_105V6.1	Pp1s234_108V6.1	Pp1s96_6V6.1	Pp1s163_33V6.1	Pp1s22_264V6.1	Pp1s134_62V6.1	Pp1s21_138V6.1
Pp1s70_157V6.1	Pp1s9_337V6.1	Pp1s9_229V6.1	Pp1s276_15V6.1	Pp1s47_136V6.1	Pp1s10_259V6.1	Pp1s46_180V6.1
Pp1s90_45V6.1	Pp1s293_55V6.1	Pp1s11_103V6.1	Pp1s293_24V6.1	Pp1s54_270V6.1	Pp1s124_54V6.1	Pp1s59_287V6.1
Pp1s106_181V6.1	Pp1s335_62V6.1	Pp1s153_2V6.1	Pp1s88_202V6.1	Pp1s22_205V6.1	Pp1s386_26V6.1	Pp1s57_27V6.1
Pp1s325_35V6.1	Pp1s87_16V6.1	Pp1s165_16V6.1	Pp1s369_19V6.1	Pp1s65_144V6.1	Pp1s51_144V6.1	Pp1s353_9V6.1
Pp1s2_736V6.1	Pp1s120_98V6.1	Pp1s89_73V6.1	Pp1s325_43V6.1	Pp1s298_14V6.1	Pp1s142_88V6.1	Pp1s373_16V6.1
Pp1s126_159V6.1	Pp1s79_206V6.1	Pp1s20_367V6.1	Pp1s11_123V6.1	Pp1s101_172V6.1	Pp1s401_24V6.1	Pp1s303_75V6.1
Pp1s9_358V6.1	Pp1s301_36V6.1	Pp1s283_56V6.1	Pp1s455_4V6.1	Pp1s159_6V6.1	Pp1s310_61V6.1	Pp1s271_21V6.1
Pp1s278_34V6.1	Pp1s101_22V6.1	Pp1s22_68V6.1	Pp1s33_302V6.1	Pp1s38_129V6.1	Pp1s12_115V6.1	Pp1s326_1V6.1
Pp1s486_4V6.1	Pp1s309_86V6.1	Pp1s160_27V6.1	Pp1s99_45V6.1	Pp1s295_29V6.1	Pp1s142_148V6.1	Pp1s131_151V6.1
Pp1s58_245V6.1	Pp1s21_334V6.1	Pp1s49_252V6.1	Pp1s25_27V6.1	Pp1s41_238V6.1	Pp1s353_59V6.1	Pp1s108_177V6.1
Pp1s287_74V6.1	Pp1s35_74V6.1	Pp1s166_36V6.1	Pp1s42_207V6.1	Pp1s44_258V6.1	Pp1s90_194V6.1	Pp1s7_71V6.1
Pp1s219_100V6.1	Pp1s64_95V6.1	Pp1s2_155V6.1	Pp1s9_47V6.1	Pp1s54_184V6.1	Pp1s177_101V6.1	Pp1s386_41V6.1
Pp1s172_94V6.1	Pp1s38_390V6.1	Pp1s6_384V6.1	Pp1s143_113V6.1	Pp1s157_10V6.1	Pp1s115_140V6.1	Pp1s80_95V6.1
Pp1s29_148V6.1	Pp1s114_100V6.1	Pp1s212_14V6.1	Pp1s154_17V6.1	Pp1s5_181V6.1	Pp1s263_56V6.1	Pp1s10_44V6.1
Pp1s218_24V6.1	Pp1s385_42V6.1	Pp1s77_301V6.1	Pp1s90_56V6.1	Pp1s315_1V6.1	Pp1s348_9V6.1	Pp1s28_26V6.1
Pp1s96_142V6.1	Pp1s202_102V6.1	Pp1s12_277V6.1	Pp1s37_210V6.1	Pp1s391_31V6.1	Pp1s141_121V6.1	Pp1s144_19V6.1
Pp1s292_16V6.1	Pp1s157_110V6.1	Pp1s65_100V6.1	Pp1s115_190V6.1	Pp1s35_26V6.1	Pp1s8_59V6.1	Pp1s77_257V6.1
Pp1s466_10V6.1	Pp1s7_243V6.1	Pp1s191_120V6.1	Pp1s180_73V6.1	Pp1s147_3V6.1	Pp1s358_68V6.1	Pp1s3_270V6.1
Pp1s1_410V6.1	Pp1s3_246V6.1	Pp1s60_33V6.1	Pp1s17_289V6.1	Pp1s220_96V6.1	Pp1s71_240V6.1	Pp1s39_82V6.1
Pp1s133_30V6.1	Pp1s29_318V6.1	Pp1s127_91V6.1	Pp1s14_129V6.1	Pp1s24_28V6.1	Pp1s331_21V6.1	Pp1s142_106V6.1
Pp1s1_557V6.1	Pp1s27_275V6.1	Pp1s122_107V6.1	Pp1s21_130V6.1	Pp1s379_14V6.1	Pp1s10_147V6.1	Pp1s375_36V6.1
Pp1s259_102V6.1	Pp1s15_463V6.1	Pp1s76_109V6.1	Pp1s309_25V6.1	Pp1s169_45V6.1	Pp1s120_157V6.1	Pp1s160_61V6.1
Pp1s16_130V6.1	Pp1s49_68V6.1	Pp1s73_123V6.1	Pp1s431_6V6.1	Pp1s31_4V6.1	Pp1s308_32V6.1	Pp1s35_50V6.1
Pp1s173_162V6.1	Pp1s29_278V6.1	Pp1s306_55V6.1	Pp1s86_58V6.1	Pp1s43_86V6.1	Pp1s9_452V6.1	Pp1s38_192V6.1
Pp1s42_282V6.1	Pp1s55_142V6.1	Pp1s161_7V6.1	Pp1s22_368V6.1	Pp1s188_26V6.1	Pp1s16_315V6.1	Pp1s248_64V6.1
Pp1s10_361V6.1	Pp1s54_35V6.1	Pp1s121_77V6.1	Pp1s291_33V6.1	Pp1s431_35V6.1	Pp1s331_20V6.1	Pp1s144_29V6.1
Pp1s256_49V6.1	Pp1s107_164V6.1	Pp1s27_297V6.1	Pp1s120_123V6.1	Pp1s177_41V6.1	Pp1s6_336V6.1	Pp1s54_34V6.1
Pp1s149_95V6.1	Pp1s98_59V6.1	Pp1s6_69V6.1	Pp1s248_72V6.1	Pp1s149_258V6.1	Pp1s105_10V6.1	Pp1s286_14V6.1
Pp1s344_6V6.1	Pp1s144_11V6.1	Pp1s13_115V6.1	Pp1s100_220V6.1	Pp1s23_113V6.1	Pp1s155_11V6.1	Pp1s155_12V6.1
Pp1s533_10V6.1	Pp1s125_53V6.1	Pp1s371_13V6.1	Pp1s1_775V6.1	Pp1s313_69V6.1	Pp1s168_99V6.1	Pp1s94_39V6.1
Pp1s316_21V6.1	Pp1s163_70V6.1	Pp1s28_293V6.1	Pp1s37_176V6.1	Pp1s255_67V6.1	Pp1s89_36V6.1	Pp1s354_33V6.1
Pp1s21_285V6.1	Pp1s157_12V6.1	Pp1s9_194V6.1	Pp1s17_314V6.1	Pp1s189_75V6.1	Pp1s250_38V6.1	Pp1s445_19V6.1
Pp1s242_92V6.1	Pp1s407_21V6.1	Pp1s308_34V6.1	Pp1s372_27V6.1	Pp1s91_47V6.1	Pp1s106_22V6.1	Pp1s326_44V6.1
Pp1s478_3V6.1	Pp1s94_93V6.1	Pp1s9_354V6.1	Pp1s102_5V6.1	Pp1s34_431V6.1	Pp1s122_138V6.1	Pp1s364_9V6.1
Pp1s141_82V6.1	Pp1s180_146V6.1	Pp1s198_5V6.1	Pp1s7_381V6.1	Pp1s508_15V6.1	Pp1s28_122V6.1	Pp1s43_46V6.1
Pp1s401_16V6.1	Pp1s54_235V6.1	Pp1s80_200V6.1	Pp1s250_37V6.1	Pp1s58_24V6.1	Pp1s147_26V6.1	Pp1s47_321V6.1
Pp1s105_82V6.1	Pp1s407_56V6.1	Pp1s112_96V6.1	Pp1s427_16V6.1	Pp1s3_528V6.1	Pp1s396_40V6.1	Pp1s258_30V6.1
Pp1s12_3V6.1	Pp1s142_113V6.1	Pp1s83_137V6.1	Pp1s81_86V6.1	Pp1s17_116V6.1	Pp1s33_161V6.1	Pp1s13_7V6.1
Pp1s177_39V6.1	Pp1s50_195V6.1	Pp1s149_28V6.1	Pp1s83_181V6.1	Pp1s139_26V6.1	Pp1s404_38V6.1	Pp1s81_26V6.1
Pp1s35_100V6.1	Pp1s33_228V6.1	Pp1s403_15V6.1	Pp1s351_14V6.1	Pp1s225_75V6.1	Pp1s188_22V6.1	Pp1s2_654V6.1
Pp1s415_31V6.1	Pp1s791_3V6.1	Pp1s101_178V6.1	Pp1s44_345V6.1	Pp1s375_26V6.1	Pp1s7_435V6.1	Pp1s272_10V6.1
Pp1s223_112V6.1	Pp1s78_215V6.1	Pp1s18_115V6.1	Pp1s335_26V6.1	Pp1s36_64V6.1	Pp1s89_69V6.1	Pp1s28_325V6.1
Pp1s275_109V6.1	Pp1s96_41V6.1	Pp1s6_349V6.1	Pp1s400_14V6.1	Pp1s102_50V6.1	Pp1s21_305V6.1	Pp1s19_272V6.1
Pp1s65_53V6.1	Pp1s79_211V6.1	Pp1s126_137V6.1	Pp1s127_90V6.1	Pp1s384_7V6.1	Pp1s155_102V6.1	Pp1s297_39V6.1
Pp1s42_211V6.1	Pp1s140_26V6.1	Pp1s523_7V6.1	Pp1s477_3V6.1	Pp1s72_188V6.1	Pp1s15_212V6.1	Pp1s102_15V6.1
Pp1s9_478V6.1	Pp1s249_92V6.1	Pp1s46_117V6.1	Pp1s233_15V6.1	Pp1s4_78V6.1	Pp1s77_105V6.1	Pp1s103_93V6.1
Pp1s105_132V6.1	Pp1s355_40V6.1	Pp1s192_7V6.1	Pp1s61_217V6.1	Pp1s13_320V6.1	Pp1s28_297V6.1	Pp1s23_33V6.1
Pp1s83_104V6.1	Pp1s68_168V6.1	Pp1s328_48V6.1	Pp1s21_221V6.1	Pp1s270_74V6.1	Pp1s1_654V6.1	Pp1s241_66V6.1
Pp1s65_145V6.1	Pp1s336_9V6.1	Pp1s18_264V6.1	Pp1s169_156V6.1	Pp1s85_190V6.1	Pp1s138_182V6.1	Pp1s186_46V6.1
Pp1s157_79V6.1	Pp1s59_175V6.1	Pp1s58_132V6.1	Pp1s86_103V6.1	Pp1s159_56V6.1	Pp1s378_30V6.1	Pp1s45_59V6.1
Pp1s189_79V6.1	Pp1s176_135V6.1	Pp1s4_319V6.1	Pp1s306_25V6.1	Pp1s2_600V6.1	Pp1s60_187V6.1	Pp1s77_167V6.1
Pp1s157_20V6.1	Pp1s145_109V6.1	Pp1s284_71V6.1	Pp1s406_13V6.1	Pp1s406_3V6.1	Pp1s1_744V6.1	Pp1s31_91V6.1
Pp1s45_81V6.1	Pp1s98_124V6.1	Pp1s22_362V6.1	Pp1s147_145V6.1	Pp1s2_141V6.1	Pp1s215_76V6.1	Pp1s84_173V6.1
Pp1s35_123V6.1	Pp1s60_174V6.1	Pp1s50_99V6.1	Pp1s185_83V6.1	Pp1s116_29V6.1	Pp1s54_73V6.1	Pp1s3_414V6.1
Pp1s409_40V6.1	Pp1s334_86V6.1	Pp1s66_150V6.1	Pp1s65_66V6.1	Pp1s156_1V6.1	Pp1s1_460V6.1	Pp1s96_36V6.1
Pp1s101_60V6.1	Pp1s43_83V6.1	Pp1s98_244V6.1	Pp1s252_60V6.1	Pp1s296_66V6.1	Pp1s25_319V6.1	Pp1s77_215V6.1
Pp1s25_156V6.1	Pp1s1_846V6.1	Pp1s61_83V6.1	Pp1s16_387V6.1	Pp1s34_48V6.1	Pp1s190_84V6.1	Pp1s158_153V6.1
Pp1s336_27V6.1	Pp1s469_17V6.1	Pp1s275_13V6.1	Pp1s122_91V6.1	Pp1s45_264V6.1	Pp1s63_200V6.1	Pp1s10_28V6.1
Pp1s4_113V6.1	Pp1s78_69V6.1	Pp1s140_1V6.1	Pp1s85_16V6.1	Pp1s232_45V6.1	Pp1s7_3V6.1	Pp1s392_49V6.1
Pp1s16_372V6.1	Pp1s107_35V6.1	Pp1s210_67V6.1	Pp1s74_59V6.1	Pp1s114_185V6.1	Pp1s64_47V6.1	Pp1s49_200V6.1
Pp1s79_96V6.1	Pp1s198_19V6.1	Pp1s229_63V6.1	Pp1s20_11V6.1	Pp1s34_289V6.1	Pp1s146_101V6.1	Pp1s75_166V6.1
Pp1s129_38V6.1	Pp1s226_76V6.1	Pp1s149_130V6.1	Pp1s56_175V6.1	Pp1s35_13V6.1	Pp1s144_22V6.1	Pp1s398_7V6.1
Pp1s333_39V6.1	Pp1s262_68V6.1	Pp1s217_48V6.1	Pp1s23_270V6.1	Pp1s1_34V6.1	Pp1s240_55V6.1	Pp1s419_22V6.1
Pp1s14_400V6.1	Pp1s60_35V6.1	Pp1s79_219V6.1	Pp1s96_51V6.1	Pp1s26_207V6.1	Pp1s53_125V6.1	Pp1s113_14V6.1
Pp1s67_150V6.1	Pp1s189_117V6.1	Pp1s1_314V6.1	Pp1s343_62V6.1	Pp1s44_71V6.1	Pp1s56_27V6.1	Pp1s82_154V6.1
Pp1s173_29V6.1	Pp1s6_369V6.1	Pp1s9_81V6.1	Pp1s52_138V6.1	Pp1s210_65V6.1	Pp1s279_10V6.1	Pp1s10_240V6.1
Pp1s62_51V6.1	Pp1s101_223V6.1	Pp1s124_95V6.1	Pp1s125_30V6.1	Pp1s311_68V6.1	Pp1s450_13V6.1	Pp1s241_25V6.1
Pp1s43_247V6.1	Pp1s420_3V6.1	Pp1s6_317V6.1	Pp1s200_95V6.1	Pp1s298_21V6.1	Pp1s109_161V6.1	Pp1s422_18V6.1
Pp1s191_82V6.1	Pp1s317_83V6.1	Pp1s365_5V6.1	Pp1s100_193V6.1	Pp1s85_156V6.1	Pp1s141_128V6.1	Pp1s272_33V6.1
Pp1s241_39V6.1	Pp1s395_25V6.1	Pp1s8_42V6.1	Pp1s884_2V6.1	Pp1s102_167V6.1	Pp1s103_139V6.1	Pp1s79_44V6.1
Pp1s44_63V6.1	Pp1s176_73V6.1	Pp1s355_34V6.1	Pp1s14_313V6.1	Pp1s80_98V6.1	Pp1s411_26V6.1	Pp1s429_7V6.1
Pp1s145_101V6.1	Pp1s66_62V6.1	Pp1s248_31V6.1	Pp1s81_236V6.1	Pp1s84_252V6.1	Pp1s376_54V6.1	Pp1s57_228V6.1
Pp1s85_82V6.1	Pp1s4_372V6.1	Pp1s308_33V6.1	Pp1s232_1V6.1	Pp1s2_780V6.1	Pp1s400_1V6.1	Pp1s84_76V6.1
Pp1s343_59V6.1	Pp1s86_76V6.1	Pp1s62_44V6.1	Pp1s79_25V6.1	Pp1s105_13V6.1	Pp1s122_115V6.1	Pp1s439_14V6.1
Pp1s209_53V6.1	Pp1s185_67V6.1	Pp1s39_376V6.1	Pp1s248_86V6.1	Pp1s51_57V6.1	Pp1s93_186V6.1	Pp1s424_9V6.1
Pp1s20_95V6.1	Pp1s229_56V6.1	Pp1s142_43V6.1	Pp1s288_65V6.1	Pp1s139_70V6.1	Pp1s74_167V6.1	Pp1s83_99V6.1
Pp1s330_6V6.1	Pp1s83_30V6.1	Pp1s79_13V6.1	Pp1s338_31V6.1	Pp1s122_95V6.1	Pp1s114_57V6.1	Pp1s15_59V6.1
Pp1s111_119V6.1	Pp1s89_57V6.1	Pp1s9_198V6.1	Pp1s37_171V6.1	Pp1s3_40V6.1	Pp1s148_90V6.1	Pp1s93_126V6.1
Pp1s270_88V6.1	Pp1s153_98V6.1	Pp1s124_126V6.1	Pp1s217_106V6.1	Pp1s196_69V6.1	Pp1s32_336V6.1	Pp1s223_114V6.1
Pp1s315_68V6.1	Pp1s18_280V6.1	Pp1s11_350V6.1	Pp1s1_151V6.1	Pp1s31_81V6.1	Pp1s115_128V6.1	Pp1s108_134V6.1
Pp1s25_242V6.1	Pp1s52_103V6.1	Pp1s382_11V6.1	Pp1s24_245V6.1	Pp1s81_173V6.1	Pp1s408_16V6.1	Pp1s172_38V6.1
Pp1s460_16V6.1	Pp1s61_65V6.1	Pp1s100_104V6.1	Pp1s210_97V6.1	Pp1s2_112V6.1	Pp1s274_46V6.1	Pp1s63_215V6.1
Pp1s1_111V6.1	Pp1s75_66V6.1	Pp1s208_94V6.1	Pp1s395_29V6.1	Pp1s72_174V6.1	Pp1s224_108V6.1	Pp1s52_46V6.1
Pp1s380_12V6.1	Pp1s357_12V6.1	Pp1s133_32V6.1	Pp1s228_14V6.1	Pp1s6_19V6.1	Pp1s74_27V6.1	Pp1s53_128V6.1
Pp1s317_76V6.1	Pp1s122_93V6.1	Pp1s223_126V6.1	Pp1s35_170V6.1	Pp1s53_207V6.1	Pp1s139_44V6.1	Pp1s199_137V6.1
Pp1s77_256V6.1	Pp1s70_256V6.1	Pp1s86_152V6.1	Pp1s2_744V6.1	Pp1s146_108V6.1	Pp1s389_25V6.1	Pp1s21_257V6.1
Pp1s354_22V6.1	Pp1s59_132V6.1	Pp1s2_93V6.1	Pp1s245_16V6.1	Pp1s145_47V6.1	Pp1s7_431V6.1	Pp1s76_81V6.1
Pp1s240_16V6.1	Pp1s31_109V6.1	Pp1s264_31V6.1	Pp1s235_113V6.1	Pp1s71_306V6.1	Pp1s288_51V6.1	Pp1s187_57V6.1
Pp1s72_223V6.1	Pp1s9_34V6.1	Pp1s20_293V6.1	Pp1s26_199V6.1	Pp1s90_136V6.1	Pp1s24_253V6.1	Pp1s69_64V6.1
Pp1s2_394V6.1	Pp1s443_18V6.1	Pp1s109_272V6.1	Pp1s86_57V6.1	Pp1s180_38V6.1	Pp1s282_51V6.1	Pp1s72_312V6.1
Pp1s220_63V6.1	Pp1s65_115V6.1	Pp1s9_335V6.1	Pp1s73_109V6.1	Pp1s112_75V6.1	Pp1s54_269V6.1	Pp1s323_70V6.1
Pp1s8_54V6.1	Pp1s3_609V6.1	Pp1s16_305V6.1	Pp1s12_287V6.1	Pp1s9_280V6.1	Pp1s187_11V6.1	Pp1s374_42V6.1
Pp1s246_131V6.1	Pp1s12_350V6.1	Pp1s175_96V6.1	Pp1s34_175V6.1	Pp1s1_850V6.1	Pp1s219_17V6.1	Pp1s236_58V6.1
Pp1s315_27V6.1	Pp1s288_16V6.1	Pp1s7_152V6.1	Pp1s1_78V6.1	Pp1s13_349V6.1	Pp1s60_225V6.1	Pp1s279_9V6.1
Pp1s123_165V6.1	Pp1s101_193V6.1	Pp1s84_248V6.1	Pp1s57_114V6.1	Pp1s366_31V6.1	Pp1s69_18V6.1	Pp1s260_51V6.1
Pp1s39_380V6.1	Pp1s195_49V6.1	Pp1s148_3V6.1	Pp1s28_404V6.1	Pp1s372_28V6.1	Pp1s52_184V6.1	Pp1s10_183V6.1
Pp1s20_189V6.1	Pp1s342_37V6.1	Pp1s304_51V6.1	Pp1s220_112V6.1	Pp1s99_248V6.1	Pp1s46_156V6.1	Pp1s333_57V6.1
Pp1s376_30V6.1	Pp1s129_65V6.1	Pp1s8_102V6.1	Pp1s158_115V6.1	Pp1s112_37V6.1	Pp1s127_21V6.1	Pp1s234_97V6.1
Pp1s72_183V6.1	Pp1s96_75V6.1	Pp1s63_102V6.1	Pp1s74_211V6.1	Pp1s97_270V6.1	Pp1s3_336V6.1	Pp1s257_83V6.1
Pp1s55_260V6.1	Pp1s40_16V6.1	Pp1s171_155V6.1	Pp1s42_283V6.1	Pp1s5_432V6.1	Pp1s136_189V6.1	Pp1s352_2V6.1
Pp1s7_256V6.1	Pp1s240_104V6.1	Pp1s259_109V6.1	Pp1s79_11V6.1	Pp1s143_105V6.1	Pp1s184_8V6.1	Pp1s120_129V6.1
Pp1s21_329V6.1	Pp1s456_20V6.1	Pp1s12_127V6.1	Pp1s56_194V6.1	Pp1s70_150V6.1	Pp1s112_159V6.1	Pp1s99_154V6.1
Pp1s131_50V6.1	Pp1s45_72V6.1	Pp1s158_141V6.1	Pp1s29_80V6.1	Pp1s287_27V6.1	Pp1s17_157V6.1	Pp1s21_151V6.1
Pp1s414_21V6.1	Pp1s469_15V6.1	Pp1s99_228V6.1	Pp1s19_105V6.1	Pp1s385_46V6.1	Pp1s364_22V6.1	Pp1s91_106V6.1
Pp1s87_132V6.1	Pp1s263_24V6.1	Pp1s278_53V6.1	Pp1s105_249V6.1	Pp1s132_37V6.1	Pp1s4_1V6.1	Pp1s52_53V6.1
Pp1s159_139V6.1	Pp1s75_188V6.1	Pp1s60_4V6.1	Pp1s312_75V6.1	Pp1s27_234V6.1	Pp1s142_115V6.1	Pp1s96_156V6.1
Pp1s207_77V6.1	Pp1s44_314V6.1	Pp1s22_149V6.1	Pp1s10_390V6.1	Pp1s60_10V6.1	Pp1s318_1V6.1	Pp1s36_5V6.1
Pp1s36_361V6.1	Pp1s301_42V6.1	Pp1s324_31V6.1	Pp1s159_104V6.1	Pp1s13_227V6.1	Pp1s98_223V6.1	Pp1s11_113V6.1
Pp1s202_19V6.1	Pp1s2_270V6.1	Pp1s136_193V6.1	Pp1s2_60V6.1	Pp1s219_82V6.1	Pp1s61_200V6.1	Pp1s182_19V6.1
Pp1s68_52V6.1	Pp1s51_106V6.1	Pp1s505_9V6.1	Pp1s118_11V6.1	Pp1s150_131V6.1	Pp1s291_9V6.1	Pp1s50_167V6.1
Pp1s153_49V6.1	Pp1s123_153V6.1	Pp1s102_205V6.1	Pp1s368_23V6.1	Pp1s9_252V6.1	Pp1s122_29V6.1	Pp1s101_201V6.1
Pp1s508_10V6.1	Pp1s68_284V6.1	Pp1s10_234V6.1	Pp1s395_32V6.1	Pp1s41_113V6.1	Pp1s99_236V6.1	Pp1s98_221V6.1
Pp1s107_106V6.1	Pp1s233_74V6.1	Pp1s14_458V6.1	Pp1s28_419V6.1	Pp1s97_39V6.1	Pp1s137_110V6.1	Pp1s143_30V6.1
Pp1s189_70V6.1	Pp1s408_20V6.1	Pp1s54_38V6.1	Pp1s192_52V6.1	Pp1s5690_1V6.1	Pp1s319_44V6.1	Pp1s251_75V6.1
Pp1s246_114V6.1	Pp1s43_31V6.1	Pp1s221_16V6.1	Pp1s152_120V6.1	Pp1s198_131V6.1	Pp1s23_89V6.1	Pp1s26_246V6.1
Pp1s142_28V6.1	Pp1s38_383V6.1	Pp1s9_183V6.1	Pp1s6_376V6.1	Pp1s132_85V6.1	Pp1s281_32V6.1	Pp1s154_52V6.1
Pp1s65_157V6.1	Pp1s52_228V6.1	Pp1s72_122V6.1	Pp1s257_30V6.1	Pp1s4_23V6.1	Pp1s27_260V6.1	Pp1s59_355V6.1
Pp1s59_347V6.1	Pp1s297_60V6.1	Pp1s227_129V6.1	Pp1s146_37V6.1	Pp1s177_75V6.1	Pp1s34_415V6.1	Pp1s698_1V6.1
Pp1s139_131V6.1	Pp1s406_2V6.1	Pp1s76_100V6.1	Pp1s90_59V6.1	Pp1s15_82V6.1	Pp1s13_447V6.1	Pp1s67_59V6.1
Pp1s2_737V6.1	Pp1s34_348V6.1	Pp1s1_407V6.1	Pp1s99_86V6.1	Pp1s184_55V6.1	Pp1s4_217V6.1	Pp1s376_48V6.1
Pp1s101_190V6.1	Pp1s200_116V6.1	Pp1s23_135V6.1	Pp1s55_252V6.1	Pp1s20_398V6.1	Pp1s228_5V6.1	Pp1s90_220V6.1
Pp1s38_281V6.1	Pp1s22_165V6.1	Pp1s299_18V6.1	Pp1s48_150V6.1	Pp1s227_119V6.1	Pp1s229_51V6.1	Pp1s74_61V6.1
Pp1s162_105V6.1	Pp1s2_294V6.1	Pp1s7_282V6.1	Pp1s22_66V6.1	Pp1s144_117V6.1	Pp1s22_377V6.1	Pp1s1_402V6.1
Pp1s6_74V6.1	Pp1s283_49V6.1	Pp1s38_372V6.1	Pp1s87_61V6.1	Pp1s104_113V6.1	Pp1s2_172V6.1	Pp1s128_30V6.1
Pp1s99_232V6.1	Pp1s40_47V6.1	Pp1s222_100V6.1	Pp1s5_356V6.1	Pp1s14_239V6.1	Pp1s198_56V6.1	Pp1s8_73V6.1
Pp1s268_39V6.1	Pp1s409_49V6.1	Pp1s203_40V6.1	Pp1s124_86V6.1	Pp1s478_13V6.1	Pp1s130_278V6.1	Pp1s5_59V6.1
Pp1s51_321V6.1	Pp1s118_184V6.1	Pp1s156_162V6.1	Pp1s5_368V6.1	Pp1s60_32V6.1	Pp1s53_80V6.1	Pp1s14_186V6.1
Pp1s21_143V6.1	Pp1s61_211V6.1	Pp1s156_135V6.1	Pp1s402_51V6.1	Pp1s175_50V6.1	Pp1s49_249V6.1	Pp1s24_189V6.1
Pp1s176_70V6.1	Pp1s21_330V6.1	Pp1s2_293V6.1	Pp1s24_61V6.1	Pp1s114_7V6.1	Pp1s41_166V6.1	Pp1s26_97V6.1
Pp1s400_47V6.1	Pp1s76_187V6.1	Pp1s341_49V6.1	Pp1s78_176V6.1	Pp1s119_104V6.1	Pp1s69_214V6.1	Pp1s270_77V6.1
Pp1s143_84V6.1	Pp1s185_133V6.1	Pp1s311_44V6.1	Pp1s265_55V6.1	Pp1s61_51V6.1	Pp1s36_256V6.1	Pp1s20_133V6.1
Pp1s30_67V6.1	Pp1s336_1V6.1	Pp1s194_104V6.1	Pp1s77_271V6.1	Pp1s34_287V6.1	Pp1s67_6V6.1	Pp1s20_334V6.1
Pp1s202_73V6.1	Pp1s32_280V6.1	Pp1s269_9V6.1	Pp1s113_137V6.1	Pp1s126_84V6.1	Pp1s57_170V6.1	Pp1s259_76V6.1
Pp1s404_20V6.1	Pp1s86_73V6.1	Pp1s246_105V6.1	Pp1s224_71V6.1	Pp1s30_324V6.1	Pp1s223_68V6.1	Pp1s204_70V6.1
Pp1s59_199V6.1	Pp1s177_118V6.1	Pp1s25_371V6.1	Pp1s20_160V6.1	Pp1s28_46V6.1	Pp1s152_106V6.1	Pp1s5_178V6.1
Pp1s338_52V6.1	Pp1s102_106V6.1	Pp1s412_22V6.1	Pp1s311_77V6.1	Pp1s33_124V6.1	Pp1s202_103V6.1	Pp1s12_234V6.1
Pp1s225_65V6.1	Pp1s169_132V6.1	Pp1s74_20V6.1	Pp1s37_284V6.1	Pp1s284_29V6.1	Pp1s53_179V6.1	Pp1s1_544V6.1
Pp1s508_16V6.1	Pp1s125_96V6.1	Pp1s181_80V6.1	Pp1s89_134V6.1	Pp1s24_150V6.1	Pp1s64_66V6.1	Pp1s55_93V6.1
Pp1s66_192V6.1	Pp1s149_302V6.1	Pp1s1_468V6.1	Pp1s16_156V6.1	Pp1s97_140V6.1	Pp1s149_49V6.1	Pp1s44_147V6.1
Pp1s128_151V6.1	Pp1s12_98V6.1	Pp1s39_309V6.1	Pp1s119_93V6.1	Pp1s120_62V6.1	Pp1s39_169V6.1	Pp1s178_70V6.1
Pp1s207_128V6.1	Pp1s28_312V6.1	Pp1s112_240V6.1	Pp1s41_46V6.1	Pp1s191_40V6.1	Pp1s488_12V6.1	Pp1s154_11V6.1
Pp1s145_119V6.1	Pp1s108_144V6.1	Pp1s41_247V6.1	Pp1s62_47V6.1	Pp1s226_85V6.1	Pp1s180_144V6.1	Pp1s309_73V6.1
Pp1s298_16V6.1	Pp1s13_340V6.1	Pp1s34_449V6.1	Pp1s22_291V6.1	Pp1s12_46V6.1	Pp1s136_116V6.1	Pp1s32_2V6.1
Pp1s117_167V6.1	Pp1s109_219V6.1	Pp1s193_45V6.1	Pp1s124_158V6.1	Pp1s83_55V6.1	Pp1s47_160V6.1	Pp1s32_335V6.1
Pp1s260_3V6.1	Pp1s353_60V6.1	Pp1s313_60V6.1	Pp1s194_188V6.1	Pp1s22_10V6.1	Pp1s117_174V6.1	Pp1s79_194V6.1
Pp1s12_369V6.1	Pp1s4_170V6.1	Pp1s206_19V6.1	Pp1s238_28V6.1	Pp1s303_13V6.1	Pp1s12_226V6.1	Pp1s536_8V6.1
Pp1s189_51V6.1	Pp1s35_222V6.1	Pp1s47_80V6.1	Pp1s9_330V6.1	Pp1s48_98V6.1	Pp1s329_35V6.1	Pp1s245_70V6.1
Pp1s289_6V6.1	Pp1s51_194V6.1	Pp1s372_9V6.1	Pp1s219_62V6.1	Pp1s26_15V6.1	Pp1s289_15V6.1	Pp1s85_96V6.1
Pp1s188_75V6.1	Pp1s12_260V6.1	Pp1s50_140V6.1	Pp1s83_68V6.1	Pp1s185_1V6.1	Pp1s136_166V6.1	Pp1s66_115V6.1
Pp1s214_26V6.1	Pp1s237_66V6.1	Pp1s37_60V6.1	Pp1s52_136V6.1	Pp1s31_277V6.1	Pp1s141_4V6.1	Pp1s245_102V6.1
Pp1s1_231V6.1	Pp1s278_39V6.1	Pp1s1821_1V6.1	Pp1s69_215V6.1	Pp1s181_11V6.1	Pp1s4_213V6.1	Pp1s2_288V6.1
Pp1s486_5V6.1	Pp1s3_462V6.1	Pp1s41_159V6.1	Pp1s106_214V6.1	Pp1s250_12V6.1	Pp1s68_20V6.1	Pp1s66_291V6.1
Pp1s167_160V6.1	Pp1s23_47V6.1	Pp1s37_59V6.1	Pp1s166_57V6.1	Pp1s61_18V6.1	Pp1s77_50V6.1	Pp1s577_1V6.1
Pp1s232_5V6.1	Pp1s227_75V6.1	Pp1s89_209V6.1	Pp1s52_198V6.1	Pp1s22_100V6.1	Pp1s25_107V6.1	Pp1s153_123V6.1
Pp1s68_83V6.1	Pp1s66_292V6.1	Pp1s204_27V6.1	Pp1s22_396V6.1	Pp1s374_38V6.1	Pp1s123_110V6.1	Pp1s109_238V6.1
Pp1s251_32V6.1	Pp1s27_184V6.1	Pp1s26_81V6.1	Pp1s291_46V6.1	Pp1s70_246V6.1	Pp1s387_35V6.1	Pp1s72_266V6.1
Pp1s49_295V6.1	Pp1s119_71V6.1	Pp1s68_117V6.1	Pp1s64_106V6.1	Pp1s326_18V6.1	Pp1s312_49V6.1	Pp1s173_105V6.1
Pp1s42_29V6.1	Pp1s162_156V6.1	Pp1s11_244V6.1	Pp1s47_25V6.1	Pp1s353_28V6.1	Pp1s131_122V6.1	Pp1s373_42V6.1
Pp1s51_264V6.1	Pp1s133_87V6.1	Pp1s7_354V6.1	Pp1s143_9V6.1	Pp1s217_8V6.1	Pp1s185_128V6.1	Pp1s52_233V6.1
Pp1s9_119V6.1	Pp1s51_37V6.1	Pp1s35_333V6.1	Pp1s235_40V6.1	Pp1s13_18V6.1	Pp1s143_125V6.1	Pp1s172_76V6.1
Pp1s68_18V6.1	Pp1s35_14V6.1	Pp1s98_13V6.1	Pp1s478_10V6.1	Pp1s73_192V6.1	Pp1s431_8V6.1	Pp1s462_5V6.1
Pp1s208_167V6.1	Pp1s56_6V6.1	Pp1s53_3V6.1	Pp1s51_108V6.1	Pp1s68_293V6.1	Pp1s265_48V6.1	Pp1s192_4V6.1
Pp1s7_225V6.1	Pp1s220_67V6.1	Pp1s322_21V6.1	Pp1s371_56V6.1	Pp1s300_74V6.1	Pp1s176_127V6.1	Pp1s16_339V6.1
Pp1s30_340V6.1	Pp1s307_56V6.1	Pp1s60_282V6.1	Pp1s137_275V6.1	Pp1s52_125V6.1	Pp1s71_78V6.1	Pp1s317_18V6.1
Pp1s33_105V6.1	Pp1s276_80V6.1	Pp1s270_79V6.1	Pp1s35_235V6.1	Pp1s71_175V6.1	Pp1s51_160V6.1	Pp1s409_46V6.1
Pp1s227_125V6.1	Pp1s12_91V6.1	Pp1s6_416V6.1	Pp1s121_122V6.1	Pp1s58_163V6.1	Pp1s39_90V6.1	Pp1s139_30V6.1
Pp1s291_7V6.1	Pp1s9_441V6.1	Pp1s23_337V6.1	Pp1s32_281V6.1	Pp1s28_362V6.1	Pp1s60_143V6.1	Pp1s34_399V6.1
Pp1s114_91V6.1	Pp1s334_77V6.1	Pp1s94_4V6.1	Pp1s33_248V6.1	Pp1s85_157V6.1	Pp1s244_47V6.1	Pp1s34_53V6.1
Pp1s32_294V6.1	Pp1s2_574V6.1	Pp1s153_50V6.1	Pp1s287_55V6.1	Pp1s2_571V6.1	Pp1s276_72V6.1	Pp1s257_67V6.1
Pp1s86_226V6.1	Pp1s47_83V6.1	Pp1s247_23V6.1	Pp1s251_70V6.1	Pp1s420_20V6.1	Pp1s2_782V6.1	Pp1s42_173V6.1
Pp1s51_250V6.1	Pp1s4_7V6.1	Pp1s118_47V6.1	Pp1s28_282V6.1	Pp1s22_255V6.1	Pp1s358_22V6.1	Pp1s14_149V6.1
Pp1s503_1V6.1	Pp1s21_159V6.1	Pp1s15_456V6.1	Pp1s48_228V6.1	Pp1s83_10V6.1	Pp1s22_383V6.1	Pp1s440_18V6.1
Pp1s118_146V6.1	Pp1s405_36V6.1	Pp1s14_284V6.1	Pp1s31_302V6.1	Pp1s16_146V6.1	Pp1s225_79V6.1	Pp1s345_24V6.1
Pp1s102_151V6.1	Pp1s41_296V6.1	Pp1s14_66V6.1	Pp1s17_258V6.1	Pp1s188_1V6.1	Pp1s363_16V6.1	Pp1s111_165V6.1
Pp1s81_30V6.1	Pp1s131_87V6.1	Pp1s72_75V6.1	Pp1s22_375V6.1	Pp1s23_134V6.1	Pp1s99_56V6.1	Pp1s366_17V6.1
Pp1s185_4V6.1	Pp1s82_19V6.1	Pp1s94_50V6.1	Pp1s1_323V6.1	Pp1s202_24V6.1	Pp1s383_3V6.1	Pp1s69_45V6.1
Pp1s463_12V6.1	Pp1s219_98V6.1	Pp1s7_157V6.1	Pp1s10_46V6.1	Pp1s268_55V6.1	Pp1s97_105V6.1	Pp1s28_209V6.1
Pp1s64_8V6.1	Pp1s107_93V6.1	Pp1s112_137V6.1	Pp1s4_411V6.1	Pp1s41_252V6.1	Pp1s165_90V6.1	Pp1s159_11V6.1
Pp1s187_21V6.1	Pp1s72_104V6.1	Pp1s75_111V6.1	Pp1s327_34V6.1	Pp1s460_20V6.1	Pp1s376_16V6.1	Pp1s212_8V6.1
Pp1s180_50V6.1	Pp1s93_32V6.1	Pp1s45_227V6.1	Pp1s23_27V6.1	Pp1s54_18V6.1	Pp1s94_3V6.1	Pp1s68_110V6.1
Pp1s36_328V6.1	Pp1s197_154V6.1	Pp1s294_67V6.1	Pp1s371_55V6.1	Pp1s18_72V6.1	Pp1s228_40V6.1	Pp1s133_38V6.1
Pp1s201_85V6.1	Pp1s35_125V6.1	Pp1s6_303V6.1	Pp1s156_92V6.1	Pp1s99_268V6.1	Pp1s14_263V6.1	Pp1s73_15V6.1
Pp1s17_77V6.1	Pp1s281_52V6.1	Pp1s409_7V6.1	Pp1s79_182V6.1	Pp1s175_131V6.1	Pp1s235_126V6.1	Pp1s230_74V6.1
Pp1s86_200V6.1	Pp1s35_317V6.1	Pp1s344_20V6.1	Pp1s69_82V6.1	Pp1s19_23V6.1	Pp1s47_238V6.1	Pp1s134_72V6.1
Pp1s59_12V6.1	Pp1s334_24V6.1	Pp1s388_36V6.1	Pp1s508_2V6.1	Pp1s32_315V6.1	Pp1s333_16V6.1	Pp1s105_118V6.1
Pp1s99_199V6.1	Pp1s338_33V6.1	Pp1s213_86V6.1	Pp1s88_52V6.1	Pp1s42_239V6.1	Pp1s256_80V6.1	Pp1s28_383V6.1
Pp1s416_17V6.1	Pp1s100_203V6.1	Pp1s138_174V6.1	Pp1s51_30V6.1	Pp1s222_2V6.1	Pp1s388_24V6.1	Pp1s131_191V6.1
Pp1s175_124V6.1	Pp1s9_128V6.1	Pp1s84_24V6.1	Pp1s37_329V6.1	Pp1s56_227V6.1	Pp1s113_155V6.1	Pp1s63_161V6.1
Pp1s139_18V6.1	Pp1s164_140V6.1	Pp1s32_65V6.1	Pp1s101_49V6.1	Pp1s98_239V6.1	Pp1s51_299V6.1	Pp1s164_106V6.1
Pp1s300_52V6.1	Pp1s60_54V6.1	Pp1s277_60V6.1	Pp1s68_283V6.1	Pp1s11_311V6.1	Pp1s49_236V6.1	Pp1s67_239V6.1
Pp1s153_107V6.1	Pp1s1882_1V6.1	Pp1s1_575V6.1	Pp1s15_162V6.1	Pp1s213_85V6.1	Pp1s161_102V6.1	Pp1s10_334V6.1
Pp1s252_92V6.1	Pp1s165_89V6.1	Pp1s7_277V6.1	Pp1s1_546V6.1	Pp1s75_114V6.1	Pp1s117_158V6.1	Pp1s240_18V6.1
Pp1s37_19V6.1	Pp1s352_13V6.1	Pp1s249_68V6.1	Pp1s523_12V6.1	Pp1s79_240V6.1	Pp1s7_447V6.1	Pp1s132_73V6.1
Pp1s2_72V6.1	Pp1s418_7V6.1	Pp1s6_350V6.1	Pp1s4_250V6.1	Pp1s511_12V6.1	Pp1s90_240V6.1	Pp1s2_503V6.1
Pp1s22_122V6.1	Pp1s223_83V6.1	Pp1s11_331V6.1	Pp1s30_12V6.1	Pp1s22_30V6.1	Pp1s59_307V6.1	Pp1s390_4V6.1
Pp1s118_181V6.1	Pp1s74_69V6.1	Pp1s235_18V6.1	Pp1s2_242V6.1	Pp1s440_14V6.1	Pp1s2_495V6.1	Pp1s1_179V6.1
Pp1s3_345V6.1	Pp1s124_154V6.1	Pp1s90_188V6.1	Pp1s101_187V6.1	Pp1s447_6V6.1	Pp1s248_27V6.1	Pp1s177_78V6.1
Pp1s6_189V6.1	Pp1s23_84V6.1	Pp1s186_24V6.1	Pp1s57_50V6.1	Pp1s17_277V6.1	Pp1s275_104V6.1	Pp1s512_4V6.1
Pp1s54_298V6.1	Pp1s188_4V6.1	Pp1s376_29V6.1	Pp1s77_124V6.1	Pp1s33_130V6.1	Pp1s4_242V6.1	Pp1s31_161V6.1
Pp1s117_175V6.1	Pp1s82_17V6.1	Pp1s339_10V6.1	Pp1s112_32V6.1	Pp1s98_87V6.1	Pp1s127_110V6.1	Pp1s136_73V6.1
Pp1s168_29V6.1	Pp1s173_120V6.1	Pp1s18_204V6.1	Pp1s38_251V6.1	Pp1s208_165V6.1	Pp1s1_452V6.1	Pp1s381_52V6.1
Pp1s238_71V6.1	Pp1s194_28V6.1	Pp1s188_18V6.1	Pp1s330_20V6.1	Pp1s67_88V6.1	Pp1s86_175V6.1	Pp1s52_236V6.1
Pp1s5_173V6.1	Pp1s43_78V6.1	Pp1s221_67V6.1	Pp1s274_28V6.1	Pp1s100_37V6.1	Pp1s98_55V6.1	Pp1s1_338V6.1
Pp1s39_298V6.1	Pp1s303_12V6.1	Pp1s137_146V6.1	Pp1s84_231V6.1	Pp1s214_58V6.1	Pp1s299_62V6.1	Pp1s50_26V6.1
Pp1s47_285V6.1	Pp1s461_16V6.1	Pp1s227_33V6.1	Pp1s39_262V6.1	Pp1s288_60V6.1	Pp1s1_387V6.1	Pp1s46_281V6.1
Pp1s45_112V6.1	Pp1s107_39V6.1	Pp1s60_177V6.1	Pp1s358_14V6.1	Pp1s26_227V6.1	Pp1s386_40V6.1	Pp1s167_96V6.1
Pp1s18_344V6.1	Pp1s523_10V6.1	Pp1s248_24V6.1	Pp1s142_31V6.1	Pp1s220_58V6.1	Pp1s31_174V6.1	Pp1s145_106V6.1
Pp1s351_7V6.1	Pp1s114_46V6.1	Pp1s246_49V6.1	Pp1s8_87V6.1	Pp1s51_222V6.1	Pp1s219_3V6.1	Pp1s47_310V6.1
Pp1s281_89V6.1	Pp1s90_97V6.1	Pp1s23_261V6.1	Pp1s56_13V6.1	Pp1s283_12V6.1	Pp1s208_19V6.1	Pp1s22_325V6.1
Pp1s175_6V6.1	Pp1s72_9V6.1	Pp1s337_10V6.1	Pp1s7_65V6.1	Pp1s138_14V6.1	Pp1s30_55V6.1	Pp1s15_45V6.1
Pp1s126_116V6.1	Pp1s44_309V6.1	Pp1s364_47V6.1	Pp1s25_134V6.1	Pp1s71_346V6.1	Pp1s298_71V6.1	Pp1s85_12V6.1
Pp1s88_50V6.1	Pp1s38_361V6.1	Pp1s82_169V6.1	Pp1s1_598V6.1	Pp1s53_251V6.1	Pp1s107_88V6.1	Pp1s256_58V6.1
Pp1s268_29V6.1	Pp1s24_17V6.1	Pp1s101_133V6.1	Pp1s147_28V6.1	Pp1s15_467V6.1	Pp1s262_87V6.1	Pp1s280_39V6.1
Pp1s79_89V6.1	Pp1s107_45V6.1	Pp1s86_149V6.1	Pp1s22_115V6.1	Pp1s148_66V6.1	Pp1s112_185V6.1	Pp1s357_48V6.1
Pp1s371_38V6.1	Pp1s104_136V6.1	Pp1s218_3V6.1	Pp1s221_30V6.1	Pp1s12_79V6.1	Pp1s228_20V6.1	Pp1s34_208V6.1
Pp1s95_88V6.1	Pp1s341_97V6.1	Pp1s103_109V6.1	Pp1s2_808V6.1	Pp1s56_61V6.1	Pp1s4_301V6.1	Pp1s318_64V6.1
Pp1s152_180V6.1	Pp1s46_82V6.1	Pp1s44_131V6.1	Pp1s234_81V6.1	Pp1s242_102V6.1	Pp1s251_27V6.1	Pp1s21_358V6.1
Pp1s139_40V6.1	Pp1s332_42V6.1	Pp1s293_64V6.1	Pp1s10_386V6.1	Pp1s135_3V6.1	Pp1s222_113V6.1	Pp1s15_34V6.1
Pp1s72_278V6.1	Pp1s25_364V6.1	Pp1s463_14V6.1	Pp1s101_199V6.1	Pp1s391_50V6.1	Pp1s92_41V6.1	Pp1s65_135V6.1
Pp1s31_298V6.1	Pp1s36_134V6.1	Pp1s415_3V6.1	Pp1s51_23V6.1	Pp1s314_72V6.1	Pp1s36_62V6.1	Pp1s43_25V6.1
Pp1s543_5V6.1	Pp1s105_33V6.1	Pp1s298_28V6.1	Pp1s517_10V6.1	Pp1s95_144V6.1	Pp1s1_255V6.1	Pp1s186_41V6.1
Pp1s191_54V6.1	Pp1s503_11V6.1	Pp1s73_73V6.1	Pp1s350_36V6.1	Pp1s288_23V6.1	Pp1s169_88V6.1	Pp1s23_336V6.1
Pp1s87_128V6.1	Pp1s218_96V6.1	Pp1s98_170V6.1	Pp1s17_20V6.1	Pp1s68_74V6.1	Pp1s298_3V6.1	Pp1s225_89V6.1
Pp1s33_181V6.1	Pp1s52_127V6.1	Pp1s322_39V6.1	Pp1s2_396V6.1	Pp1s1_642V6.1	Pp1s29_39V6.1	Pp1s419_8V6.1
Pp1s176_31V6.1	Pp1s342_14V6.1	Pp1s173_37V6.1	Pp1s188_38V6.1	Pp1s34_305V6.1	Pp1s101_67V6.1	Pp1s3_467V6.1
Pp1s84_215V6.1	Pp1s31_73V6.1	Pp1s405_12V6.1	Pp1s230_45V6.1	Pp1s304_16V6.1	Pp1s175_63V6.1	Pp1s179_15V6.1
Pp1s144_9V6.1	Pp1s102_210V6.1	Pp1s241_76V6.1	Pp1s2_222V6.1	Pp1s34_446V6.1	Pp1s101_81V6.1	Pp1s70_140V6.1
Pp1s12_63V6.1	Pp1s89_47V6.1	Pp1s81_75V6.1	Pp1s5_442V6.1	Pp1s61_230V6.1	Pp1s22_104V6.1	Pp1s131_72V6.1
Pp1s34_440V6.1	Pp1s60_252V6.1	Pp1s9_438V6.1	Pp1s390_17V6.1	Pp1s26_11V6.1	Pp1s33_301V6.1	Pp1s289_40V6.1
Pp1s52_231V6.1	Pp1s167_155V6.1	Pp1s328_57V6.1	Pp1s292_57V6.1	Pp1s207_114V6.1	Pp1s246_81V6.1	Pp1s130_294V6.1
Pp1s8_79V6.1	Pp1s280_33V6.1	Pp1s98_159V6.1	Pp1s123_117V6.1	Pp1s153_48V6.1	Pp1s174_85V6.1	Pp1s16_268V6.1
Pp1s109_151V6.1	Pp1s342_11V6.1	Pp1s75_120V6.1	Pp1s14_74V6.1	Pp1s270_90V6.1	Pp1s123_137V6.1	Pp1s115_139V6.1
Pp1s213_134V6.1	Pp1s18_278V6.1	Pp1s74_194V6.1	Pp1s346_21V6.1	Pp1s173_56V6.1	Pp1s11_168V6.1	Pp1s350_18V6.1
Pp1s434_30V6.1	Pp1s257_78V6.1	Pp1s292_47V6.1	Pp1s15_357V6.1	Pp1s156_14V6.1	Pp1s395_24V6.1	Pp1s277_79V6.1
Pp1s338_19V6.1	Pp1s199_28V6.1	Pp1s13_39V6.1	Pp1s43_58V6.1	Pp1s140_50V6.1	Pp1s259_37V6.1	Pp1s14_418V6.1
Pp1s77_7V6.1	Pp1s247_62V6.1	Pp1s88_148V6.1	Pp1s102_100V6.1	Pp1s431_33V6.1	Pp1s293_29V6.1	Pp1s36_242V6.1
Pp1s14_222V6.1	Pp1s25_245V6.1	Pp1s59_35V6.1	Pp1s135_32V6.1	Pp1s38_228V6.1	Pp1s2_335V6.1	Pp1s78_11V6.1
Pp1s391_62V6.1	Pp1s23_251V6.1	Pp1s288_20V6.1	Pp1s67_165V6.1	Pp1s1060_1V6.1	Pp1s246_130V6.1	Pp1s556_1V6.1
Pp1s69_217V6.1	Pp1s28_59V6.1	Pp1s28_369V6.1	Pp1s138_50V6.1	Pp1s279_53V6.1	Pp1s99_231V6.1	Pp1s11_44V6.1
Pp1s178_71V6.1	Pp1s369_41V6.1	Pp1s165_2V6.1	Pp1s14_296V6.1	Pp1s17_88V6.1	Pp1s73_237V6.1	Pp1s260_14V6.1
Pp1s346_1V6.1	Pp1s178_136V6.1	Pp1s15_464V6.1	Pp1s27_327V6.1	Pp1s54_8V6.1	Pp1s253_35V6.1	Pp1s136_31V6.1
Pp1s338_38V6.1	Pp1s145_108V6.1	Pp1s22_19V6.1	Pp1s22_107V6.1	Pp1s89_5V6.1	Pp1s141_28V6.1	Pp1s78_70V6.1
Pp1s507_10V6.1	Pp1s82_71V6.1	Pp1s241_82V6.1	Pp1s6_397V6.1	Pp1s7_300V6.1	Pp1s13_154V6.1	Pp1s4_360V6.1
Pp1s53_58V6.1	Pp1s79_200V6.1	Pp1s118_117V6.1	Pp1s227_48V6.1	Pp1s192_8V6.1	Pp1s211_79V6.1	Pp1s219_37V6.1
Pp1s91_54V6.1	Pp1s381_11V6.1	Pp1s36_301V6.1	Pp1s5_8V6.1	Pp1s69_166V6.1	Pp1s13_403V6.1	Pp1s51_244V6.1
Pp1s71_317V6.1	Pp1s178_31V6.1	Pp1s121_3V6.1	Pp1s3_360V6.1	Pp1s6_326V6.1	Pp1s79_259V6.1	Pp1s239_44V6.1
Pp1s56_172V6.1	Pp1s90_173V6.1	Pp1s399_3V6.1	Pp1s78_143V6.1	Pp1s165_138V6.1	Pp1s34_61V6.1	Pp1s277_11V6.1
Pp1s30_359V6.1	Pp1s65_250V6.1	Pp1s286_57V6.1	Pp1s84_170V6.1	Pp1s181_63V6.1	Pp1s17_137V6.1	Pp1s38_161V6.1
Pp1s98_215V6.1	Pp1s33_334V6.1	Pp1s27_305V6.1	Pp1s58_103V6.1		Pp1s281_28V6.1	Pp1s88_136V6.1
Pp1s425_21V6.1	Pp1s425_11V6.1	Pp1s77_100V6.1	Pp1s54_194V6.1		Pp1s299_60V6.1	Pp1s283_7V6.1
Pp1s197_111V6.1	Pp1s33_82V6.1	Pp1s59_150V6.1	Pp1s9_162V6.1		Pp1s56_137V6.1	Pp1s3_513V6.1
Pp1s221_17V6.1	Pp1s35_155V6.1	Pp1s24_151V6.1	Pp1s107_193V6.1		Pp1s155_19V6.1	Pp1s257_47V6.1
Pp1s175_20V6.1	Pp1s168_78V6.1	Pp1s28_181V6.1	Pp1s21_384V6.1		Pp1s152_65V6.1	Pp1s285_26V6.1
Pp1s456_10V6.1	Pp1s165_20V6.1	Pp1s221_59V6.1	Pp1s371_45V6.1		Pp1s69_90V6.1	Pp1s2_413V6.1
Pp1s18_37V6.1	Pp1s57_98V6.1	Pp1s79_120V6.1	Pp1s46_31V6.1		Pp1s109_92V6.1	Pp1s256_32V6.1
Pp1s21_48V6.1	Pp1s9_383V6.1	Pp1s348_30V6.1	Pp1s665_4V6.1		Pp1s189_86V6.1	Pp1s27_374V6.1
Pp1s505_23V6.1	Pp1s22_61V6.1	Pp1s1_135V6.1	Pp1s423_4V6.1		Pp1s29_302V6.1	Pp1s91_150V6.1
Pp1s135_83V6.1	Pp1s271_54V6.1	Pp1s58_95V6.1	Pp1s287_56V6.1		Pp1s4_32V6.1	Pp1s185_126V6.1
Pp1s242_30V6.1	Pp1s4727_2V6.1	Pp1s86_4V6.1	Pp1s48_53V6.1		Pp1s157_41V6.1	Pp1s196_9V6.1
Pp1s192_90V6.1	Pp1s249_91V6.1	Pp1s166_41V6.1	Pp1s90_168V6.1		Pp1s4_216V6.1	Pp1s61_17V6.1
Pp1s380_8V6.1	Pp1s70_191V6.1	Pp1s138_58V6.1	Pp1s215_79V6.1		Pp1s55_289V6.1	Pp1s59_5V6.1
Pp1s6_231V6.1	Pp1s147_78V6.1	Pp1s411_24V6.1	Pp1s1_550V6.1		Pp1s28_382V6.1	Pp1s204_58V6.1
Pp1s310_47V6.1	Pp1s240_40V6.1	Pp1s161_2V6.1	Pp1s209_90V6.1		Pp1s28_144V6.1	Pp1s246_24V6.1
Pp1s284_35V6.1	Pp1s68_5V6.1	Pp1s341_82V6.1	Pp1s427_28V6.1		Pp1s11_232V6.1	Pp1s51_17V6.1
Pp1s86_228V6.1	Pp1s116_46V6.1	Pp1s70_204V6.1	Pp1s105_223V6.1		Pp1s252_19V6.1	Pp1s160_85V6.1
Pp1s206_13V6.1	Pp1s224_4V6.1	Pp1s150_73V6.1	Pp1s404_17V6.1		Pp1s243_73V6.1	Pp1s124_65V6.1
Pp1s164_125V6.1	Pp1s234_76V6.1	Pp1s38_380V6.1	Pp1s121_15V6.1		Pp1s265_4V6.1	Pp1s4_13V6.1
Pp1s360_28V6.1	Pp1s282_13V6.1	Pp1s81_174V6.1	Pp1s289_39V6.1		Pp1s486_3V6.1	Pp1s101_79V6.1
Pp1s10_269V6.1	Pp1s351_55V6.1	Pp1s34_32V6.1	Pp1s13_47V6.1		Pp1s50_57V6.1	Pp1s76_45V6.1
Pp1s265_22V6.1	Pp1s131_1V6.1	Pp1s280_37V6.1	Pp1s160_34V6.1		Pp1s77_1V6.1	Pp1s77_158V6.1
Pp1s115_183V6.1	Pp1s6_360V6.1	Pp1s92_55V6.1	Pp1s6_181V6.1		Pp1s112_172V6.1	Pp1s6_439V6.1
Pp1s63_26V6.1	Pp1s33_382V6.1	Pp1s55_239V6.1	Pp1s7_210V6.1		Pp1s22_120V6.1	Pp1s237_54V6.1
Pp1s13_445V6.1	Pp1s160_121V6.1	Pp1s362_35V6.1	Pp1s152_196V6.1		Pp1s77_86V6.1	Pp1s302_56V6.1
Pp1s11_343V6.1	Pp1s257_6V6.1	Pp1s303_28V6.1	Pp1s174_41V6.1		Pp1s3_338V6.1	Pp1s137_191V6.1
Pp1s1957_2V6.1	Pp1s65_261V6.1	Pp1s156_102V6.1	Pp1s152_40V6.1		Pp1s30_349V6.1	Pp1s101_192V6.1
Pp1s33_395V6.1	Pp1s269_43V6.1	Pp1s37_32V6.1	Pp1s206_49V6.1		Pp1s208_21V6.1	Pp1s133_93V6.1
Pp1s332_18V6.1	Pp1s340_33V6.1	Pp1s390_18V6.1	Pp1s241_113V6.1		Pp1s108_76V6.1	Pp1s34_255V6.1
Pp1s60_162V6.1	Pp1s1_154V6.1	Pp1s141_40V6.1	Pp1s1_492V6.1		Pp1s334_11V6.1	Pp1s29_291V6.1
Pp1s16_258V6.1	Pp1s4_236V6.1	Pp1s22_237V6.1	Pp1s60_210V6.1		Pp1s32_319V6.1	Pp1s83_144V6.1
Pp1s116_14V6.1	Pp1s185_40V6.1	Pp1s45_235V6.1	Pp1s188_76V6.1		Pp1s257_23V6.1	Pp1s151_4V6.1
Pp1s45_99V6.1	Pp1s138_91V6.1	Pp1s277_38V6.1	Pp1s305_8V6.1		Pp1s16_128V6.1	Pp1s5_288V6.1
Pp1s106_64V6.1	Pp1s164_55V6.1	Pp1s176_84V6.1	Pp1s313_86V6.1		Pp1s87_125V6.1	Pp1s71_136V6.1
Pp1s84_200V6.1	Pp1s1116_1V6.1	Pp1s256_3V6.1	Pp1s375_12V6.1		Pp1s214_61V6.1	Pp1s221_43V6.1
Pp1s66_208V6.1	Pp1s351_47V6.1	Pp1s15_271V6.1	Pp1s369_14V6.1		Pp1s375_16V6.1	Pp1s15_91V6.1
Pp1s74_90V6.1	Pp1s67_214V6.1	Pp1s36_25V6.1	Pp1s21_211V6.1		Pp1s398_23V6.1	Pp1s19_235V6.1
Pp1s59_231V6.1	Pp1s719_1V6.1	Pp1s35_121V6.1	Pp1s176_118V6.1		Pp1s210_74V6.1	Pp1s34_402V6.1
Pp1s247_22V6.1	Pp1s1_758V6.1	Pp1s85_97V6.1	Pp1s68_64V6.1		Pp1s335_27V6.1	Pp1s140_127V6.1
Pp1s109_245V6.1	Pp1s519_17V6.1	Pp1s447_7V6.1	Pp1s269_30V6.1		Pp1s327_2V6.1	Pp1s44_217V6.1
Pp1s11_70V6.1	Pp1s86_199V6.1	Pp1s149_297V6.1	Pp1s31_345V6.1		Pp1s109_123V6.1	Pp1s169_150V6.1
Pp1s386_14V6.1	Pp1s116_49V6.1	Pp1s16_325V6.1	Pp1s21_200V6.1		Pp1s385_49V6.1	Pp1s12_214V6.1
Pp1s7_116V6.1	Pp1s11_2V6.1	Pp1s11201_1V6.1	Pp1s22_265V6.1		Pp1s281_69V6.1	Pp1s44_261V6.1
Pp1s305_38V6.1	Pp1s337_19V6.1	Pp1s29_17V6.1	Pp1s59_209V6.1		Pp1s116_166V6.1	Pp1s70_34V6.1
Pp1s34_307V6.1	Pp1s286_11V6.1	Pp1s11_14V6.1	Pp1s98_22V6.1		Pp1s107_191V6.1	Pp1s230_31V6.1
Pp1s126_117V6.1	Pp1s381_30V6.1	Pp1s124_1V6.1	Pp1s312_41V6.1		Pp1s27_70V6.1	Pp1s84_242V6.1
Pp1s28_225V6.1	Pp1s59_169V6.1	Pp1s156_93V6.1	Pp1s2_220V6.1		Pp1s211_95V6.1	Pp1s28_242V6.1
Pp1s72_168V6.1	Pp1s6_306V6.1	Pp1s208_174V6.1	Pp1s368_42V6.1		Pp1s116_106V6.1	Pp1s247_41V6.1
Pp1s28_105V6.1	Pp1s23_343V6.1	Pp1s21_35V6.1	Pp1s99_147V6.1		Pp1s353_27V6.1	Pp1s206_101V6.1
Pp1s14_19V6.1	Pp1s14_135V6.1	Pp1s74_6V6.1	Pp1s166_52V6.1		Pp1s335_36V6.1	Pp1s1_636V6.1
Pp1s379_19V6.1	Pp1s435_10V6.1	Pp1s237_27V6.1	Pp1s33_404V6.1		Pp1s337_18V6.1	Pp1s158_189V6.1
Pp1s213_43V6.1	Pp1s4_431V6.1	Pp1s208_112V6.1	Pp1s137_176V6.1		Pp1s325_29V6.1	Pp1s132_120V6.1
Pp1s71_39V6.1	Pp1s7_217V6.1	Pp1s138_92V6.1	Pp1s213_36V6.1		Pp1s117_13V6.1	Pp1s61_215V6.1
Pp1s281_10V6.1	Pp1s91_70V6.1	Pp1s59_367V6.1	Pp1s308_9V6.1		Pp1s495_12V6.1	Pp1s66_218V6.1
Pp1s51_331V6.1	Pp1s16_216V6.1	Pp1s149_19V6.1	Pp1s248_66V6.1		Pp1s1_742V6.1	Pp1s12_72V6.1
Pp1s3_108V6.1	Pp1s112_175V6.1	Pp1s67_122V6.1	Pp1s153_77V6.1		Pp1s73_224V6.1	Pp1s18_324V6.1
Pp1s15_110V6.1	Pp1s165_10V6.1	Pp1s181_67V6.1	Pp1s58_144V6.1		Pp1s34_15V6.1	Pp1s148_25V6.1
Pp1s90_242V6.1	Pp1s465_20V6.1	Pp1s59_258V6.1	Pp1s248_98V6.1		Pp1s9_112V6.1	Pp1s4_427V6.1
Pp1s158_43V6.1	Pp1s15_326V6.1	Pp1s268_86V6.1	Pp1s2_641V6.1		Pp1s15_295V6.1	Pp1s21_327V6.1
Pp1s74_33V6.1	Pp1s123_130V6.1	Pp1s4_454V6.1	Pp1s450_8V6.1		Pp1s225_80V6.1	Pp1s227_62V6.1
Pp1s155_87V6.1	Pp1s137_142V6.1	Pp1s1_273V6.1	Pp1s83_191V6.1		Pp1s254_44V6.1	Pp1s165_119V6.1
Pp1s72_134V6.1	Pp1s3_628V6.1	Pp1s244_84V6.1	Pp1s25_158V6.1		Pp1s431_27V6.1	Pp1s152_49V6.1
Pp1s100_99V6.1	Pp1s352_61V6.1	Pp1s244_48V6.1	Pp1s360_25V6.1		Pp1s318_52V6.1	Pp1s92_101V6.1
Pp1s3_269V6.1	Pp1s342_30V6.1	Pp1s279_83V6.1	Pp1s41_268V6.1		Pp1s128_93V6.1	Pp1s20_346V6.1
Pp1s117_130V6.1	Pp1s315_59V6.1	Pp1s222_123V6.1	Pp1s63_118V6.1		Pp1s2_161V6.1	Pp1s96_191V6.1
Pp1s184_122V6.1	Pp1s37_154V6.1	Pp1s190_81V6.1	Pp1s91_109V6.1		Pp1s48_226V6.1	Pp1s144_26V6.1
Pp1s136_27V6.1	Pp1s59_88V6.1	Pp1s251_72V6.1	Pp1s400_46V6.1		Pp1s212_76V6.1	Pp1s363_29V6.1
Pp1s149_55V6.1	Pp1s55_300V6.1	Pp1s29_155V6.1	Pp1s157_83V6.1		Pp1s211_53V6.1	Pp1s379_20V6.1
Pp1s3_114V6.1	Pp1s19_211V6.1	Pp1s83_204V6.1	Pp1s40_267V6.1		Pp1s296_2V6.1	Pp1s104_66V6.1
Pp1s217_93V6.1	Pp1s24_149V6.1	Pp1s3_371V6.1	Pp1s286_30V6.1		Pp1s34_8V6.1	Pp1s18_36V6.1
Pp1s78_180V6.1	Pp1s214_73V6.1	Pp1s26_166V6.1	Pp1s18_7V6.1		Pp1s186_23V6.1	Pp1s232_52V6.1
Pp1s38_330V6.1	Pp1s51_294V6.1	Pp1s37_312V6.1	Pp1s2817_1V6.1		Pp1s58_260V6.1	Pp1s72_226V6.1
Pp1s55_95V6.1	Pp1s63_130V6.1	Pp1s5_240V6.1	Pp1s87_168V6.1		Pp1s379_13V6.1	Pp1s34_219V6.1
Pp1s470_9V6.1	Pp1s38_231V6.1	Pp1s158_99V6.1	Pp1s156_113V6.1		Pp1s317_21V6.1	Pp1s209_99V6.1
Pp1s10_182V6.1	Pp1s160_92V6.1	Pp1s161_16V6.1	Pp1s47_200V6.1		Pp1s156_33V6.1	Pp1s70_86V6.1
Pp1s193_63V6.1	Pp1s318_4V6.1	Pp1s170_52V6.1	Pp1s46_105V6.1		Pp1s39_91V6.1	Pp1s42_40V6.1
Pp1s199_135V6.1	Pp1s282_59V6.1	Pp1s118_26V6.1	Pp1s342_32V6.1		Pp1s430_6V6.1	Pp1s143_20V6.1
Pp1s101_57V6.1	Pp1s156_176V6.1	Pp1s217_46V6.1	Pp1s246_108V6.1		Pp1s245_68V6.1	Pp1s129_223V6.1
Pp1s105_6V6.1	Pp1s220_72V6.1	Pp1s345_29V6.1	Pp1s253_26V6.1		Pp1s7_434V6.1	Pp1s120_15V6.1
Pp1s17_89V6.1	Pp1s29_269V6.1	Pp1s30_258V6.1	Pp1s43_17V6.1		Pp1s370_31V6.1	Pp1s149_88V6.1
Pp1s45_52V6.1	Pp1s121_48V6.1	Pp1s204_13V6.1	Pp1s164_20V6.1		Pp1s35_51V6.1	Pp1s90_55V6.1
Pp1s103_30V6.1	Pp1s87_74V6.1	Pp1s392_47V6.1	Pp1s36_201V6.1		Pp1s11_383V6.1	Pp1s301_40V6.1
Pp1s8_178V6.1	Pp1s177_83V6.1	Pp1s124_93V6.1			Pp1s266_49V6.1	Pp1s214_37V6.1
Pp1s9_174V6.1	Pp1s355_20V6.1	Pp1s506_15V6.1			Pp1s297_48V6.1	Pp1s217_80V6.1
Pp1s164_123V6.1	Pp1s294_69V6.1	Pp1s14_10V6.1			Pp1s3_235V6.1	Pp1s76_150V6.1
Pp1s314_66V6.1	Pp1s90_246V6.1	Pp1s93_191V6.1			Pp1s2_508V6.1	Pp1s39_12V6.1
Pp1s63_212V6.1	Pp1s225_31V6.1	Pp1s124_148V6.1			Pp1s55_262V6.1	Pp1s6_441V6.1
Pp1s18_319V6.1	Pp1s59_165V6.1	Pp1s22_374V6.1			Pp1s85_199V6.1	Pp1s540_8V6.1
Pp1s48_197V6.1	Pp1s426_27V6.1	Pp1s109_102V6.1			Pp1s80_108V6.1	Pp1s185_46V6.1
Pp1s6_62V6.1	Pp1s280_53V6.1	Pp1s27_251V6.1			Pp1s74_34V6.1	Pp1s2_431V6.1
Pp1s7_396V6.1	Pp1s313_99V6.1	Pp1s21_79V6.1			Pp1s1_750V6.1	Pp1s35_101V6.1
Pp1s364_60V6.1	Pp1s108_129V6.1	Pp1s76_182V6.1			Pp1s13_160V6.1	Pp1s87_98V6.1
Pp1s3_479V6.1	Pp1s37_78V6.1	Pp1s124_79V6.1			Pp1s288_50V6.1	Pp1s415_29V6.1
Pp1s76_7V6.1	Pp1s167_119V6.1	Pp1s101_76V6.1			Pp1s128_92V6.1	Pp1s14_243V6.1
Pp1s203_64V6.1	Pp1s200_22V6.1	Pp1s240_48V6.1			Pp1s41_213V6.1	Pp1s51_210V6.1
Pp1s315_22V6.1	Pp1s336_31V6.1	Pp1s364_15V6.1			Pp1s1_587V6.1	Pp1s201_81V6.1
Pp1s87_30V6.1	Pp1s102_21V6.1	Pp1s171_101V6.1			Pp1s148_131V6.1	Pp1s236_79V6.1
Pp1s34_383V6.1	Pp1s87_55V6.1	Pp1s67_157V6.1			Pp1s144_82V6.1	Pp1s64_221V6.1
Pp1s237_37V6.1	Pp1s13_230V6.1	Pp1s235_117V6.1			Pp1s92_122V6.1	Pp1s19_140V6.1
Pp1s104_40V6.1	Pp1s220_88V6.1	Pp1s23_130V6.1			Pp1s228_39V6.1	Pp1s22_254V6.1
Pp1s474_9V6.1	Pp1s157_58V6.1	Pp1s391_63V6.1			Pp1s242_82V6.1	Pp1s9_236V6.1
Pp1s426_17V6.1	Pp1s10991_1V6.1	Pp1s98_118V6.1			Pp1s121_39V6.1	Pp1s219_28V6.1
Pp1s24_267V6.1	Pp1s29_328V6.1	Pp1s2_55V6.1			Pp1s102_105V6.1	Pp1s292_42V6.1
Pp1s7_135V6.1	Pp1s299_38V6.1	Pp1s63_110V6.1			Pp1s327_4V6.1	Pp1s195_72V6.1
Pp1s358_66V6.1	Pp1s37_76V6.1	Pp1s96_98V6.1			Pp1s347_19V6.1	Pp1s427_3V6.1
Pp1s114_101V6.1	Pp1s38_133V6.1	Pp1s58_152V6.1			Pp1s292_18V6.1	Pp1s13_352V6.1
Pp1s9_25V6.1	Pp1s38_241V6.1	Pp1s44_336V6.1			Pp1s235_56V6.1	Pp1s159_160V6.1
Pp1s208_131V6.1	Pp1s2_146V6.1	Pp1s166_30V6.1			Pp1s227_111V6.1	Pp1s105_190V6.1
Pp1s50_133V6.1	Pp1s241_70V6.1	Pp1s39_278V6.1			Pp1s19_16V6.1	Pp1s76_131V6.1
Pp1s68_77V6.1	Pp1s180_63V6.1	Pp1s3_324V6.1			Pp1s47_331V6.1	Pp1s49_210V6.1
Pp1s188_70V6.1	Pp1s44_271V6.1	Pp1s71_196V6.1			Pp1s134_35V6.1	Pp1s83_26V6.1
Pp1s379_9V6.1	Pp1s305_25V6.1	Pp1s68_277V6.1			Pp1s159_144V6.1	Pp1s66_282V6.1
Pp1s20_121V6.1	Pp1s22_42V6.1	Pp1s198_62V6.1			Pp1s9_420V6.1	Pp1s25_348V6.1
Pp1s341_90V6.1	Pp1s114_47V6.1	Pp1s567_8V6.1			Pp1s211_143V6.1	Pp1s302_63V6.1
Pp1s158_96V6.1	Pp1s20_349V6.1	Pp1s47_271V6.1			Pp1s130_290V6.1	Pp1s128_42V6.1
Pp1s84_34V6.1	Pp1s82_168V6.1	Pp1s71_362V6.1			Pp1s158_136V6.1	Pp1s103_89V6.1
Pp1s77_110V6.1	Pp1s81_221V6.1	Pp1s10_61V6.1			Pp1s11_81V6.1	Pp1s153_193V6.1
Pp1s164_69V6.1	Pp1s69_220V6.1	Pp1s27_357V6.1			Pp1s35_246V6.1	Pp1s26_120V6.1
Pp1s180_117V6.1	Pp1s480_18V6.1	Pp1s16_261V6.1			Pp1s138_57V6.1	Pp1s193_34V6.1
Pp1s95_156V6.1	Pp1s149_83V6.1	Pp1s17_98V6.1			Pp1s284_37V6.1	Pp1s306_71V6.1
Pp1s75_72V6.1	Pp1s101_141V6.1	Pp1s158_195V6.1			Pp1s144_147V6.1	Pp1s74_190V6.1
Pp1s103_64V6.1	Pp1s158_185V6.1	Pp1s191_73V6.1			Pp1s192_31V6.1	Pp1s28_195V6.1
Pp1s51_41V6.1	Pp1s183_116V6.1	Pp1s335_4V6.1			Pp1s168_73V6.1	Pp1s281_119V6.1
Pp1s164_124V6.1	Pp1s61_9V6.1	Pp1s216_12V6.1			Pp1s208_135V6.1	Pp1s77_2V6.1
Pp1s300_3V6.1	Pp1s169_98V6.1	Pp1s163_14V6.1			Pp1s68_100V6.1	Pp1s78_86V6.1
Pp1s109_194V6.1	Pp1s65_236V6.1	Pp1s67_241V6.1			Pp1s16_365V6.1	Pp1s327_42V6.1
Pp1s104_39V6.1	Pp1s15_350V6.1	Pp1s5_313V6.1			Pp1s61_19V6.1	Pp1s123_9V6.1
Pp1s80_1V6.1	Pp1s65_291V6.1	Pp1s3_194V6.1			Pp1s5_105V6.1	Pp1s231_33V6.1
Pp1s178_114V6.1	Pp1s19_290V6.1	Pp1s309_88V6.1			Pp1s32_327V6.1	Pp1s213_67V6.1
Pp1s115_208V6.1	Pp1s51_195V6.1	Pp1s89_282V6.1			Pp1s121_99V6.1	Pp1s487_3V6.1
Pp1s353_19V6.1	Pp1s84_261V6.1	Pp1s93_60V6.1			Pp1s350_17V6.1	Pp1s49_40V6.1
Pp1s58_182V6.1	Pp1s154_31V6.1	Pp1s37_249V6.1			Pp1s506_17V6.1	Pp1s3_213V6.1
Pp1s402_39V6.1	Pp1s148_61V6.1	Pp1s325_6V6.1			Pp1s66_102V6.1	Pp1s80_14V6.1
Pp1s178_91V6.1	Pp1s259_96V6.1	Pp1s9_187V6.1			Pp1s270_2V6.1	Pp1s211_27V6.1
Pp1s7_331V6.1	Pp1s67_194V6.1	Pp1s39_212V6.1			Pp1s97_87V6.1	Pp1s85_3V6.1
Pp1s249_4V6.1	Pp1s191_55V6.1	Pp1s130_163V6.1			Pp1s27_259V6.1	Pp1s156_45V6.1
Pp1s137_216V6.1	Pp1s533_6V6.1	Pp1s213_103V6.1			Pp1s432_22V6.1	Pp1s221_54V6.1
Pp1s156_75V6.1	Pp1s198_130V6.1	Pp1s236_37V6.1			Pp1s370_63V6.1	Pp1s15_409V6.1
Pp1s37_219V6.1	Pp1s187_117V6.1	Pp1s61_96V6.1			Pp1s211_82V6.1	Pp1s89_104V6.1
Pp1s78_140V6.1	Pp1s104_177V6.1	Pp1s61_134V6.1			Pp1s369_12V6.1	Pp1s67_243V6.1
Pp1s852_4V6.1	Pp1s61_105V6.1	Pp1s357_31V6.1			Pp1s20_180V6.1	Pp1s94_22V6.1
Pp1s448_8V6.1	Pp1s338_22V6.1	Pp1s138_123V6.1			Pp1s358_32V6.1	Pp1s267_91V6.1
Pp1s152_121V6.1	Pp1s32_190V6.1	Pp1s130_14V6.1			Pp1s101_229V6.1	Pp1s11_260V6.1
Pp1s67_203V6.1	Pp1s260_30V6.1	Pp1s63_67V6.1			Pp1s175_101V6.1	Pp1s180_152V6.1
Pp1s310_65V6.1	Pp1s143_19V6.1	Pp1s86_67V6.1			Pp1s374_45V6.1	Pp1s389_49V6.1
Pp1s251_86V6.1	Pp1s18_350V6.1	Pp1s309_34V6.1			Pp1s70_128V6.1	Pp1s27_363V6.1
Pp1s335_67V6.1	Pp1s141_141V6.1	Pp1s218_16V6.1			Pp1s23_141V6.1	Pp1s74_73V6.1
Pp1s115_195V6.1	Pp1s47_273V6.1	Pp1s29_108V6.1			Pp1s71_284V6.1	Pp1s59_208V6.1
Pp1s222_3V6.1	Pp1s6_417V6.1	Pp1s39_275V6.1			Pp1s391_54V6.1	Pp1s112_181V6.1
Pp1s231_63V6.1	Pp1s236_85V6.1	Pp1s15_491V6.1			Pp1s14_196V6.1	Pp1s173_90V6.1
Pp1s25_349V6.1	Pp1s33_403V6.1	Pp1s40_95V6.1			Pp1s22_145V6.1	Pp1s355_62V6.1
Pp1s1_398V6.1	Pp1s323_46V6.1	Pp1s97_266V6.1			Pp1s51_297V6.1	Pp1s6_67V6.1
Pp1s282_7V6.1	Pp1s38_280V6.1	Pp1s57_165V6.1			Pp1s261_56V6.1	Pp1s15_54V6.1
Pp1s333_43V6.1	Pp1s189_36V6.1	Pp1s15_272V6.1			Pp1s107_172V6.1	Pp1s134_37V6.1
Pp1s325_1V6.1	Pp1s127_100V6.1	Pp1s25_9V6.1			Pp1s70_129V6.1	Pp1s34_150V6.1
Pp1s27_106V6.1	Pp1s47_188V6.1	Pp1s22_421V6.1				Pp1s7_432V6.1
Pp1s823_1V6.1	Pp1s25_73V6.1	Pp1s12_120V6.1				Pp1s281_87V6.1
Pp1s142_24V6.1	Pp1s546_4V6.1	Pp1s307_50V6.1				Pp1s2_649V6.1
Pp1s124_167V6.1	Pp1s99_178V6.1	Pp1s12_107V6.1				Pp1s11_178V6.1
Pp1s259_9V6.1	Pp1s11_271V6.1	Pp1s242_103V6.1				Pp1s193_55V6.1
	Pp1s171_43V6.1	Pp1s71_80V6.1				Pp1s94_71V6.1
	Pp1s208_152V6.1	Pp1s175_70V6.1				Pp1s76_56V6.1
	Pp1s102_152V6.1	Pp1s105_55V6.1				Pp1s325_31V6.1
	Pp1s35_3V6.1	Pp1s289_2V6.1				Pp1s67_110V6.1
	Pp1s122_28V6.1	Pp1s110_124V6.1				Pp1s357_22V6.1
	Pp1s2_279V6.1	Pp1s22_159V6.1				Pp1s212_88V6.1
	Pp1s405_28V6.1	Pp1s176_114V6.1				Pp1s123_38V6.1
	Pp1s69_124V6.1	Pp1s283_91V6.1				Pp1s22_313V6.1
	Pp1s44_170V6.1	Pp1s60_185V6.1				Pp1s143_101V6.1
	Pp1s282_84V6.1	Pp1s205_21V6.1				Pp1s144_137V6.1
	Pp1s59_190V6.1	Pp1s38_180V6.1				Pp1s27_216V6.1
	Pp1s6_66V6.1	Pp1s1618_1V6.1				Pp1s271_60V6.1
	Pp1s47_303V6.1	Pp1s80_35V6.1				Pp1s192_46V6.1
	Pp1s38_405V6.1	Pp1s134_135V6.1				Pp1s163_96V6.1
	Pp1s150_139V6.1					Pp1s8_56V6.1
	Pp1s172_7V6.1					Pp1s4_3V6.1
	Pp1s189_101V6.1					Pp1s12_315V6.1
	Pp1s343_16V6.1					Pp1s199_105V6.1
	Pp1s123_88V6.1					Pp1s2_779V6.1
	Pp1s16_34V6.1					Pp1s14_327V6.1
	Pp1s158_16V6.1					Pp1s133_60V6.1
	Pp1s176_56V6.1					Pp1s15_500V6.1
	Pp1s24_132V6.1					Pp1s117_16V6.1
	Pp1s195_113V6.1					Pp1s318_11V6.1
	Pp1s51_129V6.1					Pp1s163_88V6.1
	Pp1s120_126V6.1					Pp1s37_250V6.1
						Pp1s351_48V6.1
						Pp1s16_66V6.1
						Pp1s136_13V6.1
						Pp1s491_22V6.1
						Pp1s33_27V6.1
						Pp1s34_365V6.1
						Pp1s67_32V6.1
						Pp1s65_249V6.1
						Pp1s340_25V6.1
						Pp1s35_260V6.1
						Pp1s188_33V6.1
						Pp1s109_271V6.1
						Pp1s4_109V6.1
						Pp1s7_364V6.1
						Pp1s16_385V6.1
						Pp1s23_303V6.1
						Pp1s88_8V6.1
						Pp1s149_77V6.1
						Pp1s5_77V6.1
						Pp1s127_33V6.1
						Pp1s357_53V6.1
						Pp1s79_220V6.1
						Pp1s517_9V6.1
						Pp1s266_18V6.1
						Pp1s137_148V6.1
						Pp1s9_62V6.1
						Pp1s51_166V6.1
						Pp1s90_158V6.1
						Pp1s66_255V6.1
						Pp1s72_85V6.1
						Pp1s401_18V6.1
						Pp1s141_30V6.1
						Pp1s65_154V6.1
						Pp1s224_85V6.1
						Pp1s180_124V6.1
						Pp1s78_214V6.1
						Pp1s16_151V6.1
						Pp1s73_35V6.1
						Pp1s20_77V6.1
						Pp1s8_124V6.1
						Pp1s195_51V6.1
						Pp1s35_32V6.1
						Pp1s211_149V6.1
						Pp1s12_174V6.1
						Pp1s151_22V6.1
						Pp1s174_118V6.1
						Pp1s83_189V6.1
						Pp1s25_160V6.1
						Pp1s108_28V6.1
						Pp1s10_285V6.1
						Pp1s22_2V6.1
						Pp1s8_10V6.1
						Pp1s215_89V6.1
						Pp1s148_7V6.1
						Pp1s20_24V6.1
						Pp1s54_244V6.1
						Pp1s21_247V6.1
						Pp1s485_2V6.1
						Pp1s194_22V6.1
						Pp1s120_132V6.1
						Pp1s116_94V6.1
						Pp1s117_86V6.1
						Pp1s473_3V6.1
						Pp1s28_21V6.1
						Pp1s79_150V6.1
						Pp1s134_124V6.1
						Pp1s152_88V6.1
						Pp1s24_172V6.1
						Pp1s269_91V6.1
						Pp1s11_357V6.1
						Pp1s35_126V6.1
						Pp1s249_87V6.1
						Pp1s44_78V6.1
						Pp1s175_78V6.1
						Pp1s180_120V6.1
						Pp1s184_36V6.1
						Pp1s143_74V6.1
						Pp1s28_182V6.1
						Pp1s80_59V6.1
						Pp1s54_120V6.1
						Pp1s294_44V6.1
						Pp1s121_41V6.1
						Pp1s141_95V6.1
						Pp1s24_167V6.1
						Pp1s22_33V6.1
						Pp1s95_96V6.1
						Pp1s295_55V6.1
						Pp1s165_76V6.1
						Pp1s129_222V6.1
						Pp1s306_52V6.1
						Pp1s51_230V6.1
						Pp1s111_189V6.1
						Pp1s101_239V6.1
						Pp1s69_132V6.1
						Pp1s21_27V6.1
						Pp1s58_240V6.1
						Pp1s112_177V6.1
						Pp1s135_79V6.1
						Pp1s5_379V6.1
						Pp1s94_62V6.1
						Pp1s13_218V6.1
						Pp1s200_88V6.1
						Pp1s31_150V6.1
						Pp1s269_38V6.1
						Pp1s66_200V6.1
						Pp1s409_32V6.1
						Pp1s7_77V6.1
						Pp1s31_190V6.1
						Pp1s33_144V6.1
						Pp1s313_64V6.1
						Pp1s67_186V6.1
						Pp1s53_223V6.1
						Pp1s55_134V6.1
						Pp1s115_168V6.1
						Pp1s145_54V6.1
						Pp1s2_598V6.1
						Pp1s348_24V6.1
						Pp1s169_102V6.1
						Pp1s69_160V6.1
						Pp1s170_56V6.1
						Pp1s175_7V6.1
						Pp1s490_14V6.1
						Pp1s307_58V6.1
						Pp1s180_53V6.1
						Pp1s234_69V6.1
						Pp1s249_29V6.1
						Pp1s114_156V6.1
						Pp1s22_283V6.1
						Pp1s84_259V6.1
						Pp1s56_54V6.1
						Pp1s353_57V6.1
						Pp1s22_345V6.1
						Pp1s92_93V6.1
						Pp1s11_269V6.1
						Pp1s39_129V6.1
						Pp1s265_33V6.1
						Pp1s74_119V6.1
						Pp1s36_194V6.1
						Pp1s104_142V6.1
						Pp1s142_27V6.1
						Pp1s74_193V6.1
						Pp1s239_61V6.1
						Pp1s16_250V6.1
						Pp1s115_66V6.1
						Pp1s209_127V6.1
						Pp1s276_51V6.1
						Pp1s136_91V6.1
						Pp1s101_62V6.1
						Pp1s176_76V6.1
						Pp1s206_58V6.1
						Pp1s1_12V6.1
						Pp1s91_96V6.1
						Pp1s264_6V6.1
						Pp1s15_448V6.1
						Pp1s51_310V6.1
						Pp1s253_20V6.1
						Pp1s66_287V6.1
						Pp1s372_54V6.1
						Pp1s198_119V6.1
						Pp1s259_104V6.1
						Pp1s8_118V6.1
						Pp1s143_138V6.1
						Pp1s118_27V6.1
						Pp1s118_174V6.1
						Pp1s98_8V6.1
						Pp1s23_195V6.1
						Pp1s224_46V6.1
						Pp1s51_226V6.1
						Pp1s39_165V6.1
						Pp1s157_87V6.1
						Pp1s42_134V6.1
						Pp1s403_56V6.1
						Pp1s167_126V6.1
						Pp1s27_240V6.1
						Pp1s398_19V6.1
						Pp1s178_117V6.1
						Pp1s357_38V6.1
						Pp1s109_146V6.1
						Pp1s322_40V6.1
						Pp1s87_50V6.1
						Pp1s98_38V6.1
						Pp1s19_202V6.1
						Pp1s29_196V6.1
						Pp1s31_349V6.1
						Pp1s215_60V6.1
						Pp1s7_56V6.1
						Pp1s374_47V6.1
						Pp1s125_14V6.1
						Pp1s3_12V6.1
						Pp1s69_197V6.1
						Pp1s13_121V6.1
						Pp1s144_52V6.1
						Pp1s420_28V6.1
						Pp1s52_4V6.1
						Pp1s22_316V6.1
						Pp1s97_92V6.1
						Pp1s215_52V6.1
						Pp1s275_36V6.1
						Pp1s16_27V6.1
						Pp1s224_38V6.1
						Pp1s72_94V6.1
						Pp1s50_12V6.1
						Pp1s67_175V6.1
						Pp1s1_785V6.1
						Pp1s47_44V6.1
						Pp1s316_50V6.1
						Pp1s123_81V6.1
						Pp1s32_278V6.1
						Pp1s10_225V6.1
						Pp1s114_14V6.1
						Pp1s482_2V6.1
						Pp1s245_99V6.1
						Pp1s402_34V6.1
						Pp1s3_519V6.1
						Pp1s5_338V6.1
						Pp1s12_216V6.1
						Pp1s9_138V6.1
						Pp1s271_55V6.1
						Pp1s223_20V6.1
						Pp1s10_389V6.1
						Pp1s37_338V6.1
						Pp1s183_64V6.1
						Pp1s185_120V6.1
						Pp1s66_172V6.1
						Pp1s41_175V6.1
						Pp1s58_258V6.1
						Pp1s3_616V6.1
						Pp1s7_406V6.1
						Pp1s181_127V6.1
						Pp1s121_164V6.1
						Pp1s1_372V6.1
						Pp1s426_8V6.1
						Pp1s1_662V6.1
						Pp1s13_319V6.1
						Pp1s41_232V6.1
						Pp1s170_89V6.1
						Pp1s99_110V6.1
						Pp1s84_6V6.1
						Pp1s167_11V6.1
						Pp1s120_82V6.1
						Pp1s79_134V6.1
						Pp1s194_138V6.1
						Pp1s66_46V6.1
						Pp1s323_14V6.1
						Pp1s38_364V6.1
						Pp1s18_51V6.1
						Pp1s95_7V6.1
						Pp1s441_1V6.1
						Pp1s213_42V6.1
						Pp1s430_26V6.1
						Pp1s165_63V6.1
						Pp1s167_80V6.1
						Pp1s136_187V6.1
						Pp1s31_68V6.1
						Pp1s143_143V6.1
						Pp1s345_5V6.1
						Pp1s1_490V6.1
						Pp1s248_65V6.1
						Pp1s83_22V6.1
						Pp1s27_45V6.1
						Pp1s175_104V6.1
						Pp1s303_20V6.1
						Pp1s187_30V6.1
						Pp1s333_6V6.1
						Pp1s304_9V6.1
						Pp1s101_245V6.1
						Pp1s207_69V6.1
						Pp1s143_176V6.1
						Pp1s33_203V6.1
						Pp1s210_95V6.1
						Pp1s79_110V6.1
						Pp1s28_151V6.1
						Pp1s9_74V6.1
						Pp1s37_28V6.1
						Pp1s44_40V6.1
						Pp1s71_354V6.1
						Pp1s204_118V6.1
						Pp1s140_17V6.1
						Pp1s42_91V6.1
						Pp1s1_76V6.1
						Pp1s241_118V6.1
						Pp1s84_74V6.1
						Pp1s24_221V6.1
						Pp1s276_12V6.1
						Pp1s304_56V6.1
						Pp1s83_218V6.1
						Pp1s28_322V6.1
						Pp1s56_95V6.1
						Pp1s15_306V6.1
						Pp1s30_228V6.1
						Pp1s9_476V6.1
						Pp1s475_17V6.1
						Pp1s309_69V6.1
						Pp1s14_318V6.1
						Pp1s25_30V6.1
						Pp1s20_383V6.1
						Pp1s35_174V6.1
						Pp1s118_177V6.1
						Pp1s22_166V6.1
						Pp1s160_128V6.1
						Pp1s105_166V6.1
						Pp1s50_176V6.1
						Pp1s118_115V6.1
						Pp1s1139_3V6.1
						Pp1s84_119V6.1
						Pp1s66_43V6.1
						Pp1s19_64V6.1
						Pp1s81_209V6.1
						Pp1s402_44V6.1
						Pp1s128_25V6.1
						Pp1s272_37V6.1
						Pp1s295_22V6.1
						Pp1s409_4V6.1
						Pp1s7_424V6.1
						Pp1s132_45V6.1
						Pp1s31_317V6.1
						Pp1s176_121V6.1
						Pp1s54_186V6.1
						Pp1s33_389V6.1
						Pp1s34_174V6.1
						Pp1s53_181V6.1
						Pp1s162_103V6.1
						Pp1s284_41V6.1
						Pp1s54_236V6.1
						Pp1s200_12V6.1
						Pp1s1_786V6.1
						Pp1s392_2V6.1
						Pp1s199_47V6.1
						Pp1s235_105V6.1
						Pp1s336_26V6.1
						Pp1s213_128V6.1
						Pp1s5_397V6.1
						Pp1s121_72V6.1
						Pp1s44_264V6.1
						Pp1s254_65V6.1
						Pp1s31_360V6.1
						Pp1s62_169V6.1
						Pp1s263_11V6.1
						Pp1s126_71V6.1
						Pp1s134_68V6.1
						Pp1s194_168V6.1
						Pp1s106_40V6.1
						Pp1s201_122V6.1
						Pp1s158_137V6.1
						Pp1s134_89V6.1
						Pp1s1_540V6.1
						Pp1s222_87V6.1
						Pp1s54_218V6.1
						Pp1s39_324V6.1
						Pp1s59_306V6.1
						Pp1s128_63V6.1
						Pp1s21_342V6.1
						Pp1s194_13V6.1
						Pp1s25_202V6.1
						Pp1s235_45V6.1
						Pp1s10704_1V6.1
						Pp1s103_35V6.1
						Pp1s174_48V6.1
						Pp1s35_152V6.1
						Pp1s58_49V6.1
						Pp1s200_79V6.1
						Pp1s33_117V6.1
						Pp1s303_18V6.1
						Pp1s246_44V6.1
						Pp1s114_165V6.1
						Pp1s341_39V6.1
						Pp1s160_137V6.1
						Pp1s146_5V6.1
						Pp1s111_18V6.1
						Pp1s176_108V6.1
						Pp1s21_318V6.1
						Pp1s15_380V6.1
						Pp1s32_187V6.1
						Pp1s61_104V6.1
						Pp1s126_186V6.1
						Pp1s61_210V6.1
						Pp1s133_112V6.1
						Pp1s122_102V6.1
						Pp1s16_334V6.1
						Pp1s45_238V6.1
						Pp1s199_158V6.1
						Pp1s245_33V6.1
						Pp1s344_10V6.1
						Pp1s267_89V6.1
						Pp1s213_83V6.1
						Pp1s234_44V6.1
						Pp1s18_33V6.1
						Pp1s53_51V6.1
						Pp1s85_8V6.1
						Pp1s49_42V6.1
						Pp1s84_95V6.1
						Pp1s335_14V6.1
						Pp1s12_273V6.1
						Pp1s209_46V6.1
						Pp1s149_30V6.1
						Pp1s277_44V6.1
						Pp1s182_7V6.1
						Pp1s263_49V6.1
						Pp1s85_73V6.1
						Pp1s120_75V6.1
						Pp1s9_154V6.1
						Pp1s76_97V6.1
						Pp1s15_78V6.1
						Pp1s370_53V6.1
						Pp1s192_88V6.1
						Pp1s197_122V6.1
						Pp1s127_24V6.1
						Pp1s16_172V6.1
						Pp1s46_176V6.1
						Pp1s72_208V6.1
						Pp1s159_108V6.1
						Pp1s17_153V6.1
						Pp1s30_195V6.1
						Pp1s70_147V6.1
						Pp1s123_22V6.1
						Pp1s11_19V6.1
						Pp1s125_47V6.1
						Pp1s46_271V6.1
						Pp1s369_32V6.1
						Pp1s11_309V6.1
						Pp1s114_83V6.1
						Pp1s174_92V6.1
						Pp1s4_106V6.1
						Pp1s26_192V6.1
						Pp1s208_161V6.1
						Pp1s101_50V6.1
						Pp1s197_17V6.1
						Pp1s82_3V6.1
						Pp1s83_77V6.1
						Pp1s14_64V6.1
						Pp1s244_9V6.1
						Pp1s213_133V6.1
						Pp1s33_361V6.1
						Pp1s126_133V6.1
						Pp1s33_206V6.1
						Pp1s126_8V6.1
						Pp1s33_316V6.1
						Pp1s399_25V6.1
						Pp1s119_22V6.1
						Pp1s240_77V6.1
						Pp1s22_111V6.1
						Pp1s227_69V6.1
						Pp1s69_127V6.1
						Pp1s220_84V6.1
						Pp1s114_89V6.1
						Pp1s93_138V6.1
						Pp1s7_375V6.1
						Pp1s251_76V6.1
						Pp1s198_6V6.1
						Pp1s284_20V6.1
						Pp1s88_174V6.1
						Pp1s11_381V6.1
						Pp1s165_55V6.1
						Pp1s51_215V6.1
						Pp1s23_266V6.1
						Pp1s267_24V6.1
						Pp1s188_28V6.1
						Pp1s16_361V6.1
						Pp1s80_9V6.1
						Pp1s65_309V6.1
						Pp1s84_286V6.1
						Pp1s73_28V6.1
						Pp1s215_82V6.1
						Pp1s251_59V6.1
						Pp1s21_262V6.1
						Pp1s409_44V6.1
						Pp1s495_13V6.1
						Pp1s45_24V6.1
						Pp1s63_65V6.1
						Pp1s226_119V6.1
						Pp1s2_26V6.1
						Pp1s104_215V6.1
						Pp1s266_64V6.1
						Pp1s263_29V6.1
						Pp1s15_222V6.1
						Pp1s120_79V6.1
						Pp1s223_23V6.1
						Pp1s63_209V6.1
						Pp1s37_354V6.1
						Pp1s271_88V6.1
						Pp1s59_51V6.1
						Pp1s407_46V6.1
						Pp1s1_480V6.1
						Pp1s114_118V6.1
						Pp1s20_161V6.1
						Pp1s28_403V6.1
						Pp1s51_43V6.1
						Pp1s12_349V6.1
						Pp1s243_26V6.1
						Pp1s55_269V6.1
						Pp1s139_50V6.1
						Pp1s135_65V6.1
						Pp1s1_727V6.1
						Pp1s59_267V6.1
						Pp1s354_15V6.1
						Pp1s194_34V6.1
						Pp1s400_10V6.1
						Pp1s505_8V6.1
						Pp1s300_24V6.1
						Pp1s26_22V6.1
						Pp1s88_42V6.1
						Pp1s67_238V6.1
						Pp1s65_2V6.1
						Pp1s28_172V6.1
						Pp1s41_144V6.1
						Pp1s46_78V6.1
						Pp1s203_52V6.1
						Pp1s106_39V6.1
						Pp1s121_167V6.1
						Pp1s68_70V6.1
						Pp1s371_32V6.1
						Pp1s6_240V6.1
						Pp1s11_247V6.1
						Pp1s17_107V6.1
						Pp1s56_177V6.1
						Pp1s118_230V6.1
						Pp1s233_35V6.1
						Pp1s80_112V6.1
						Pp1s81_143V6.1
						Pp1s1_433V6.1
						Pp1s135_44V6.1
						Pp1s103_29V6.1
						Pp1s45_267V6.1
						Pp1s109_136V6.1
						Pp1s37_343V6.1
						Pp1s206_42V6.1
						Pp1s31_336V6.1
						Pp1s130_44V6.1
						Pp1s311_61V6.1
						Pp1s46_310V6.1
						Pp1s196_72V6.1
						Pp1s185_130V6.1
						Pp1s306_29V6.1
						Pp1s28_346V6.1
						Pp1s2_16V6.1
						Pp1s38_386V6.1
						Pp1s195_48V6.1
						Pp1s220_26V6.1
						Pp1s69_157V6.1
						Pp1s213_90V6.1
						Pp1s99_260V6.1
						Pp1s60_259V6.1
						Pp1s196_111V6.1
						Pp1s517_3V6.1
						Pp1s84_153V6.1
						Pp1s19_321V6.1
						Pp1s152_7V6.1
						Pp1s198_122V6.1
						Pp1s14_73V6.1
						Pp1s23_259V6.1
						Pp1s40_10V6.1
						Pp1s290_44V6.1
						Pp1s38_262V6.1
						Pp1s509_5V6.1
						Pp1s35_76V6.1
						Pp1s197_99V6.1
						Pp1s20_113V6.1
						Pp1s42_199V6.1
						Pp1s293_80V6.1
						Pp1s111_53V6.1
						Pp1s33_47V6.1
						Pp1s40_51V6.1
						Pp1s63_51V6.1
						Pp1s125_58V6.1
						Pp1s26_182V6.1
						Pp1s113_104V6.1
						Pp1s156_96V6.1
						Pp1s60_313V6.1
						Pp1s68_143V6.1
						Pp1s141_146V6.1
						Pp1s370_45V6.1
						Pp1s218_20V6.1
						Pp1s303_23V6.1
						Pp1s357_33V6.1
						Pp1s30_358V6.1
						Pp1s159_62V6.1
						Pp1s75_75V6.1
						Pp1s35_195V6.1
						Pp1s35_328V6.1
						Pp1s3_173V6.1
						Pp1s281_128V6.1
						Pp1s161_29V6.1
						Pp1s100_73V6.1
						Pp1s17_355V6.1
						Pp1s93_178V6.1
						Pp1s16_275V6.1
						Pp1s270_81V6.1
						Pp1s126_124V6.1
						Pp1s123_138V6.1
						Pp1s228_53V6.1
						Pp1s279_74V6.1
						Pp1s114_143V6.1
						Pp1s323_69V6.1
						Pp1s144_126V6.1
						Pp1s505_21V6.1
						Pp1s253_27V6.1
						Pp1s15_422V6.1
						Pp1s205_19V6.1
						Pp1s844_1V6.1
						Pp1s466_13V6.1
						Pp1s81_36V6.1
						Pp1s29_122V6.1
						Pp1s478_14V6.1
						Pp1s90_74V6.1
						Pp1s30_187V6.1
						Pp1s162_33V6.1
						Pp1s1_419V6.1
						Pp1s238_57V6.1
						Pp1s76_188V6.1
						Pp1s15_351V6.1
						Pp1s392_20V6.1
						Pp1s25_241V6.1
						Pp1s15_11V6.1
						Pp1s325_8V6.1
						Pp1s249_95V6.1
						Pp1s53_245V6.1
						Pp1s131_41V6.1
						Pp1s36_303V6.1
						Pp1s2_453V6.1
						Pp1s98_28V6.1
						Pp1s31_164V6.1
						Pp1s135_29V6.1
						Pp1s70_238V6.1
						Pp1s72_43V6.1
						Pp1s9_391V6.1
						Pp1s378_21V6.1
						Pp1s11_171V6.1
						Pp1s31_299V6.1
						Pp1s37_351V6.1
						Pp1s302_77V6.1
						Pp1s19_69V6.1
						Pp1s158_50V6.1
						Pp1s234_98V6.1
						Pp1s75_252V6.1
						Pp1s199_8V6.1
						Pp1s274_54V6.1
						Pp1s255_25V6.1
						Pp1s60_138V6.1
						Pp1s32_350V6.1
						Pp1s169_57V6.1
						Pp1s258_84V6.1
						Pp1s7_96V6.1
						Pp1s34_189V6.1
						Pp1s279_11V6.1
						Pp1s137_264V6.1
						Pp1s128_100V6.1
						Pp1s286_51V6.1
						Pp1s109_70V6.1
						Pp1s104_9V6.1
						Pp1s16_409V6.1
						Pp1s312_26V6.1
						Pp1s22_18V6.1
						Pp1s45_260V6.1
						Pp1s51_186V6.1
						Pp1s35_361V6.1
						Pp1s403_8V6.1
						Pp1s200_19V6.1
						Pp1s6_425V6.1
						Pp1s895_3V6.1
						Pp1s100_149V6.1
						Pp1s71_266V6.1
						Pp1s145_49V6.1
						Pp1s138_199V6.1
						Pp1s3_381V6.1
						Pp1s91_182V6.1
						Pp1s142_14V6.1
						Pp1s138_25V6.1
						Pp1s18_151V6.1
						Pp1s3_111V6.1
						Pp1s108_186V6.1
						Pp1s92_84V6.1
						Pp1s387_51V6.1
						Pp1s43_255V6.1
						Pp1s100_246V6.1
						Pp1s111_186V6.1
						Pp1s45_154V6.1
						Pp1s50_1V6.1
						Pp1s98_96V6.1
						Pp1s258_9V6.1
						Pp1s407_3V6.1
						Pp1s19_362V6.1
						Pp1s2_78V6.1
						Pp1s231_17V6.1
						Pp1s382_10V6.1
						Pp1s411_31V6.1
						Pp1s5_81V6.1
						Pp1s136_182V6.1
						Pp1s69_149V6.1
						Pp1s333_27V6.1
						Pp1s25_327V6.1
						Pp1s150_29V6.1
						Pp1s72_256V6.1
						Pp1s4_12V6.1
						Pp1s81_61V6.1
						Pp1s35_280V6.1
						Pp1s90_40V6.1
						Pp1s389_55V6.1
						Pp1s40_243V6.1
						Pp1s46_84V6.1
						Pp1s13_200V6.1
						Pp1s246_32V6.1
						Pp1s119_119V6.1
						Pp1s192_75V6.1
						Pp1s59_1V6.1
						Pp1s58_224V6.1
						Pp1s395_22V6.1
						Pp1s167_28V6.1
						Pp1s136_35V6.1
						Pp1s100_190V6.1
						Pp1s77_21V6.1
						Pp1s100_55V6.1
						Pp1s36_100V6.1
						Pp1s47_316V6.1
						Pp1s152_64V6.1
						Pp1s57_138V6.1
						Pp1s156_85V6.1
						Pp1s126_126V6.1
						Pp1s94_106V6.1
						Pp1s245_29V6.1
						Pp1s90_96V6.1
						Pp1s26_59V6.1
						Pp1s62_17V6.1
						Pp1s96_109V6.1
						Pp1s31_198V6.1
						Pp1s88_183V6.1
						Pp1s375_23V6.1
						Pp1s25_254V6.1
						Pp1s343_21V6.1
						Pp1s416_16V6.1
						Pp1s25_29V6.1
						Pp1s65_139V6.1
						Pp1s44_302V6.1
						Pp1s150_90V6.1
						Pp1s90_215V6.1
						Pp1s22_5V6.1
						Pp1s371_16V6.1
						Pp1s273_61V6.1
						Pp1s160_110V6.1
						Pp1s79_179V6.1
						Pp1s2_734V6.1
						Pp1s7_307V6.1
						Pp1s31_153V6.1
						Pp1s201_84V6.1
						Pp1s53_153V6.1
						Pp1s202_71V6.1
						Pp1s158_107V6.1
						Pp1s6_434V6.1
						Pp1s128_79V6.1
						Pp1s313_102V6.1
						Pp1s137_134V6.1
						Pp1s32_119V6.1
						Pp1s55_214V6.1
						Pp1s27_218V6.1
						Pp1s13_94V6.1
						Pp1s8_53V6.1
						Pp1s79_180V6.1
						Pp1s72_106V6.1
						Pp1s51_288V6.1
						Pp1s114_55V6.1
						Pp1s262_16V6.1
						Pp1s1741_2V6.1
						Pp1s26_95V6.1
						Pp1s20_106V6.1
						Pp1s400_12V6.1
						Pp1s141_86V6.1
						Pp1s31_393V6.1
						Pp1s84_22V6.1
						Pp1s104_158V6.1
						Pp1s79_223V6.1
						Pp1s241_87V6.1
						Pp1s8_140V6.1
						Pp1s47_181V6.1
						Pp1s404_26V6.1
						Pp1s42_196V6.1
						Pp1s107_205V6.1
						Pp1s350_46V6.1
						Pp1s96_125V6.1
						Pp1s329_25V6.1
						Pp1s71_85V6.1
						Pp1s78_186V6.1
						Pp1s12_170V6.1
						Pp1s12_33V6.1
						Pp1s31_114V6.1
						Pp1s236_27V6.1
						Pp1s27_129V6.1
						Pp1s115_80V6.1
						Pp1s68_89V6.1
						Pp1s161_125V6.1
						Pp1s130_226V6.1
						Pp1s56_122V6.1
						Pp1s41_162V6.1
						Pp1s68_56V6.1
						Pp1s7_269V6.1
						Pp1s330_36V6.1
						Pp1s67_62V6.1
						Pp1s53_111V6.1
						Pp1s169_172V6.1
						Pp1s4_8V6.1
						Pp1s330_27V6.1
						Pp1s234_66V6.1
						Pp1s98_157V6.1
						Pp1s41_16V6.1
						Pp1s207_118V6.1
						Pp1s279_26V6.1
						Pp1s100_144V6.1
						Pp1s51_73V6.1
						Pp1s444_20V6.1
						Pp1s78_205V6.1
						Pp1s109_107V6.1
						Pp1s204_77V6.1
						Pp1s64_139V6.1
						Pp1s56_1V6.1
						Pp1s214_29V6.1
						Pp1s68_115V6.1
						Pp1s54_52V6.1
						Pp1s89_174V6.1
						Pp1s6_218V6.1
						Pp1s74_146V6.1
						Pp1s66_234V6.1
						Pp1s15_445V6.1
						Pp1s280_48V6.1
						Pp1s226_21V6.1
						Pp1s300_63V6.1
						Pp1s7_53V6.1
						Pp1s313_76V6.1
						Pp1s15_265V6.1
						Pp1s2_305V6.1
						Pp1s61_55V6.1
						Pp1s12_58V6.1
						Pp1s331_14V6.1
						Pp1s29_234V6.1
						Pp1s145_142V6.1
						Pp1s3_24V6.1
						Pp1s196_67V6.1
						Pp1s72_280V6.1
						Pp1s11_156V6.1
						Pp1s218_61V6.1
						Pp1s123_85V6.1
						Pp1s113_119V6.1
						Pp1s51_38V6.1
						Pp1s197_12V6.1
						Pp1s99_189V6.1
						Pp1s31_26V6.1
						Pp1s53_233V6.1
						Pp1s103_13V6.1
						Pp1s266_51V6.1
						Pp1s503_8V6.1
						Pp1s13_388V6.1
						Pp1s152_159V6.1
						Pp1s33_92V6.1
						Pp1s302_35V6.1
						Pp1s144_100V6.1
						Pp1s38_127V6.1
						Pp1s136_80V6.1
						Pp1s49_64V6.1
						Pp1s60_128V6.1
						Pp1s131_22V6.1
						Pp1s91_36V6.1
						Pp1s211_9V6.1
						Pp1s4_295V6.1
						Pp1s215_29V6.1
						Pp1s256_37V6.1
						Pp1s133_82V6.1
						Pp1s30_39V6.1
						Pp1s83_134V6.1
						Pp1s11_55V6.1
						Pp1s61_313V6.1
						Pp1s130_197V6.1
						Pp1s127_93V6.1
						Pp1s57_188V6.1
						Pp1s74_131V6.1
						Pp1s258_35V6.1
						Pp1s130_87V6.1
						Pp1s21_407V6.1
						Pp1s68_209V6.1
						Pp1s354_23V6.1
						Pp1s79_156V6.1
						Pp1s21_194V6.1
						Pp1s15_294V6.1
						Pp1s120_57V6.1
						Pp1s17_78V6.1
						Pp1s96_90V6.1
						Pp1s184_87V6.1
						Pp1s271_68V6.1
						Pp1s463_1V6.1
						Pp1s5_325V6.1
						Pp1s177_5V6.1
						Pp1s194_125V6.1
						Pp1s59_293V6.1
						Pp1s71_157V6.1
						Pp1s278_42V6.1
						Pp1s107_1V6.1
						Pp1s45_277V6.1
						Pp1s316_34V6.1
						Pp1s1_497V6.1
						Pp1s333_14V6.1
						Pp1s219_12V6.1
						Pp1s339_42V6.1
						Pp1s4_263V6.1
						Pp1s159_110V6.1
						Pp1s339_13V6.1
						Pp1s44_198V6.1
						Pp1s149_266V6.1
						Pp1s9_348V6.1
						Pp1s37_110V6.1
						Pp1s102_176V6.1
						Pp1s421_8V6.1
						Pp1s225_37V6.1
						Pp1s27_254V6.1
						Pp1s174_66V6.1
						Pp1s125_61V6.1
						Pp1s105_181V6.1
						Pp1s219_94V6.1
						Pp1s217_26V6.1
						Pp1s30_137V6.1
						Pp1s31_182V6.1
						Pp1s367_3V6.1
						Pp1s44_62V6.1
						Pp1s209_88V6.1
						Pp1s49_275V6.1
						Pp1s192_39V6.1
						Pp1s38_177V6.1
						Pp1s46_127V6.1
						Pp1s199_68V6.1
						Pp1s432_23V6.1
						Pp1s371_27V6.1
						Pp1s545_6V6.1
						Pp1s131_154V6.1
						Pp1s277_14V6.1
						Pp1s26_208V6.1
						Pp1s194_154V6.1
						Pp1s79_49V6.1
						Pp1s93_157V6.1
						Pp1s126_138V6.1
						Pp1s94_101V6.1
						Pp1s456_23V6.1
						Pp1s71_89V6.1
						Pp1s3_238V6.1
						Pp1s434_8V6.1
						Pp1s139_95V6.1
						Pp1s51_14V6.1
						Pp1s271_46V6.1
						Pp1s9_241V6.1
						Pp1s9_180V6.1
						Pp1s145_58V6.1
						Pp1s73_166V6.1
						Pp1s91_60V6.1
						Pp1s9_16V6.1
						Pp1s430_30V6.1
						Pp1s52_96V6.1
						Pp1s2_337V6.1
						Pp1s38_21V6.1
						Pp1s121_162V6.1
						Pp1s125_114V6.1
						Pp1s51_3V6.1
						Pp1s17_340V6.1
						Pp1s78_6V6.1
						Pp1s449_20V6.1
						Pp1s293_8V6.1
						Pp1s450_4V6.1
						Pp1s145_173V6.1
						Pp1s67_173V6.1
						Pp1s2_382V6.1
						Pp1s434_2V6.1
						Pp1s341_48V6.1
						Pp1s77_267V6.1
						Pp1s118_150V6.1
						Pp1s30_59V6.1
						Pp1s35_63V6.1
						Pp1s194_18V6.1
						Pp1s100_139V6.1
						Pp1s194_6V6.1
						Pp1s220_14V6.1
						Pp1s24_197V6.1
						Pp1s25_376V6.1
						Pp1s34_267V6.1
						Pp1s43_210V6.1
						Pp1s307_62V6.1
						Pp1s107_173V6.1
						Pp1s109_96V6.1
						Pp1s224_124V6.1
						Pp1s324_22V6.1
						Pp1s122_153V6.1
						Pp1s1_304V6.1
						Pp1s49_193V6.1
						Pp1s196_101V6.1
						Pp1s96_114V6.1
						Pp1s39_368V6.1
						Pp1s4_484V6.1
						Pp1s272_60V6.1
						Pp1s59_238V6.1
						Pp1s371_53V6.1
						Pp1s59_154V6.1
						Pp1s31_66V6.1
						Pp1s272_30V6.1
						Pp1s120_20V6.1
						Pp1s244_70V6.1
						Pp1s79_128V6.1
						Pp1s303_85V6.1
						Pp1s47_287V6.1
						Pp1s105_72V6.1
						Pp1s38_335V6.1
						Pp1s338_30V6.1
						Pp1s34_111V6.1
						Pp1s10_246V6.1
						Pp1s211_108V6.1
						Pp1s204_122V6.1
						Pp1s22_378V6.1
						Pp1s33_139V6.1
						Pp1s7_413V6.1
						Pp1s32_273V6.1
						Pp1s66_227V6.1
						Pp1s173_136V6.1
						Pp1s326_37V6.1
						Pp1s4_437V6.1
						Pp1s213_105V6.1
						Pp1s98_141V6.1
						Pp1s52_134V6.1
						Pp1s133_26V6.1
						Pp1s276_14V6.1
						Pp1s31_220V6.1
						Pp1s44_114V6.1
						Pp1s54_241V6.1
						Pp1s22_138V6.1
						Pp1s373_11V6.1
						Pp1s336_13V6.1
						Pp1s22_404V6.1
						Pp1s7_13V6.1
						Pp1s207_10V6.1
						Pp1s72_71V6.1
						Pp1s77_172V6.1
						Pp1s357_58V6.1
						Pp1s236_54V6.1
						Pp1s201_5V6.1
						Pp1s386_30V6.1
						Pp1s134_4V6.1
						Pp1s44_16V6.1
						Pp1s13_191V6.1
						Pp1s22_82V6.1
						Pp1s3_646V6.1
						Pp1s13_142V6.1
						Pp1s15_331V6.1
						Pp1s91_80V6.1
						Pp1s301_39V6.1
						Pp1s141_44V6.1
						Pp1s83_96V6.1
						Pp1s148_130V6.1
						Pp1s22_233V6.1
						Pp1s55_159V6.1
						Pp1s148_22V6.1
						Pp1s52_101V6.1
						Pp1s59_67V6.1
						Pp1s144_158V6.1
						Pp1s403_25V6.1
						Pp1s114_123V6.1
						Pp1s380_13V6.1
						Pp1s175_94V6.1
						Pp1s5_163V6.1
						Pp1s45_145V6.1
						Pp1s441_24V6.1
						Pp1s7_273V6.1
						Pp1s152_52V6.1
						Pp1s19_93V6.1
						Pp1s249_38V6.1
						Pp1s34_393V6.1
						Pp1s78_169V6.1
						Pp1s7_212V6.1
						Pp1s358_58V6.1
						Pp1s262_28V6.1
						Pp1s221_72V6.1
						Pp1s33_11V6.1
						Pp1s60_261V6.1
						Pp1s1_359V6.1
						Pp1s318_5V6.1
						Pp1s150_80V6.1
						Pp1s202_31V6.1
						Pp1s148_98V6.1
						Pp1s12_187V6.1
						Pp1s138_60V6.1
						Pp1s19_243V6.1
						Pp1s81_214V6.1
						Pp1s353_5V6.1
						Pp1s216_69V6.1
						Pp1s35_84V6.1
						Pp1s447_19V6.1
						Pp1s73_155V6.1
						Pp1s77_207V6.1
						Pp1s9_407V6.1
						Pp1s105_62V6.1
						Pp1s69_191V6.1
						Pp1s131_18V6.1
						Pp1s27_190V6.1
						Pp1s409_14V6.1
						Pp1s194_186V6.1
						Pp1s160_78V6.1
						Pp1s79_107V6.1
						Pp1s54_246V6.1
						Pp1s144_164V6.1
						Pp1s225_6V6.1
						Pp1s309_48V6.1
						Pp1s130_248V6.1
						Pp1s350_40V6.1
						Pp1s16_44V6.1
						Pp1s111_87V6.1
						Pp1s20_29V6.1
						Pp1s43_5V6.1
						Pp1s62_76V6.1
						Pp1s44_221V6.1
						Pp1s1_40V6.1
						Pp1s217_54V6.1
						Pp1s34_31V6.1
						Pp1s17_102V6.1
						Pp1s34_41V6.1
						Pp1s121_120V6.1
						Pp1s7_222V6.1
						Pp1s158_45V6.1
						Pp1s489_2V6.1
						Pp1s543_8V6.1
						Pp1s80_36V6.1
						Pp1s199_42V6.1
						Pp1s336_25V6.1
						Pp1s6_302V6.1
						Pp1s203_94V6.1
						Pp1s80_26V6.1
						Pp1s99_139V6.1
						Pp1s251_40V6.1
						Pp1s37_38V6.1
						Pp1s178_59V6.1
						Pp1s276_25V6.1
						Pp1s150_51V6.1
						Pp1s2_410V6.1
						Pp1s310_3V6.1
						Pp1s24_154V6.1
						Pp1s206_91V6.1
						Pp1s36_286V6.1
						Pp1s54_182V6.1
						Pp1s141_3V6.1
						Pp1s150_28V6.1
						Pp1s256_33V6.1
						Pp1s460_23V6.1
						Pp1s283_16V6.1
						Pp1s18_253V6.1
						Pp1s22_329V6.1
						Pp1s237_83V6.1
						Pp1s74_41V6.1
						Pp1s189_9V6.1
						Pp1s131_96V6.1
						Pp1s73_2V6.1
						Pp1s108_9V6.1
						Pp1s261_25V6.1
						Pp1s227_40V6.1
						Pp1s1_516V6.1
						Pp1s18_199V6.1
						Pp1s12_194V6.1
						Pp1s7_259V6.1
						Pp1s336_43V6.1
						Pp1s140_168V6.1
						Pp1s9_156V6.1
						Pp1s12_339V6.1
						Pp1s43_206V6.1
						Pp1s83_71V6.1
						Pp1s65_161V6.1
						Pp1s153_101V6.1
						Pp1s181_118V6.1
						Pp1s172_96V6.1
						Pp1s89_94V6.1
						Pp1s72_180V6.1
						Pp1s169_109V6.1
						Pp1s57_38V6.1
						Pp1s495_5V6.1
						Pp1s103_66V6.1
						Pp1s154_64V6.1
						Pp1s299_1V6.1
						Pp1s50_191V6.1
						Pp1s177_54V6.1
						Pp1s88_182V6.1
						Pp1s56_136V6.1
						Pp1s69_23V6.1
						Pp1s396_19V6.1
						Pp1s8_239V6.1
						Pp1s100_54V6.1
						Pp1s20_36V6.1
						Pp1s101_66V6.1
						Pp1s212_79V6.1
						Pp1s246_118V6.1
						Pp1s4_33V6.1
						Pp1s31_121V6.1
						Pp1s112_233V6.1
						Pp1s34_11V6.1
						Pp1s21_353V6.1
						Pp1s275_107V6.1
						Pp1s143_157V6.1
						Pp1s22_340V6.1
						Pp1s154_85V6.1
						Pp1s372_14V6.1
						Pp1s34_423V6.1
						Pp1s133_11V6.1
						Pp1s358_47V6.1
						Pp1s12_55V6.1
						Pp1s44_159V6.1
						Pp1s113_162V6.1
						Pp1s147_77V6.1
						Pp1s51_100V6.1
						Pp1s126_78V6.1
						Pp1s98_2V6.1
						Pp1s248_102V6.1
						Pp1s81_135V6.1
						Pp1s114_84V6.1
						Pp1s76_155V6.1
						Pp1s118_125V6.1
						Pp1s17_307V6.1
						Pp1s194_61V6.1
						Pp1s3_567V6.1
						Pp1s55_148V6.1
						Pp1s192_66V6.1
						Pp1s164_50V6.1
						Pp1s138_121V6.1
						Pp1s12_121V6.1
						Pp1s316_46V6.1
						Pp1s3_361V6.1
						Pp1s426_15V6.1
						Pp1s71_283V6.1
						Pp1s30_264V6.1
						Pp1s189_65V6.1
						Pp1s51_298V6.1
						Pp1s54_227V6.1
						Pp1s102_148V6.1
						Pp1s174_79V6.1
						Pp1s89_220V6.1
						Pp1s321_9V6.1
						Pp1s7_442V6.1
						Pp1s191_94V6.1
						Pp1s38_226V6.1
						Pp1s38_148V6.1
						Pp1s22_382V6.1
						Pp1s169_92V6.1
						Pp1s76_66V6.1
						Pp1s79_27V6.1
						Pp1s159_116V6.1
						Pp1s97_112V6.1
						Pp1s7_347V6.1
						Pp1s37_13V6.1
						Pp1s73_64V6.1
						Pp1s74_241V6.1
						Pp1s65_24V6.1
						Pp1s30_121V6.1
						Pp1s171_53V6.1
						Pp1s204_19V6.1
						Pp1s84_63V6.1
						Pp1s226_50V6.1
						Pp1s83_64V6.1
						Pp1s275_101V6.1
						Pp1s53_23V6.1
						Pp1s27_271V6.1
						Pp1s55_123V6.1
						Pp1s156_94V6.1
						Pp1s56_198V6.1
						Pp1s249_67V6.1
						Pp1s198_67V6.1
						Pp1s36_180V6.1
						Pp1s68_274V6.1
						Pp1s465_18V6.1
						Pp1s568_1V6.1
						Pp1s18_342V6.1
						Pp1s496_8V6.1
						Pp1s312_44V6.1
						Pp1s221_11V6.1
						Pp1s100_36V6.1
						Pp1s77_230V6.1
						Pp1s180_21V6.1
						Pp1s7_501V6.1
						Pp1s93_98V6.1
						Pp1s170_46V6.1
						Pp1s139_46V6.1
						Pp1s213_21V6.1
						Pp1s58_61V6.1
						Pp1s49_189V6.1
						Pp1s142_55V6.1
						Pp1s315_9V6.1
						Pp1s7_317V6.1
						Pp1s68_34V6.1
						Pp1s143_44V6.1
						Pp1s99_201V6.1
						Pp1s39_147V6.1
						Pp1s144_44V6.1
						Pp1s3_208V6.1
						Pp1s131_178V6.1
						Pp1s240_84V6.1
						Pp1s102_181V6.1
						Pp1s37_304V6.1
						Pp1s177_102V6.1
						Pp1s190_86V6.1
						Pp1s307_69V6.1
						Pp1s9_149V6.1
						Pp1s171_137V6.1
						Pp1s232_65V6.1
						Pp1s351_46V6.1
						Pp1s20_372V6.1
						Pp1s251_26V6.1
						Pp1s207_40V6.1
						Pp1s135_61V6.1
						Pp1s14_154V6.1
						Pp1s61_263V6.1
						Pp1s212_86V6.1
						Pp1s247_19V6.1
						Pp1s313_22V6.1
						Pp1s79_267V6.1
						Pp1s10_245V6.1
						Pp1s457_1V6.1
						Pp1s21_179V6.1
						Pp1s36_208V6.1
						Pp1s10_377V6.1
						Pp1s224_1V6.1
						Pp1s30_177V6.1
						Pp1s204_42V6.1
						Pp1s1_863V6.1
						Pp1s176_38V6.1
						Pp1s68_295V6.1
						Pp1s242_101V6.1
						Pp1s43_22V6.1
						Pp1s42_18V6.1
						Pp1s15_260V6.1
						Pp1s284_6V6.1
						Pp1s283_4V6.1
						Pp1s13_239V6.1
						Pp1s493_8V6.1
						Pp1s311_78V6.1
						Pp1s25_231V6.1
						Pp1s377_46V6.1
						Pp1s1_343V6.1
						Pp1s36_33V6.1
						Pp1s129_117V6.1
						Pp1s254_25V6.1
						Pp1s2_788V6.1
						Pp1s55_291V6.1
						Pp1s5_354V6.1
						Pp1s256_82V6.1
						Pp1s108_32V6.1
						Pp1s56_182V6.1
						Pp1s311_51V6.1
						Pp1s282_30V6.1
						Pp1s93_69V6.1
						Pp1s84_221V6.1
						Pp1s304_50V6.1
						Pp1s276_86V6.1
						Pp1s39_407V6.1
						Pp1s177_93V6.1
						Pp1s164_30V6.1
						Pp1s191_128V6.1
						Pp1s230_76V6.1
						Pp1s300_44V6.1
						Pp1s20_292V6.1
						Pp1s30_297V6.1
						Pp1s182_1V6.1
						Pp1s376_31V6.1
						Pp1s142_94V6.1
						Pp1s46_317V6.1
						Pp1s251_47V6.1
						Pp1s426_43V6.1
						Pp1s246_126V6.1
						Pp1s15_215V6.1
						Pp1s2_123V6.1
						Pp1s134_49V6.1
						Pp1s13_225V6.1
						Pp1s60_272V6.1
						Pp1s200_107V6.1
						Pp1s131_66V6.1
						Pp1s204_94V6.1
						Pp1s194_53V6.1
						Pp1s371_17V6.1
						Pp1s70_258V6.1
						Pp1s332_35V6.1
						Pp1s23_281V6.1
						Pp1s390_21V6.1
						Pp1s25_284V6.1
						Pp1s52_105V6.1
						Pp1s66_183V6.1
						Pp1s98_202V6.1
						Pp1s206_97V6.1
						Pp1s271_56V6.1
						Pp1s165_47V6.1
						Pp1s26_210V6.1
						Pp1s118_76V6.1
						Pp1s159_42V6.1
						Pp1s11_315V6.1
						Pp1s246_77V6.1
						Pp1s88_195V6.1
						Pp1s70_118V6.1
						Pp1s119_120V6.1
						Pp1s9_186V6.1
						Pp1s216_41V6.1
						Pp1s213_123V6.1
						Pp1s13_410V6.1
						Pp1s108_180V6.1
						Pp1s40_196V6.1
						Pp1s105_98V6.1
						Pp1s35_131V6.1
						Pp1s22_222V6.1
						Pp1s138_169V6.1
						Pp1s286_33V6.1
						Pp1s373_19V6.1
						Pp1s297_51V6.1
						Pp1s35_216V6.1
						Pp1s185_110V6.1
						Pp1s40_20V6.1
						Pp1s101_74V6.1
						Pp1s129_127V6.1
						Pp1s791_4V6.1
						Pp1s42_171V6.1
						Pp1s173_154V6.1
						Pp1s71_222V6.1
						Pp1s159_101V6.1
						Pp1s251_38V6.1
						Pp1s259_97V6.1
						Pp1s463_10V6.1
						Pp1s95_133V6.1
						Pp1s86_24V6.1
						Pp1s49_263V6.1
						Pp1s28_315V6.1
						Pp1s136_120V6.1
						Pp1s43_204V6.1
						Pp1s5_405V6.1
						Pp1s32_349V6.1
						Pp1s34_386V6.1
						Pp1s414_2V6.1
						Pp1s160_107V6.1
						Pp1s2_15V6.1
						Pp1s171_148V6.1
						Pp1s411_17V6.1
						Pp1s227_54V6.1
						Pp1s79_7V6.1
						Pp1s249_80V6.1
						Pp1s22_309V6.1
						Pp1s269_10V6.1
						Pp1s12_40V6.1
						Pp1s20_264V6.1
						Pp1s60_317V6.1
						Pp1s83_75V6.1
						Pp1s505_13V6.1
						Pp1s40_297V6.1
						Pp1s143_55V6.1
						Pp1s169_51V6.1
						Pp1s246_112V6.1
						Pp1s53_184V6.1
						Pp1s358_6V6.1
						Pp1s126_109V6.1
						Pp1s147_6V6.1
						Pp1s152_60V6.1
						Pp1s403_10V6.1
						Pp1s9_28V6.1
						Pp1s225_94V6.1
						Pp1s106_177V6.1
						Pp1s48_21V6.1
						Pp1s171_32V6.1
						Pp1s997_1V6.1
						Pp1s450_17V6.1
						Pp1s58_35V6.1
						Pp1s41_278V6.1
						Pp1s152_134V6.1
						Pp1s115_97V6.1
						Pp1s13_34V6.1
						Pp1s240_22V6.1
						Pp1s112_134V6.1
						Pp1s6_199V6.1
						Pp1s45_111V6.1
						Pp1s71_250V6.1
						Pp1s84_250V6.1
						Pp1s76_116V6.1
						Pp1s509_20V6.1
						Pp1s271_35V6.1
						Pp1s143_123V6.1
						Pp1s356_45V6.1
						Pp1s475_9V6.1
						Pp1s389_27V6.1
						Pp1s173_23V6.1
						Pp1s95_11V6.1
						Pp1s519_18V6.1
						Pp1s312_18V6.1
						Pp1s218_56V6.1
						Pp1s275_15V6.1
						Pp1s111_5V6.1
						Pp1s22_373V6.1
						Pp1s38_73V6.1
						Pp1s53_120V6.1
						Pp1s535_6V6.1
						Pp1s378_32V6.1
						Pp1s98_175V6.1
						Pp1s96_216V6.1
						Pp1s31_351V6.1
						Pp1s13_379V6.1
						Pp1s129_89V6.1
						Pp1s105_8V6.1
						Pp1s408_12V6.1
						Pp1s8_156V6.1
						Pp1s78_7V6.1
						Pp1s255_4V6.1
						Pp1s138_37V6.1
						Pp1s207_63V6.1
[truncated: 16,644 more rows]

## Sheet: Supplementary Dataset 3
Supplementary Dataset 3: List of genes representing the degree of overlap among gene expression of P. patens control and drought treated samples at different time points. The Venny online tool was used to visually represent the degree of overlap among gene expression of Physcomitrell "control" and Physcomitrella "drought treated" at different time points. This output was generated as Venn diagram…
Genes only in	Genes only in	Genes only in	Genes common in	Genes common in	Genes common in	Genes common in
Control	Drought 0.5 h	Drought 4.0 h	Control & Drought 0.5 h	Control & Drought 4.0 h	Drought 0.5 h & Drought 4.0 h	Control & Drought 0.5 h & Drought 4.0 h
Pp1s203_89V6.1	Pp1s169_136V6.1	Pp1s48_6V6.1	Pp1s176_133V6.1	Pp1s421_1V6.1	Pp1s135_99V6.1	Pp1s96_87V6.1
Pp1s297_61V6.1	Pp1s283_61V6.1	Pp1s220_5V6.1	Pp1s200_73V6.1	Pp1s186_12V6.1	Pp1s39_90V6.1	Pp1s80_41V6.1
Pp1s64_135V6.1	Pp1s1_265V6.1	Pp1s338_33V6.1	Pp1s120_99V6.1	Pp1s314_12V6.1	Pp1s165_45V6.1	Pp1s81_51V6.1
Pp1s324_15V6.1	Pp1s177_84V6.1	Pp1s100_241V6.1	Pp1s81_191V6.1	Pp1s159_140V6.1	Pp1s271_8V6.1	Pp1s102_120V6.1
Pp1s232_61V6.1	Pp1s136_222V6.1	Pp1s225_79V6.1	Pp1s441_12V6.1	Pp1s13_292V6.1	Pp1s142_146V6.1	Pp1s62_48V6.1
Pp1s400_5V6.1	Pp1s337_52V6.1	Pp1s15_456V6.1	Pp1s10_211V6.1	Pp1s136_74V6.1	Pp1s247_23V6.1	Pp1s177_33V6.1
Pp1s57_163V6.1	Pp1s77_78V6.1	Pp1s363_16V6.1	Pp1s74_170V6.1	Pp1s248_78V6.1	Pp1s358_22V6.1	Pp1s18_345V6.1
Pp1s374_35V6.1	Pp1s89_203V6.1	Pp1s217_27V6.1	Pp1s15_379V6.1	Pp1s98_230V6.1	Pp1s148_73V6.1	Pp1s67_54V6.1
Pp1s149_38V6.1	Pp1s29_147V6.1	Pp1s164_140V6.1	Pp1s154_15V6.1	Pp1s41_55V6.1	Pp1s383_3V6.1	Pp1s7_8V6.1
Pp1s199_98V6.1	Pp1s317_29V6.1	Pp1s248_76V6.1	Pp1s55_270V6.1	Pp1s17_257V6.1	Pp1s72_212V6.1	Pp1s87_103V6.1
Pp1s73_24V6.1	Pp1s109_32V6.1	Pp1s294_67V6.1	Pp1s37_316V6.1	Pp1s69_51V6.1	Pp1s181_24V6.1	Pp1s81_16V6.1
Pp1s429_3V6.1	Pp1s54_131V6.1	Pp1s184_117V6.1	Pp1s220_29V6.1	Pp1s4_430V6.1	Pp1s3_7V6.1	Pp1s12_51V6.1
Pp1s173_39V6.1	Pp1s202_32V6.1	Pp1s29_341V6.1	Pp1s203_98V6.1	Pp1s187_94V6.1	Pp1s199_19V6.1	Pp1s123_43V6.1
Pp1s240_42V6.1	Pp1s14_292V6.1	Pp1s418_7V6.1	Pp1s496_7V6.1	Pp1s28_259V6.1	Pp1s60_54V6.1	Pp1s54_178V6.1
Pp1s157_5V6.1	Pp1s223_58V6.1	Pp1s13_277V6.1	Pp1s128_23V6.1	Pp1s36_289V6.1	Pp1s72_75V6.1	Pp1s28_333V6.1
Pp1s194_10V6.1	Pp1s185_115V6.1	Pp1s105_149V6.1	Pp1s99_71V6.1	Pp1s333_51V6.1	Pp1s203_5V6.1	Pp1s21_320V6.1
Pp1s198_120V6.1	Pp1s106_2V6.1	Pp1s223_83V6.1	Pp1s375_5V6.1	Pp1s381_16V6.1	Pp1s114_121V6.1	Pp1s81_168V6.1
Pp1s47_68V6.1	Pp1s271_79V6.1	Pp1s239_28V6.1	Pp1s307_66V6.1	Pp1s331_44V6.1	Pp1s98_62V6.1	Pp1s140_64V6.1
Pp1s47_121V6.1	Pp1s19_59V6.1	Pp1s148_148V6.1	Pp1s5_88V6.1	Pp1s27_323V6.1	Pp1s40_216V6.1	Pp1s154_18V6.1
Pp1s8_78V6.1	Pp1s7_348V6.1	Pp1s117_158V6.1	Pp1s128_7V6.1	Pp1s65_69V6.1	Pp1s75_111V6.1	Pp1s6_375V6.1
Pp1s7_499V6.1	Pp1s2_665V6.1	Pp1s7_447V6.1	Pp1s100_28V6.1	Pp1s490_4V6.1	Pp1s14_263V6.1	Pp1s153_95V6.1
Pp1s18_183V6.1	Pp1s165_62V6.1	Pp1s147_102V6.1	Pp1s34_233V6.1	Pp1s115_117V6.1	Pp1s352_13V6.1	Pp1s509_1V6.1
Pp1s298_57V6.1	Pp1s428_16V6.1	Pp1s2_490V6.1	Pp1s211_67V6.1	Pp1s14_7V6.1	Pp1s142_145V6.1	Pp1s188_12V6.1
Pp1s341_20V6.1	Pp1s16_28V6.1	Pp1s274_76V6.1	Pp1s226_50V6.1	Pp1s33_25V6.1	Pp1s214_5V6.1	Pp1s229_59V6.1
Pp1s158_183V6.1	Pp1s173_62V6.1	Pp1s188_4V6.1	Pp1s249_16V6.1	Pp1s369_17V6.1	Pp1s235_126V6.1	Pp1s112_212V6.1
Pp1s32_123V6.1	Pp1s325_51V6.1	Pp1s10_197V6.1	Pp1s277_18V6.1	Pp1s129_205V6.1	Pp1s442_22V6.1	Pp1s364_61V6.1
Pp1s80_73V6.1	Pp1s111_88V6.1	Pp1s24_113V6.1	Pp1s148_122V6.1	Pp1s64_110V6.1	Pp1s333_16V6.1	Pp1s45_38V6.1
Pp1s9_24V6.1	Pp1s230_90V6.1	Pp1s211_38V6.1	Pp1s27_257V6.1	Pp1s71_90V6.1	Pp1s104_134V6.1	Pp1s221_62V6.1
Pp1s32_264V6.1	Pp1s382_22V6.1	Pp1s355_23V6.1	Pp1s156_94V6.1	Pp1s34_385V6.1	Pp1s256_80V6.1	Pp1s206_11V6.1
Pp1s172_87V6.1	Pp1s145_95V6.1	Pp1s6_408V6.1	Pp1s895_3V6.1	Pp1s14_161V6.1	Pp1s388_24V6.1	Pp1s355_53V6.1
Pp1s104_78V6.1	Pp1s117_65V6.1	Pp1s4_242V6.1	Pp1s409_25V6.1	Pp1s332_38V6.1	Pp1s161_102V6.1	Pp1s136_206V6.1
Pp1s6_425V6.1	Pp1s30_347V6.1	Pp1s333_25V6.1	Pp1s96_74V6.1	Pp1s333_19V6.1	Pp1s375_22V6.1	Pp1s58_127V6.1
Pp1s76_17V6.1	Pp1s391_15V6.1	Pp1s127_110V6.1	Pp1s28_340V6.1	Pp1s63_117V6.1	Pp1s211_23V6.1	Pp1s62_194V6.1
Pp1s268_14V6.1	Pp1s53_68V6.1	Pp1s25_306V6.1	Pp1s130_297V6.1	Pp1s43_255V6.1	Pp1s45_68V6.1	Pp1s59_98V6.1
Pp1s130_286V6.1	Pp1s4_492V6.1	Pp1s20_265V6.1	Pp1s118_183V6.1	Pp1s6_175V6.1	Pp1s105_133V6.1	Pp1s55_265V6.1
Pp1s64_54V6.1	Pp1s663_1V6.1	Pp1s20_179V6.1	Pp1s19_266V6.1	Pp1s202_18V6.1	Pp1s22_314V6.1	Pp1s15_127V6.1
Pp1s464_4V6.1	Pp1s37_310V6.1	Pp1s26_294V6.1	Pp1s158_48V6.1	Pp1s67_108V6.1	Pp1s194_28V6.1	Pp1s314_19V6.1
Pp1s140_164V6.1	Pp1s58_283V6.1	Pp1s585_2V6.1	Pp1s56_142V6.1	Pp1s508_21V6.1	Pp1s73_255V6.1	Pp1s271_81V6.1
Pp1s163_116V6.1	Pp1s406_7V6.1	Pp1s141_127V6.1	Pp1s4_237V6.1	Pp1s3_280V6.1	Pp1s379_42V6.1	Pp1s288_41V6.1
Pp1s154_78V6.1	Pp1s94_36V6.1	Pp1s18_103V6.1	Pp1s568_1V6.1	Pp1s135_59V6.1	Pp1s248_27V6.1	Pp1s199_126V6.1
Pp1s92_80V6.1	Pp1s78_155V6.1	Pp1s181_26V6.1	Pp1s112_177V6.1	Pp1s534_7V6.1	Pp1s90_82V6.1	Pp1s77_208V6.1
Pp1s496_8V6.1	Pp1s408_14V6.1	Pp1s219_3V6.1	Pp1s45_251V6.1	Pp1s43_30V6.1	Pp1s275_104V6.1	Pp1s2_443V6.1
Pp1s169_10V6.1	Pp1s339_69V6.1	Pp1s22_337V6.1	Pp1s76_6V6.1	Pp1s173_104V6.1	Pp1s149_131V6.1	Pp1s303_49V6.1
Pp1s276_52V6.1	Pp1s79_111V6.1	Pp1s3_624V6.1	Pp1s274_24V6.1	Pp1s156_90V6.1	Pp1s8_186V6.1	Pp1s80_198V6.1
Pp1s68_46V6.1	Pp1s74_197V6.1	Pp1s229_83V6.1	Pp1s111_186V6.1	Pp1s66_69V6.1	Pp1s155_77V6.1	Pp1s8_297V6.1
Pp1s83_70V6.1	Pp1s5_344V6.1	Pp1s35_24V6.1	Pp1s53_217V6.1	Pp1s246_62V6.1	Pp1s9_50V6.1	Pp1s34_34V6.1
Pp1s85_196V6.1	Pp1s97_136V6.1	Pp1s15_17V6.1	Pp1s279_86V6.1	Pp1s2_421V6.1	Pp1s45_272V6.1	Pp1s40_84V6.1
Pp1s225_53V6.1	Pp1s15_52V6.1	Pp1s118_13V6.1	Pp1s27_243V6.1	Pp1s301_49V6.1	Pp1s98_55V6.1	Pp1s14_31V6.1
Pp1s238_22V6.1	Pp1s33_343V6.1	Pp1s215_2V6.1	Pp1s90_57V6.1	Pp1s313_77V6.1	Pp1s12_68V6.1	Pp1s475_12V6.1
Pp1s376_19V6.1	Pp1s19_40V6.1	Pp1s37_133V6.1	Pp1s89_117V6.1	Pp1s475_8V6.1	Pp1s299_62V6.1	Pp1s153_118V6.1
Pp1s165_131V6.1	Pp1s288_39V6.1	Pp1s56_196V6.1	Pp1s12_93V6.1	Pp1s149_16V6.1	Pp1s439_15V6.1	Pp1s448_22V6.1
Pp1s304_12V6.1	Pp1s33_242V6.1	Pp1s79_59V6.1	Pp1s39_100V6.1	Pp1s340_23V6.1	Pp1s323_12V6.1	Pp1s10_206V6.1
Pp1s59_365V6.1	Pp1s244_49V6.1	Pp1s280_38V6.1	Pp1s113_126V6.1	Pp1s333_27V6.1	Pp1s6_350V6.1	Pp1s124_114V6.1
Pp1s267_27V6.1	Pp1s2_121V6.1	Pp1s221_67V6.1	Pp1s82_99V6.1	Pp1s317_52V6.1	Pp1s54_180V6.1	Pp1s30_125V6.1
Pp1s486_7V6.1	Pp1s114_58V6.1	Pp1s36_134V6.1	Pp1s342_33V6.1	Pp1s2_292V6.1	Pp1s403_28V6.1	Pp1s124_66V6.1
Pp1s82_57V6.1	Pp1s16_354V6.1	Pp1s79_104V6.1	Pp1s164_91V6.1	Pp1s534_1V6.1	Pp1s144_119V6.1	Pp1s27_91V6.1
Pp1s452_9V6.1	Pp1s144_142V6.1	Pp1s32_209V6.1	Pp1s310_10V6.1	Pp1s134_131V6.1	Pp1s234_91V6.1	Pp1s311_17V6.1
Pp1s21_388V6.1	Pp1s118_164V6.1	Pp1s152_29V6.1	Pp1s58_164V6.1	Pp1s58_122V6.1	Pp1s44_309V6.1	Pp1s136_89V6.1
Pp1s34_284V6.1	Pp1s322_19V6.1	Pp1s3_205V6.1	Pp1s136_190V6.1	Pp1s170_56V6.1	Pp1s196_117V6.1	Pp1s44_64V6.1
Pp1s22_15V6.1	Pp1s479_12V6.1	Pp1s26_137V6.1	Pp1s47_180V6.1	Pp1s315_1V6.1	Pp1s122_69V6.1	Pp1s247_27V6.1
Pp1s138_16V6.1	Pp1s124_54V6.1	Pp1s456_29V6.1	Pp1s35_186V6.1	Pp1s114_107V6.1	Pp1s30_55V6.1	Pp1s70_249V6.1
Pp1s188_43V6.1	Pp1s119_143V6.1	Pp1s111_36V6.1	Pp1s41_270V6.1	Pp1s39_349V6.1	Pp1s107_88V6.1	Pp1s26_3V6.1
Pp1s118_59V6.1	Pp1s234_108V6.1	Pp1s23_261V6.1	Pp1s105_191V6.1	Pp1s165_14V6.1	Pp1s112_185V6.1	Pp1s21_138V6.1
Pp1s466_9V6.1	Pp1s44_339V6.1	Pp1s138_65V6.1	Pp1s27_155V6.1	Pp1s34_142V6.1	Pp1s201_58V6.1	Pp1s46_180V6.1
Pp1s199_26V6.1	Pp1s306_53V6.1	Pp1s12_162V6.1	Pp1s60_116V6.1	Pp1s220_96V6.1	Pp1s228_20V6.1	Pp1s59_287V6.1
Pp1s16_355V6.1	Pp1s401_24V6.1	Pp1s41_233V6.1	Pp1s62_42V6.1	Pp1s137_64V6.1	Pp1s4_301V6.1	Pp1s57_27V6.1
Pp1s213_136V6.1	Pp1s12_115V6.1	Pp1s115_39V6.1	Pp1s447_9V6.1	Pp1s422_5V6.1	Pp1s271_77V6.1	Pp1s353_9V6.1
Pp1s22_264V6.1	Pp1s87_16V6.1	Pp1s74_206V6.1	Pp1s118_116V6.1	Pp1s116_1V6.1	Pp1s11_314V6.1	Pp1s373_16V6.1
Pp1s54_270V6.1	Pp1s353_59V6.1	Pp1s101_81V6.1	Pp1s2_211V6.1	Pp1s65_204V6.1	Pp1s92_41V6.1	Pp1s303_75V6.1
Pp1s315_4V6.1	Pp1s222_68V6.1	Pp1s371_46V6.1	Pp1s54_184V6.1	Pp1s530_5V6.1	Pp1s210_80V6.1	Pp1s271_21V6.1
Pp1s559_7V6.1	Pp1s89_73V6.1	Pp1s16_341V6.1	Pp1s38_63V6.1	Pp1s43_86V6.1	Pp1s36_62V6.1	Pp1s326_1V6.1
Pp1s148_18V6.1	Pp1s282_42V6.1	Pp1s25_331V6.1	Pp1s251_26V6.1	Pp1s431_35V6.1	Pp1s78_28V6.1	Pp1s131_151V6.1
Pp1s21_152V6.1	Pp1s147_127V6.1	Pp1s257_78V6.1	Pp1s35_26V6.1	Pp1s149_258V6.1	Pp1s364_47V6.1	Pp1s108_177V6.1
Pp1s18_64V6.1	Pp1s141_121V6.1	Pp1s199_28V6.1	Pp1s81_88V6.1	Pp1s178_63V6.1	Pp1s298_3V6.1	Pp1s7_71V6.1
Pp1s335_73V6.1	Pp1s3_588V6.1	Pp1s11_168V6.1	Pp1s56_169V6.1	Pp1s153_189V6.1	Pp1s102_210V6.1	Pp1s386_41V6.1
Pp1s208_90V6.1	Pp1s385_42V6.1	Pp1s104_205V6.1	Pp1s24_28V6.1	Pp1s18_260V6.1	Pp1s69_144V6.1	Pp1s80_95V6.1
Pp1s5_181V6.1	Pp1s202_102V6.1	Pp1s25_245V6.1	Pp1s167_28V6.1	Pp1s174_127V6.1	Pp1s101_67V6.1	Pp1s10_44V6.1
Pp1s170_70V6.1	Pp1s49_252V6.1	Pp1s181_8V6.1	Pp1s457_25V6.1	Pp1s48_162V6.1	Pp1s175_63V6.1	Pp1s28_26V6.1
Pp1s1_41V6.1	Pp1s50_217V6.1	Pp1s250_63V6.1	Pp1s117_116V6.1	Pp1s34_431V6.1	Pp1s22_104V6.1	Pp1s144_19V6.1
Pp1s71_228V6.1	Pp1s2_30V6.1	Pp1s28_65V6.1	Pp1s121_82V6.1	Pp1s463_9V6.1	Pp1s49_223V6.1	Pp1s77_257V6.1
Pp1s65_122V6.1	Pp1s358_68V6.1	Pp1s27_11V6.1	Pp1s313_69V6.1	Pp1s163_33V6.1	Pp1s62_212V6.1	Pp1s3_270V6.1
Pp1s36_144V6.1	Pp1s6_384V6.1	Pp1s463_14V6.1	Pp1s6_212V6.1	Pp1s248_64V6.1	Pp1s26_104V6.1	Pp1s39_82V6.1
Pp1s38_265V6.1	Pp1s3_246V6.1	Pp1s104_67V6.1	Pp1s26_59V6.1	Pp1s166_51V6.1	Pp1s33_301V6.1	Pp1s142_106V6.1
Pp1s395_46V6.1	Pp1s331_21V6.1	Pp1s298_28V6.1	Pp1s112_116V6.1	Pp1s375_26V6.1	Pp1s81_78V6.1	Pp1s375_36V6.1
Pp1s334_68V6.1	Pp1s12_277V6.1	Pp1s298_34V6.1	Pp1s46_53V6.1	Pp1s11_123V6.1	Pp1s174_85V6.1	Pp1s160_61V6.1
Pp1s209_60V6.1	Pp1s191_120V6.1	Pp1s204_48V6.1	Pp1s315_65V6.1	Pp1s325_43V6.1	Pp1s203_37V6.1	Pp1s35_50V6.1
Pp1s225_76V6.1	Pp1s331_20V6.1	Pp1s59_308V6.1	Pp1s369_19V6.1	Pp1s261_37V6.1	Pp1s206_53V6.1	Pp1s38_192V6.1
Pp1s19_216V6.1	Pp1s123_122V6.1	Pp1s145_108V6.1	Pp1s114_170V6.1	Pp1s223_107V6.1	Pp1s259_37V6.1	Pp1s144_29V6.1
Pp1s74_11V6.1	Pp1s127_91V6.1	Pp1s266_11V6.1	Pp1s206_41V6.1	Pp1s54_34V6.1	Pp1s175_16V6.1	Pp1s286_14V6.1
Pp1s56_261V6.1	Pp1s54_255V6.1	Pp1s19_179V6.1	Pp1s201_138V6.1	Pp1s33_205V6.1	Pp1s293_29V6.1	Pp1s155_12V6.1
Pp1s160_105V6.1	Pp1s6_336V6.1	Pp1s251_62V6.1	Pp1s130_124V6.1	Pp1s39_207V6.1	Pp1s192_10V6.1	Pp1s94_39V6.1
Pp1s70_157V6.1	Pp1s358_39V6.1	Pp1s16_286V6.1	Pp1s270_74V6.1	Pp1s102_50V6.1	Pp1s141_147V6.1	Pp1s354_33V6.1
Pp1s91_47V6.1	Pp1s54_35V6.1	Pp1s61_328V6.1	Pp1s438_15V6.1	Pp1s177_46V6.1	Pp1s73_237V6.1	Pp1s445_19V6.1
Pp1s67_99V6.1	Pp1s89_36V6.1	Pp1s60_183V6.1	Pp1s268_75V6.1	Pp1s315_7V6.1	Pp1s246_130V6.1	Pp1s326_44V6.1
Pp1s508_15V6.1	Pp1s209_3V6.1	Pp1s14_333V6.1	Pp1s129_62V6.1	Pp1s217_49V6.1	Pp1s178_136V6.1	Pp1s43_46V6.1
Pp1s58_24V6.1	Pp1s112_86V6.1	Pp1s245_75V6.1	Pp1s1_343V6.1	Pp1s364_9V6.1	Pp1s253_35V6.1	Pp1s47_321V6.1
Pp1s90_45V6.1	Pp1s157_12V6.1	Pp1s130_271V6.1	Pp1s38_222V6.1	Pp1s441_34V6.1	Pp1s141_28V6.1	Pp1s258_30V6.1
Pp1s276_15V6.1	Pp1s407_21V6.1	Pp1s389_53V6.1	Pp1s266_31V6.1	Pp1s58_187V6.1	Pp1s149_171V6.1	Pp1s13_7V6.1
Pp1s139_26V6.1	Pp1s6_69V6.1	Pp1s13_4V6.1	Pp1s8_13V6.1	Pp1s47_49V6.1	Pp1s65_246V6.1	Pp1s81_26V6.1
Pp1s88_202V6.1	Pp1s403_42V6.1	Pp1s386_26V6.1	Pp1s33_302V6.1	Pp1s42_282V6.1	Pp1s211_79V6.1	Pp1s2_654V6.1
Pp1s106_181V6.1	Pp1s1_404V6.1	Pp1s74_194V6.1	Pp1s297_39V6.1	Pp1s180_73V6.1	Pp1s7_391V6.1	Pp1s272_10V6.1
Pp1s36_64V6.1	Pp1s149_28V6.1	Pp1s22_348V6.1	Pp1s466_10V6.1	Pp1s21_285V6.1	Pp1s134_62V6.1	Pp1s28_325V6.1
Pp1s325_35V6.1	Pp1s96_41V6.1	Pp1s271_31V6.1	Pp1s256_82V6.1	Pp1s210_65V6.1	Pp1s13_403V6.1	Pp1s19_272V6.1
Pp1s2_736V6.1	Pp1s6_349V6.1	Pp1s15_460V6.1	Pp1s352_42V6.1	Pp1s478_3V6.1	Pp1s277_66V6.1	Pp1s102_15V6.1
Pp1s126_159V6.1	Pp1s188_22V6.1	Pp1s60_27V6.1	Pp1s111_155V6.1	Pp1s12_3V6.1	Pp1s16_292V6.1	Pp1s103_93V6.1
Pp1s9_358V6.1	Pp1s89_69V6.1	Pp1s33_334V6.1	Pp1s176_122V6.1	Pp1s324_11V6.1	Pp1s8_294V6.1	Pp1s23_33V6.1
Pp1s278_34V6.1	Pp1s20_197V6.1	Pp1s51_144V6.1	Pp1s16_130V6.1	Pp1s21_130V6.1	Pp1s197_102V6.1	Pp1s241_66V6.1
Pp1s486_4V6.1	Pp1s35_120V6.1	Pp1s59_35V6.1	Pp1s143_113V6.1	Pp1s35_100V6.1	Pp1s118_225V6.1	Pp1s186_46V6.1
Pp1s384_7V6.1	Pp1s21_305V6.1	Pp1s293_55V6.1	Pp1s57_140V6.1	Pp1s72_174V6.1	Pp1s9_337V6.1	Pp1s45_59V6.1
Pp1s58_245V6.1	Pp1s154_127V6.1	Pp1s42_233V6.1	Pp1s248_26V6.1	Pp1s132_63V6.1	Pp1s208_178V6.1	Pp1s77_167V6.1
Pp1s287_74V6.1	Pp1s204_21V6.1	Pp1s90_194V6.1	Pp1s1_34V6.1	Pp1s14_317V6.1	Pp1s10_179V6.1	Pp1s31_91V6.1
Pp1s219_100V6.1	Pp1s387_15V6.1	Pp1s301_36V6.1	Pp1s316_21V6.1	Pp1s52_107V6.1	Pp1s17_137V6.1	Pp1s84_173V6.1
Pp1s4_433V6.1	Pp1s13_228V6.1	Pp1s168_78V6.1	Pp1s82_27V6.1	Pp1s165_135V6.1	Pp1s160_86V6.1	Pp1s3_414V6.1
Pp1s172_94V6.1	Pp1s1_654V6.1	Pp1s57_98V6.1	Pp1s98_113V6.1	Pp1s121_35V6.1	Pp1s88_148V6.1	Pp1s96_36V6.1
Pp1s2_141V6.1	Pp1s336_9V6.1	Pp1s309_86V6.1	Pp1s137_252V6.1	Pp1s158_190V6.1	Pp1s142_88V6.1	Pp1s77_215V6.1
Pp1s29_148V6.1	Pp1s3_517V6.1	Pp1s391_33V6.1	Pp1s105_82V6.1	Pp1s1751_1V6.1	Pp1s1_232V6.1	Pp1s158_153V6.1
Pp1s218_24V6.1	Pp1s149_185V6.1	Pp1s210_32V6.1	Pp1s59_17V6.1	Pp1s241_47V6.1	Pp1s22_19V6.1	Pp1s10_28V6.1
Pp1s292_24V6.1	Pp1s1_460V6.1	Pp1s153_2V6.1	Pp1s48_67V6.1	Pp1s126_119V6.1	Pp1s142_148V6.1	Pp1s392_49V6.1
Pp1s96_142V6.1	Pp1s226_70V6.1	Pp1s207_32V6.1	Pp1s403_56V6.1	Pp1s339_15V6.1	Pp1s118_117V6.1	Pp1s49_200V6.1
Pp1s292_16V6.1	Pp1s165_86V6.1	Pp1s12_31V6.1	Pp1s186_47V6.1	Pp1s52_4V6.1	Pp1s177_101V6.1	Pp1s75_166V6.1
Pp1s99_45V6.1	Pp1s61_83V6.1	Pp1s64_95V6.1	Pp1s262_16V6.1	Pp1s178_97V6.1	Pp1s271_54V6.1	Pp1s398_7V6.1
Pp1s25_27V6.1	Pp1s106_110V6.1	Pp1s91_63V6.1	Pp1s122_95V6.1	Pp1s372_27V6.1	Pp1s152_65V6.1	Pp1s419_22V6.1
Pp1s42_207V6.1	Pp1s83_74V6.1	Pp1s249_91V6.1	Pp1s223_112V6.1	Pp1s14_320V6.1	Pp1s115_140V6.1	Pp1s113_14V6.1
Pp1s1_410V6.1	Pp1s210_67V6.1	Pp1s348_9V6.1	Pp1s46_133V6.1	Pp1s72_92V6.1	Pp1s263_56V6.1	Pp1s82_154V6.1
Pp1s133_30V6.1	Pp1s14_376V6.1	Pp1s20_367V6.1	Pp1s87_154V6.1	Pp1s235_31V6.1	Pp1s13_11V6.1	Pp1s10_240V6.1
Pp1s1_557V6.1	Pp1s194_88V6.1	Pp1s143_173V6.1	Pp1s162_12V6.1	Pp1s5_432V6.1	Pp1s38_390V6.1	Pp1s241_25V6.1
Pp1s259_102V6.1	Pp1s198_19V6.1	Pp1s22_130V6.1	Pp1s65_308V6.1	Pp1s427_16V6.1	Pp1s69_90V6.1	Pp1s422_18V6.1
Pp1s39_313V6.1	Pp1s146_101V6.1	Pp1s189_86V6.1	Pp1s100_220V6.1	Pp1s72_94V6.1	Pp1s109_92V6.1	Pp1s272_33V6.1
Pp1s34_289V6.1	Pp1s322_33V6.1	Pp1s6_237V6.1	Pp1s11_72V6.1	Pp1s199_137V6.1	Pp1s79_120V6.1	Pp1s79_44V6.1
Pp1s173_162V6.1	Pp1s240_55V6.1	Pp1s353_56V6.1	Pp1s1_850V6.1	Pp1s51_119V6.1	Pp1s1_135V6.1	Pp1s429_7V6.1
Pp1s9_390V6.1	Pp1s25_226V6.1	Pp1s52_48V6.1	Pp1s380_24V6.1	Pp1s114_188V6.1	Pp1s68_5V6.1	Pp1s57_228V6.1
Pp1s11_377V6.1	Pp1s53_125V6.1	Pp1s348_30V6.1	Pp1s214_10V6.1	Pp1s70_115V6.1	Pp1s29_302V6.1	Pp1s84_76V6.1
Pp1s10_361V6.1	Pp1s217_48V6.1	Pp1s86_4V6.1	Pp1s31_78V6.1	Pp1s333_39V6.1	Pp1s212_14V6.1	Pp1s439_14V6.1
Pp1s37_210V6.1	Pp1s223_65V6.1	Pp1s2_155V6.1	Pp1s157_25V6.1	Pp1s5690_1V6.1	Pp1s4_216V6.1	Pp1s424_9V6.1
Pp1s90_56V6.1	Pp1s532_9V6.1	Pp1s68_125V6.1	Pp1s99_248V6.1	Pp1s198_131V6.1	Pp1s71_240V6.1	Pp1s83_99V6.1
Pp1s154_17V6.1	Pp1s95_101V6.1	Pp1s166_41V6.1	Pp1s316_74V6.1	Pp1s81_29V6.1	Pp1s129_201V6.1	Pp1s15_59V6.1
Pp1s258_42V6.1	Pp1s8_42V6.1	Pp1s28_382V6.1	Pp1s250_37V6.1	Pp1s191_82V6.1	Pp1s211_47V6.1	Pp1s93_126V6.1
Pp1s149_95V6.1	Pp1s201_111V6.1	Pp1s308_32V6.1	Pp1s118_180V6.1	Pp1s127_90V6.1	Pp1s10_147V6.1	Pp1s223_114V6.1
Pp1s344_6V6.1	Pp1s411_26V6.1	Pp1s15_463V6.1	Pp1s21_383V6.1	Pp1s14_332V6.1	Pp1s27_275V6.1	Pp1s108_134V6.1
Pp1s533_10V6.1	Pp1s376_54V6.1	Pp1s46_290V6.1	Pp1s81_86V6.1	Pp1s169_156V6.1	Pp1s120_157V6.1	Pp1s172_38V6.1
Pp1s17_289V6.1	Pp1s114_57V6.1	Pp1s1_317V6.1	Pp1s5_225V6.1	Pp1s262_89V6.1	Pp1s9_452V6.1	Pp1s63_215V6.1
Pp1s242_92V6.1	Pp1s274_46V6.1	Pp1s4_341V6.1	Pp1s246_28V6.1	Pp1s279_26V6.1	Pp1s161_2V6.1	Pp1s52_46V6.1
Pp1s141_82V6.1	Pp1s100_104V6.1	Pp1s49_68V6.1	Pp1s187_57V6.1	Pp1s104_113V6.1	Pp1s16_315V6.1	Pp1s53_128V6.1
Pp1s102_167V6.1	Pp1s30_84V6.1	Pp1s86_29V6.1	Pp1s83_181V6.1	Pp1s162_49V6.1	Pp1s76_109V6.1	Pp1s21_257V6.1
Pp1s401_16V6.1	Pp1s7_431V6.1	Pp1s52_14V6.1	Pp1s150_131V6.1	Pp1s7_192V6.1	Pp1s34_32V6.1	Pp1s76_81V6.1
Pp1s14_129V6.1	Pp1s44_130V6.1	Pp1s337_20V6.1	Pp1s339_30V6.1	Pp1s330_6V6.1	Pp1s156_7V6.1	Pp1s69_64V6.1
Pp1s177_39V6.1	Pp1s288_51V6.1	Pp1s351_55V6.1	Pp1s79_96V6.1	Pp1s111_119V6.1	Pp1s81_10V6.1	Pp1s72_312V6.1
Pp1s415_31V6.1	Pp1s54_269V6.1	Pp1s47_162V6.1	Pp1s206_124V6.1	Pp1s84_292V6.1	Pp1s105_10V6.1	Pp1s323_70V6.1
Pp1s3_40V6.1	Pp1s332_26V6.1	Pp1s81_174V6.1	Pp1s177_75V6.1	Pp1s36_5V6.1	Pp1s98_59V6.1	Pp1s374_42V6.1
Pp1s31_81V6.1	Pp1s20_293V6.1	Pp1s33_357V6.1	Pp1s111_19V6.1	Pp1s116_91V6.1	Pp1s48_90V6.1	Pp1s236_58V6.1
Pp1s81_173V6.1	Pp1s340_58V6.1	Pp1s32_302V6.1	Pp1s72_218V6.1	Pp1s34_287V6.1	Pp1s163_70V6.1	Pp1s279_9V6.1
Pp1s2_112V6.1	Pp1s18_280V6.1	Pp1s387_10V6.1	Pp1s477_3V6.1	Pp1s183_64V6.1	Pp1s27_297V6.1	Pp1s260_51V6.1
Pp1s275_109V6.1	Pp1s52_184V6.1	Pp1s77_1V6.1	Pp1s30_229V6.1	Pp1s154_104V6.1	Pp1s1_366V6.1	Pp1s10_183V6.1
Pp1s86_58V6.1	Pp1s18_186V6.1	Pp1s396_44V6.1	Pp1s296_28V6.1	Pp1s185_83V6.1	Pp1s22_120V6.1	Pp1s333_57V6.1
Pp1s146_108V6.1	Pp1s441_4V6.1	Pp1s1_740V6.1	Pp1s294_72V6.1	Pp1s333_60V6.1	Pp1s62_180V6.1	Pp1s234_97V6.1
Pp1s42_211V6.1	Pp1s136_189V6.1	Pp1s156_102V6.1	Pp1s10_225V6.1	Pp1s6_325V6.1	Pp1s176_84V6.1	Pp1s257_83V6.1
Pp1s65_53V6.1	Pp1s181_76V6.1	Pp1s281_92V6.1	Pp1s2_110V6.1	Pp1s1_111V6.1	Pp1s3_338V6.1	Pp1s352_2V6.1
Pp1s3_400V6.1	Pp1s287_60V6.1	Pp1s1_154V6.1	Pp1s62_189V6.1	Pp1s317_76V6.1	Pp1s30_349V6.1	Pp1s120_129V6.1
Pp1s96_102V6.1	Pp1s17_157V6.1	Pp1s155_11V6.1	Pp1s207_118V6.1	Pp1s354_22V6.1	Pp1s67_214V6.1	Pp1s99_154V6.1
Pp1s120_123V6.1	Pp1s304_51V6.1	Pp1s89_172V6.1	Pp1s56_77V6.1	Pp1s25_161V6.1	Pp1s106_22V6.1	Pp1s21_151V6.1
Pp1s71_306V6.1	Pp1s56_76V6.1	Pp1s125_53V6.1	Pp1s10_60V6.1	Pp1s2928_1V6.1	Pp1s208_21V6.1	Pp1s91_106V6.1
Pp1s9_478V6.1	Pp1s101_193V6.1	Pp1s62_139V6.1	Pp1s26_188V6.1	Pp1s34_427V6.1	Pp1s122_138V6.1	Pp1s52_53V6.1
Pp1s248_72V6.1	Pp1s291_9V6.1	Pp1s102_171V6.1	Pp1s406_13V6.1	Pp1s280_20V6.1	Pp1s1_758V6.1	Pp1s96_156V6.1
Pp1s105_132V6.1	Pp1s12_127V6.1	Pp1s250_38V6.1	Pp1s534_3V6.1	Pp1s74_59V6.1	Pp1s1_647V6.1	Pp1s11_113V6.1
Pp1s14_80V6.1	Pp1s40_16V6.1	Pp1s389_16V6.1	Pp1s72_220V6.1	Pp1s8_54V6.1	Pp1s28_122V6.1	Pp1s182_19V6.1
Pp1s112_75V6.1	Pp1s158_141V6.1	Pp1s255_63V6.1	Pp1s14_225V6.1	Pp1s23_270V6.1	Pp1s142_113V6.1	Pp1s50_167V6.1
Pp1s1_775V6.1	Pp1s45_72V6.1	Pp1s51_338V6.1	Pp1s68_28V6.1	Pp1s159_101V6.1	Pp1s80_200V6.1	Pp1s101_201V6.1
Pp1s65_145V6.1	Pp1s38_77V6.1	Pp1s61_304V6.1	Pp1s438_25V6.1	Pp1s343_62V6.1	Pp1s108_76V6.1	Pp1s98_221V6.1
Pp1s28_284V6.1	Pp1s2773_2V6.1	Pp1s308_34V6.1	Pp1s373_19V6.1	Pp1s52_148V6.1	Pp1s147_26V6.1	Pp1s143_30V6.1
Pp1s17_314V6.1	Pp1s119_24V6.1	Pp1s35_121V6.1	Pp1s28_46V6.1	Pp1s24_189V6.1	Pp1s26_25V6.1	Pp1s251_75V6.1
Pp1s157_79V6.1	Pp1s118_187V6.1	Pp1s395_50V6.1	Pp1s65_66V6.1	Pp1s40_244V6.1	Pp1s33_161V6.1	Pp1s26_246V6.1
Pp1s189_79V6.1	Pp1s17_69V6.1	Pp1s11_2V6.1	Pp1s67_60V6.1	Pp1s56_202V6.1	Pp1s404_38V6.1	Pp1s154_52V6.1
Pp1s157_20V6.1	Pp1s14_458V6.1	Pp1s20_162V6.1	Pp1s59_355V6.1	Pp1s21_329V6.1	Pp1s16_325V6.1	Pp1s698_1V6.1
Pp1s45_81V6.1	Pp1s301_42V6.1	Pp1s274_57V6.1	Pp1s46_43V6.1	Pp1s324_19V6.1	Pp1s155_102V6.1	Pp1s67_59V6.1
Pp1s35_123V6.1	Pp1s194_26V6.1	Pp1s89_189V6.1	Pp1s52_82V6.1	Pp1s118_105V6.1	Pp1s11_295V6.1	Pp1s376_48V6.1
Pp1s7_381V6.1	Pp1s397_1V6.1	Pp1s97_88V6.1	Pp1s20_11V6.1	Pp1s100_239V6.1	Pp1s59_169V6.1	Pp1s90_220V6.1
Pp1s61_24V6.1	Pp1s123_153V6.1	Pp1s3_294V6.1	Pp1s86_223V6.1	Pp1s441_1V6.1	Pp1s60_2V6.1	Pp1s74_61V6.1
Pp1s61_139V6.1	Pp1s281_32V6.1	Pp1s72_323V6.1	Pp1s56_175V6.1	Pp1s200_95V6.1	Pp1s214_61V6.1	Pp1s1_402V6.1
Pp1s409_40V6.1	Pp1s408_20V6.1	Pp1s83_137V6.1	Pp1s39_380V6.1	Pp1s217_8V6.1	Pp1s398_23V6.1	Pp1s128_30V6.1
Pp1s385_46V6.1	Pp1s299_18V6.1	Pp1s3_508V6.1	Pp1s178_104V6.1	Pp1s86_222V6.1	Pp1s15_212V6.1	Pp1s8_73V6.1
Pp1s101_60V6.1	Pp1s5_283V6.1	Pp1s523_7V6.1	Pp1s160_154V6.1	Pp1s88_152V6.1	Pp1s77_105V6.1	Pp1s5_59V6.1
Pp1s13_227V6.1	Pp1s228_5V6.1	Pp1s140_26V6.1	Pp1s376_30V6.1	Pp1s152_159V6.1	Pp1s28_297V6.1	Pp1s14_186V6.1
Pp1s284_2V6.1	Pp1s22_165V6.1	Pp1s87_125V6.1	Pp1s11_344V6.1	Pp1s385_31V6.1	Pp1s122_39V6.1	Pp1s26_97V6.1
Pp1s336_27V6.1	Pp1s55_167V6.1	Pp1s23_343V6.1	Pp1s70_261V6.1	Pp1s71_175V6.1	Pp1s44_315V6.1	Pp1s270_77V6.1
Pp1s4_113V6.1	Pp1s156_135V6.1	Pp1s44_31V6.1	Pp1s37_37V6.1	Pp1s79_25V6.1	Pp1s176_135V6.1	Pp1s20_133V6.1
Pp1s16_372V6.1	Pp1s49_249V6.1	Pp1s59_305V6.1	Pp1s82_49V6.1	Pp1s312_25V6.1	Pp1s60_187V6.1	Pp1s20_334V6.1
Pp1s129_38V6.1	Pp1s341_49V6.1	Pp1s276_20V6.1	Pp1s58_198V6.1	Pp1s288_65V6.1	Pp1s1_744V6.1	Pp1s259_76V6.1
Pp1s351_14V6.1	Pp1s41_166V6.1	Pp1s25_234V6.1	Pp1s313_106V6.1	Pp1s83_161V6.1	Pp1s59_34V6.1	Pp1s204_70V6.1
Pp1s335_26V6.1	Pp1s71_365V6.1	Pp1s6_348V6.1	Pp1s1_256V6.1	Pp1s245_102V6.1	Pp1s109_123V6.1	Pp1s5_178V6.1
Pp1s523_23V6.1	Pp1s15_193V6.1	Pp1s59_175V6.1	Pp1s202_19V6.1	Pp1s162_105V6.1	Pp1s54_73V6.1	Pp1s12_234V6.1
Pp1s209_82V6.1	Pp1s246_105V6.1	Pp1s402_26V6.1	Pp1s152_157V6.1	Pp1s152_134V6.1	Pp1s21_35V6.1	Pp1s1_544V6.1
Pp1s14_400V6.1	Pp1s125_96V6.1	Pp1s4_319V6.1	Pp1s65_132V6.1	Pp1s89_227V6.1	Pp1s116_166V6.1	Pp1s55_93V6.1
Pp1s67_150V6.1	Pp1s67_6V6.1	Pp1s335_27V6.1	Pp1s249_80V6.1	Pp1s327_58V6.1	Pp1s403_31V6.1	Pp1s44_147V6.1
Pp1s173_29V6.1	Pp1s57_170V6.1	Pp1s7_392V6.1	Pp1s337_17V6.1	Pp1s395_29V6.1	Pp1s190_84V6.1	Pp1s178_70V6.1
Pp1s62_51V6.1	Pp1s223_68V6.1	Pp1s215_76V6.1	Pp1s328_5V6.1	Pp1s32_315V6.1	Pp1s211_95V6.1	Pp1s154_11V6.1
Pp1s400_14V6.1	Pp1s38_75V6.1	Pp1s127_88V6.1	Pp1s100_193V6.1	Pp1s222_2V6.1	Pp1s196_82V6.1	Pp1s309_73V6.1
Pp1s44_63V6.1	Pp1s20_83V6.1	Pp1s55_209V6.1	Pp1s14_316V6.1	Pp1s10_52V6.1	Pp1s283_75V6.1	Pp1s32_335V6.1
Pp1s241_39V6.1	Pp1s202_103V6.1	Pp1s15_415V6.1	Pp1s72_283V6.1	Pp1s17_229V6.1	Pp1s43_83V6.1	Pp1s79_194V6.1
Pp1s145_101V6.1	Pp1s503_9V6.1	Pp1s165_10V6.1	Pp1s83_75V6.1	Pp1s1_78V6.1	Pp1s63_200V6.1	Pp1s536_8V6.1
Pp1s85_82V6.1	Pp1s236_59V6.1	Pp1s25_319V6.1	Pp1s59_347V6.1	Pp1s44_327V6.1	Pp1s335_36V6.1	Pp1s245_70V6.1
Pp1s170_72V6.1	Pp1s181_80V6.1	Pp1s84_274V6.1	Pp1s181_29V6.1	Pp1s358_52V6.1	Pp1s268_86V6.1	Pp1s85_96V6.1
Pp1s61_217V6.1	Pp1s51_194V6.1	Pp1s35_53V6.1	Pp1s214_22V6.1	Pp1s448_7V6.1	Pp1s275_13V6.1	Pp1s66_115V6.1
Pp1s343_59V6.1	Pp1s112_240V6.1	Pp1s353_27V6.1	Pp1s91_36V6.1	Pp1s246_76V6.1	Pp1s140_1V6.1	Pp1s2_288V6.1
Pp1s209_53V6.1	Pp1s227_75V6.1	Pp1s3_586V6.1	Pp1s385_54V6.1	Pp1s128_151V6.1	Pp1s117_13V6.1	Pp1s66_291V6.1
Pp1s284_13V6.1	Pp1s10_263V6.1	Pp1s61_320V6.1	Pp1s36_68V6.1	Pp1s64_14V6.1	Pp1s229_63V6.1	Pp1s577_1V6.1
Pp1s86_103V6.1	Pp1s78_78V6.1	Pp1s469_17V6.1	Pp1s227_127V6.1	Pp1s1_561V6.1	Pp1s279_83V6.1	Pp1s153_123V6.1
Pp1s144_117V6.1	Pp1s39_169V6.1	Pp1s149_74V6.1	Pp1s24_245V6.1	Pp1s41_22V6.1	Pp1s35_371V6.1	Pp1s109_238V6.1
Pp1s147_145V6.1	Pp1s35_14V6.1	Pp1s230_54V6.1	Pp1s143_112V6.1	Pp1s208_165V6.1	Pp1s1_742V6.1	Pp1s72_266V6.1
Pp1s40_150V6.1	Pp1s58_74V6.1	Pp1s8_232V6.1	Pp1s36_195V6.1	Pp1s100_37V6.1	Pp1s37_312V6.1	Pp1s173_105V6.1
Pp1s202_49V6.1	Pp1s243_74V6.1	Pp1s34_168V6.1	Pp1s9_1V6.1	Pp1s80_100V6.1	Pp1s279_10V6.1	Pp1s373_42V6.1
Pp1s41_83V6.1	Pp1s37_60V6.1	Pp1s176_13V6.1	Pp1s68_23V6.1	Pp1s74_211V6.1	Pp1s6_369V6.1	Pp1s52_233V6.1
Pp1s60_32V6.1	Pp1s1821_1V6.1	Pp1s222_123V6.1	Pp1s39_36V6.1	Pp1s22_46V6.1	Pp1s9_81V6.1	Pp1s172_76V6.1
Pp1s20_150V6.1	Pp1s17_140V6.1	Pp1s304_25V6.1	Pp1s235_113V6.1	Pp1s22_116V6.1	Pp1s39_108V6.1	Pp1s462_5V6.1
Pp1s20_95V6.1	Pp1s141_4V6.1	Pp1s188_2V6.1	Pp1s32_316V6.1	Pp1s133_38V6.1	Pp1s109_161V6.1	Pp1s192_4V6.1
Pp1s119_104V6.1	Pp1s16_117V6.1	Pp1s135_82V6.1	Pp1s57_114V6.1	Pp1s232_5V6.1	Pp1s141_128V6.1	Pp1s16_339V6.1
Pp1s270_88V6.1	Pp1s68_20V6.1	Pp1s51_294V6.1	Pp1s120_57V6.1	Pp1s99_62V6.1	Pp1s103_139V6.1	Pp1s317_18V6.1
Pp1s64_139V6.1	Pp1s68_117V6.1	Pp1s79_219V6.1	Pp1s181_65V6.1	Pp1s28_294V6.1	Pp1s34_15V6.1	Pp1s409_46V6.1
Pp1s315_68V6.1	Pp1s11_244V6.1	Pp1s234_92V6.1	Pp1s22_30V6.1	Pp1s178_86V6.1	Pp1s220_72V6.1	Pp1s139_30V6.1
Pp1s25_242V6.1	Pp1s104_147V6.1	Pp1s57_29V6.1	Pp1s338_52V6.1	Pp1s71_86V6.1	Pp1s248_31V6.1	Pp1s34_399V6.1
Pp1s233_48V6.1	Pp1s7_354V6.1	Pp1s26_166V6.1	Pp1s2_234V6.1	Pp1s219_61V6.1	Pp1s355_34V6.1	Pp1s34_53V6.1
Pp1s460_16V6.1	Pp1s98_13V6.1	Pp1s60_220V6.1	Pp1s198_137V6.1	Pp1s395_32V6.1	Pp1s66_62V6.1	Pp1s257_67V6.1
Pp1s77_256V6.1	Pp1s312_49V6.1	Pp1s197_104V6.1	Pp1s145_119V6.1	Pp1s8_129V6.1	Pp1s308_33V6.1	Pp1s42_173V6.1
Pp1s380_12V6.1	Pp1s44_54V6.1	Pp1s5_240V6.1	Pp1s191_27V6.1	Pp1s152_120V6.1	Pp1s254_44V6.1	Pp1s14_149V6.1
Pp1s72_223V6.1	Pp1s143_125V6.1	Pp1s318_4V6.1	Pp1s426_5V6.1	Pp1s6_376V6.1	Pp1s400_1V6.1	Pp1s440_18V6.1
Pp1s2_394V6.1	Pp1s93_32V6.1	Pp1s395_25V6.1	Pp1s260_3V6.1	Pp1s42_29V6.1	Pp1s131_110V6.1	Pp1s345_24V6.1
Pp1s85_16V6.1	Pp1s518_10V6.1	Pp1s15_442V6.1	Pp1s220_112V6.1	Pp1s37_21V6.1	Pp1s27_63V6.1	Pp1s111_165V6.1
Pp1s226_85V6.1	Pp1s131_108V6.1	Pp1s6_317V6.1	Pp1s158_115V6.1	Pp1s2_605V6.1	Pp1s39_376V6.1	Pp1s366_17V6.1
Pp1s122_91V6.1	Pp1s94_4V6.1	Pp1s37_36V6.1	Pp1s339_42V6.1	Pp1s7_423V6.1	Pp1s10_181V6.1	Pp1s69_45V6.1
Pp1s100_68V6.1	Pp1s69_169V6.1	Pp1s83_176V6.1	Pp1s83_169V6.1	Pp1s146_37V6.1	Pp1s318_52V6.1	Pp1s28_209V6.1
Pp1s141_65V6.1	Pp1s244_47V6.1	Pp1s82_50V6.1	Pp1s56_194V6.1	Pp1s270_90V6.1	Pp1s148_90V6.1	Pp1s159_11V6.1
Pp1s220_63V6.1	Pp1s276_72V6.1	Pp1s57_110V6.1	Pp1s2_91V6.1	Pp1s156_14V6.1	Pp1s115_128V6.1	Pp1s212_8V6.1
Pp1s14_404V6.1	Pp1s118_47V6.1	Pp1s185_97V6.1	Pp1s431_32V6.1	Pp1s7_225V6.1	Pp1s2_161V6.1	Pp1s68_110V6.1
Pp1s31_340V6.1	Pp1s2_782V6.1	Pp1s128_93V6.1	Pp1s148_17V6.1	Pp1s224_34V6.1	Pp1s48_226V6.1	Pp1s283_12V6.1
Pp1s6_268V6.1	Pp1s22_383V6.1	Pp1s288_63V6.1	Pp1s220_58V6.1	Pp1s5_368V6.1	Pp1s11_350V6.1	Pp1s73_15V6.1
Pp1s246_131V6.1	Pp1s97_105V6.1	Pp1s364_34V6.1	Pp1s10_390V6.1	Pp1s121_69V6.1	Pp1s70_120V6.1	Pp1s230_74V6.1
Pp1s315_27V6.1	Pp1s165_90V6.1	Pp1s485_7V6.1	Pp1s3_104V6.1	Pp1s57_156V6.1	Pp1s139_44V6.1	Pp1s134_72V6.1
Pp1s123_165V6.1	Pp1s61_244V6.1	Pp1s506_15V6.1	Pp1s86_75V6.1	Pp1s51_250V6.1	Pp1s58_260V6.1	Pp1s105_118V6.1
Pp1s20_189V6.1	Pp1s228_40V6.1	Pp1s382_11V6.1	Pp1s35_268V6.1	Pp1s116_45V6.1	Pp1s133_32V6.1	Pp1s28_383V6.1
Pp1s79_258V6.1	Pp1s94_50V6.1	Pp1s340_19V6.1	Pp1s182_3V6.1	Pp1s28_90V6.1	Pp1s132_168V6.1	Pp1s131_191V6.1
Pp1s249_45V6.1	Pp1s7_157V6.1	Pp1s74_27V6.1	Pp1s167_160V6.1	Pp1s64_8V6.1	Pp1s24_253V6.1	Pp1s63_161V6.1
Pp1s72_183V6.1	Pp1s61_212V6.1	Pp1s120_124V6.1	Pp1s98_237V6.1	Pp1s7_379V6.1	Pp1s41_115V6.1	Pp1s164_106V6.1
Pp1s55_260V6.1	Pp1s47_238V6.1	Pp1s85_167V6.1	Pp1s2_60V6.1	Pp1s44_133V6.1	Pp1s187_11V6.1	Pp1s67_239V6.1
Pp1s22_10V6.1	Pp1s51_299V6.1	Pp1s186_23V6.1	Pp1s9_97V6.1	Pp1s52_96V6.1	Pp1s60_225V6.1	Pp1s10_334V6.1
Pp1s303_13V6.1	Pp1s49_236V6.1	Pp1s447_3V6.1	Pp1s235_17V6.1	Pp1s106_69V6.1	Pp1s219_17V6.1	Pp1s240_18V6.1
Pp1s7_256V6.1	Pp1s344_20V6.1	Pp1s276_105V6.1	Pp1s402_14V6.1	Pp1s89_249V6.1	Pp1s412_6V6.1	Pp1s132_73V6.1
Pp1s273_57V6.1	Pp1s90_240V6.1	Pp1s21_228V6.1	Pp1s222_103V6.1	Pp1s32_259V6.1	Pp1s69_18V6.1	Pp1s2_503V6.1
Pp1s131_50V6.1	Pp1s223_40V6.1	Pp1s5_267V6.1	Pp1s64_182V6.1	Pp1s67_173V6.1	Pp1s7_434V6.1	Pp1s390_4V6.1
Pp1s87_132V6.1	Pp1s82_17V6.1	Pp1s223_5V6.1	Pp1s249_72V6.1	Pp1s386_12V6.1	Pp1s74_147V6.1	Pp1s1_179V6.1
Pp1s414_21V6.1	Pp1s84_24V6.1	Pp1s35_51V6.1	Pp1s52_188V6.1	Pp1s78_222V6.1	Pp1s266_49V6.1	Pp1s177_78V6.1
Pp1s159_139V6.1	Pp1s223_66V6.1	Pp1s172_27V6.1	Pp1s71_280V6.1	Pp1s126_150V6.1	Pp1s1_752V6.1	Pp1s512_4V6.1
Pp1s67_160V6.1	Pp1s277_60V6.1	Pp1s391_63V6.1	Pp1s259_94V6.1	Pp1s6_189V6.1	Pp1s13_112V6.1	Pp1s31_161V6.1
Pp1s207_77V6.1	Pp1s5_138V6.1	Pp1s3_336V6.1	Pp1s128_25V6.1	Pp1s8_125V6.1	Pp1s132_40V6.1	Pp1s136_73V6.1
Pp1s36_361V6.1	Pp1s269_48V6.1	Pp1s220_88V6.1	Pp1s227_125V6.1	Pp1s194_188V6.1	Pp1s13_230V6.1	Pp1s381_52V6.1
Pp1s68_52V6.1	Pp1s461_16V6.1	Pp1s6_286V6.1	Pp1s38_228V6.1	Pp1s532_7V6.1	Pp1s3_235V6.1	Pp1s52_236V6.1
Pp1s125_30V6.1	Pp1s100_27V6.1	Pp1s38_109V6.1	Pp1s141_75V6.1	Pp1s238_28V6.1	Pp1s55_262V6.1	Pp1s1_338V6.1
Pp1s153_49V6.1	Pp1s81_202V6.1	Pp1s10991_1V6.1	Pp1s391_41V6.1	Pp1s217_84V6.1	Pp1s80_108V6.1	Pp1s50_26V6.1
Pp1s166_103V6.1	Pp1s86_175V6.1	Pp1s85_199V6.1	Pp1s121_60V6.1	Pp1s10_121V6.1	Pp1s441_20V6.1	Pp1s46_281V6.1
Pp1s508_10V6.1	Pp1s52_213V6.1	Pp1s41_299V6.1	Pp1s185_20V6.1	Pp1s202_16V6.1	Pp1s299_38V6.1	Pp1s167_96V6.1
Pp1s107_106V6.1	Pp1s120_25V6.1	Pp1s55_44V6.1	Pp1s124_86V6.1	Pp1s9_330V6.1	Pp1s1_750V6.1	Pp1s145_106V6.1
Pp1s32_2V6.1	Pp1s1_387V6.1	Pp1s70_256V6.1	Pp1s96_141V6.1	Pp1s430_24V6.1	Pp1s14_323V6.1	Pp1s47_310V6.1
Pp1s73_192V6.1	Pp1s72_9V6.1	Pp1s364_22V6.1	Pp1s102_97V6.1	Pp1s52_136V6.1	Pp1s171_155V6.1	Pp1s22_325V6.1
Pp1s189_70V6.1	Pp1s45_270V6.1	Pp1s58_152V6.1	Pp1s355_37V6.1	Pp1s18_344V6.1	Pp1s259_109V6.1	Pp1s15_45V6.1
Pp1s44_37V6.1	Pp1s66_88V6.1	Pp1s93_141V6.1	Pp1s15_352V6.1	Pp1s114_99V6.1	Pp1s416_25V6.1	Pp1s85_12V6.1
Pp1s246_114V6.1	Pp1s38_361V6.1	Pp1s230_16V6.1	Pp1s249_74V6.1	Pp1s108_87V6.1	Pp1s223_131V6.1	Pp1s256_58V6.1
Pp1s300_74V6.1	Pp1s24_17V6.1	Pp1s38_133V6.1	Pp1s88_194V6.1	Pp1s126_116V6.1	Pp1s61_200V6.1	Pp1s280_39V6.1
Pp1s142_28V6.1	Pp1s280_1V6.1	Pp1s59_132V6.1	Pp1s115_68V6.1	Pp1s300_6V6.1	Pp1s129_65V6.1	Pp1s357_48V6.1
Pp1s65_157V6.1	Pp1s298_71V6.1	Pp1s65_115V6.1	Pp1s463_12V6.1	Pp1s84_75V6.1	Pp1s148_131V6.1	Pp1s34_208V6.1
Pp1s248_65V6.1	Pp1s188_18V6.1	Pp1s426_1V6.1	Pp1s97_190V6.1	Pp1s133_57V6.1	Pp1s144_82V6.1	Pp1s318_64V6.1
Pp1s884_2V6.1	Pp1s105_33V6.1	Pp1s78_16V6.1	Pp1s31_134V6.1	Pp1s37_211V6.1	Pp1s220_102V6.1	Pp1s21_358V6.1
Pp1s28_362V6.1	Pp1s9_126V6.1	Pp1s142_11V6.1	Pp1s30_231V6.1	Pp1s45_67V6.1	Pp1s153_177V6.1	Pp1s15_34V6.1
Pp1s139_131V6.1	Pp1s18_129V6.1	Pp1s12_350V6.1	Pp1s20_238V6.1	Pp1s35_253V6.1	Pp1s75_153V6.1	Pp1s65_135V6.1
Pp1s281_18V6.1	Pp1s337_10V6.1	Pp1s98_223V6.1	Pp1s119_55V6.1	Pp1s31_298V6.1	Pp1s44_314V6.1	Pp1s43_25V6.1
Pp1s165_17V6.1	Pp1s37_129V6.1	Pp1s105_39V6.1	Pp1s372_36V6.1	Pp1s166_49V6.1	Pp1s54_38V6.1	Pp1s186_41V6.1
Pp1s14_303V6.1	Pp1s1_255V6.1	Pp1s188_124V6.1	Pp1s263_67V6.1	Pp1s133_127V6.1	Pp1s10_174V6.1	Pp1s23_336V6.1
Pp1s22_255V6.1	Pp1s89_47V6.1	Pp1s314_17V6.1	Pp1s62_188V6.1	Pp1s70_224V6.1	Pp1s319_44V6.1	Pp1s225_89V6.1
Pp1s248_86V6.1	Pp1s49_128V6.1	Pp1s47_134V6.1	Pp1s59_12V6.1	Pp1s22_396V6.1	Pp1s23_89V6.1	Pp1s419_8V6.1
Pp1s2_737V6.1	Pp1s109_126V6.1	Pp1s3_448V6.1	Pp1s9_16V6.1	Pp1s389_41V6.1	Pp1s72_122V6.1	Pp1s3_467V6.1
Pp1s118_67V6.1	Pp1s86_149V6.1	Pp1s183_110V6.1	Pp1s295_3V6.1	Pp1s74_50V6.1	Pp1s65_236V6.1	Pp1s179_15V6.1
Pp1s101_190V6.1	Pp1s246_81V6.1	Pp1s255_60V6.1	Pp1s15_293V6.1	Pp1s64_106V6.1	Pp1s102_105V6.1	Pp1s70_140V6.1
Pp1s37_171V6.1	Pp1s123_137V6.1	Pp1s158_131V6.1	Pp1s50_68V6.1	Pp1s52_231V6.1	Pp1s15_350V6.1	Pp1s131_72V6.1
Pp1s403_4V6.1	Pp1s266_38V6.1	Pp1s469_15V6.1	Pp1s41_15V6.1	Pp1s47_25V6.1	Pp1s34_348V6.1	Pp1s289_40V6.1
Pp1s338_31V6.1	Pp1s29_229V6.1	Pp1s105_220V6.1	Pp1s115_41V6.1	Pp1s235_40V6.1	Pp1s13_447V6.1	Pp1s130_294V6.1
Pp1s139_80V6.1	Pp1s73_73V6.1	Pp1s75_188V6.1	Pp1s117_23V6.1	Pp1s434_30V6.1	Pp1s347_19V6.1	Pp1s16_268V6.1
Pp1s217_106V6.1	Pp1s2_335V6.1	Pp1s92_122V6.1	Pp1s187_62V6.1	Pp1s105_72V6.1	Pp1s4_217V6.1	Pp1s115_139V6.1
Pp1s1_151V6.1	Pp1s82_71V6.1	Pp1s97_256V6.1	Pp1s118_142V6.1	Pp1s196_60V6.1	Pp1s292_18V6.1	Pp1s350_18V6.1
Pp1s38_281V6.1	Pp1s78_132V6.1	Pp1s136_193V6.1	Pp1s194_4V6.1	Pp1s39_161V6.1	Pp1s22_377V6.1	Pp1s277_79V6.1
Pp1s210_97V6.1	Pp1s13_154V6.1	Pp1s505_9V6.1	Pp1s119_93V6.1	Pp1s65_158V6.1	Pp1s235_56V6.1	Pp1s14_418V6.1
Pp1s6_74V6.1	Pp1s241_76V6.1	Pp1s167_61V6.1	Pp1s107_89V6.1	Pp1s178_71V6.1	Pp1s19_16V6.1	Pp1s36_242V6.1
Pp1s1_509V6.1	Pp1s5_57V6.1	Pp1s82_168V6.1	Pp1s41_46V6.1	Pp1s159_6V6.1	Pp1s2_172V6.1	Pp1s78_11V6.1
Pp1s99_232V6.1	Pp1s9_438V6.1	Pp1s246_138V6.1	Pp1s199_50V6.1	Pp1s53_58V6.1	Pp1s47_331V6.1	Pp1s556_1V6.1
Pp1s268_39V6.1	Pp1s328_57V6.1	Pp1s1_754V6.1	Pp1s341_48V6.1	Pp1s303_48V6.1	Pp1s198_56V6.1	Pp1s11_44V6.1
Pp1s51_321V6.1	Pp1s115_169V6.1	Pp1s213_30V6.1	Pp1s895_1V6.1	Pp1s41_238V6.1	Pp1s61_211V6.1	Pp1s260_14V6.1
Pp1s21_143V6.1	Pp1s340_6V6.1	Pp1s149_83V6.1	Pp1s93_117V6.1	Pp1s197_145V6.1	Pp1s21_330V6.1	Pp1s136_31V6.1
Pp1s91_114V6.1	Pp1s98_159V6.1	Pp1s13_458V6.1	Pp1s42_195V6.1	Pp1s425_21V6.1	Pp1s533_6V6.1	Pp1s78_70V6.1
Pp1s400_47V6.1	Pp1s34_61V6.1	Pp1s68_284V6.1	Pp1s96_111V6.1	Pp1s121_122V6.1	Pp1s53_80V6.1	Pp1s4_360V6.1
Pp1s176_70V6.1	Pp1s1_439V6.1	Pp1s17_98V6.1	Pp1s208_116V6.1	Pp1s147_3V6.1	Pp1s134_35V6.1	Pp1s51_244V6.1
Pp1s143_84V6.1	Pp1s425_11V6.1	Pp1s183_116V6.1	Pp1s2_334V6.1	Pp1s270_17V6.1	Pp1s187_117V6.1	Pp1s239_44V6.1
Pp1s30_67V6.1	Pp1s281_28V6.1	Pp1s52_228V6.1	Pp1s168_29V6.1	Pp1s224_13V6.1	Pp1s159_144V6.1	Pp1s277_11V6.1
Pp1s35_135V6.1	Pp1s299_60V6.1	Pp1s169_98V6.1	Pp1s54_25V6.1	Pp1s13_105V6.1	Pp1s76_187V6.1	Pp1s38_161V6.1
Pp1s202_73V6.1	Pp1s15_464V6.1	Pp1s204_124V6.1	Pp1s8_62V6.1	Pp1s18_37V6.1	Pp1s338_22V6.1	Pp1s88_136V6.1
Pp1s26_199V6.1	Pp1s36_301V6.1	Pp1s6_431V6.1	Pp1s219_62V6.1	Pp1s199_136V6.1	Pp1s36_256V6.1	Pp1s47_66V6.1
Pp1s73_109V6.1	Pp1s110_78V6.1	Pp1s34_415V6.1	Pp1s267_81V6.1	Pp1s145_125V6.1	Pp1s130_290V6.1	Pp1s283_7V6.1
Pp1s19_186V6.1	Pp1s61_299V6.1	Pp1s7_282V6.1	Pp1s163_94V6.1	Pp1s180_139V6.1	Pp1s25_371V6.1	Pp1s3_513V6.1
Pp1s34_175V6.1	Pp1s4727_2V6.1	Pp1s94_82V6.1	Pp1s350_29V6.1	Pp1s426_39V6.1	Pp1s35_246V6.1	Pp1s257_47V6.1
Pp1s404_20V6.1	Pp1s16_243V6.1	Pp1s229_51V6.1	Pp1s122_150V6.1	Pp1s380_8V6.1	Pp1s47_273V6.1	Pp1s285_26V6.1
Pp1s28_404V6.1	Pp1s70_191V6.1	Pp1s364_46V6.1	Pp1s287_76V6.1	Pp1s6_231V6.1	Pp1s28_312V6.1	Pp1s2_413V6.1
Pp1s79_240V6.1	Pp1s221_59V6.1	Pp1s2_294V6.1	Pp1s271_96V6.1	Pp1s176_125V6.1	Pp1s74_20V6.1	Pp1s256_32V6.1
Pp1s260_23V6.1	Pp1s59_33V6.1	Pp1s67_241V6.1	Pp1s1_310V6.1	Pp1s182_50V6.1	Pp1s108_144V6.1	Pp1s27_374V6.1
Pp1s17_78V6.1	Pp1s351_5V6.1	Pp1s5_313V6.1	Pp1s6_275V6.1	Pp1s23_27V6.1	Pp1s6_417V6.1	Pp1s91_150V6.1
Pp1s24_272V6.1	Pp1s4_32V6.1	Pp1s227_111V6.1	Pp1s273_39V6.1	Pp1s327_34V6.1	Pp1s213_103V6.1	Pp1s185_126V6.1
Pp1s59_199V6.1	Pp1s231_66V6.1	Pp1s283_49V6.1	Pp1s18_300V6.1	Pp1s105_196V6.1	Pp1s284_37V6.1	Pp1s196_9V6.1
Pp1s463_1V6.1	Pp1s228_76V6.1	Pp1s4_265V6.1	Pp1s158_112V6.1	Pp1s156_92V6.1	Pp1s53_179V6.1	Pp1s61_17V6.1
Pp1s225_65V6.1	Pp1s31_96V6.1	Pp1s111_173V6.1	Pp1s480_5V6.1	Pp1s258_34V6.1	Pp1s105_193V6.1	Pp1s59_5V6.1
Pp1s66_192V6.1	Pp1s177_107V6.1	Pp1s79_210V6.1	Pp1s28_94V6.1	Pp1s72_188V6.1	Pp1s168_73V6.1	Pp1s204_58V6.1
Pp1s207_128V6.1	Pp1s252_19V6.1	Pp1s99_179V6.1	Pp1s7030_1V6.1	Pp1s307_10V6.1	Pp1s101_105V6.1	Pp1s246_24V6.1
Pp1s298_16V6.1	Pp1s142_124V6.1	Pp1s40_221V6.1	Pp1s12_63V6.1	Pp1s88_52V6.1	Pp1s38_46V6.1	Pp1s51_17V6.1
Pp1s117_167V6.1	Pp1s243_73V6.1	Pp1s336_1V6.1	Pp1s313_75V6.1	Pp1s2_600V6.1	Pp1s127_100V6.1	Pp1s160_85V6.1
Pp1s214_58V6.1	Pp1s265_4V6.1	Pp1s60_53V6.1	Pp1s133_76V6.1	Pp1s166_92V6.1	Pp1s61_19V6.1	Pp1s124_65V6.1
Pp1s12_369V6.1	Pp1s6_360V6.1	Pp1s194_104V6.1	Pp1s18_71V6.1	Pp1s27_179V6.1	Pp1s179_19V6.1	Pp1s4_13V6.1
Pp1s289_6V6.1	Pp1s486_3V6.1	Pp1s121_106V6.1	Pp1s478_10V6.1	Pp1s63_26V6.1	Pp1s99_178V6.1	Pp1s101_79V6.1
Pp1s189_51V6.1	Pp1s92_55V6.1	Pp1s402_2V6.1	Pp1s54_286V6.1	Pp1s148_130V6.1	Pp1s163_63V6.1	Pp1s76_45V6.1
Pp1s42_283V6.1	Pp1s362_35V6.1	Pp1s158_14V6.1	Pp1s118_22V6.1	Pp1s59_121V6.1	Pp1s5_105V6.1	Pp1s77_158V6.1
Pp1s214_26V6.1	Pp1s50_57V6.1	Pp1s421_9V6.1	Pp1s371_56V6.1	Pp1s34_48V6.1	Pp1s278_39V6.1	Pp1s6_439V6.1
Pp1s188_75V6.1	Pp1s55_320V6.1	Pp1s118_95V6.1	Pp1s102_164V6.1	Pp1s523_12V6.1	Pp1s23_47V6.1	Pp1s237_54V6.1
Pp1s1_231V6.1	Pp1s45_235V6.1	Pp1s412_22V6.1	Pp1s138_10V6.1	Pp1s262_22V6.1	Pp1s149_49V6.1	Pp1s302_56V6.1
Pp1s79_11V6.1	Pp1s117_143V6.1	Pp1s95_113V6.1	Pp1s35_235V6.1	Pp1s77_124V6.1	Pp1s220_67V6.1	Pp1s137_191V6.1
Pp1s19_105V6.1	Pp1s100_29V6.1	Pp1s144_147V6.1	Pp1s68_212V6.1	Pp1s112_32V6.1	Pp1s180_144V6.1	Pp1s101_192V6.1
Pp1s173_31V6.1	Pp1s36_25V6.1	Pp1s192_31V6.1	Pp1s157_10V6.1	Pp1s139_45V6.1	Pp1s136_116V6.1	Pp1s133_93V6.1
Pp1s105_249V6.1	Pp1s271_3V6.1	Pp1s68_100V6.1	Pp1s56_172V6.1	Pp1s298_21V6.1	Pp1s47_160V6.1	Pp1s34_255V6.1
Pp1s312_75V6.1	Pp1s519_17V6.1	Pp1s193_72V6.1	Pp1s30_359V6.1	Pp1s80_98V6.1	Pp1s50_140V6.1	Pp1s29_291V6.1
Pp1s486_5V6.1	Pp1s201_38V6.1	Pp1s189_36V6.1	Pp1s5_333V6.1	Pp1s369_15V6.1	Pp1s350_17V6.1	Pp1s83_144V6.1
Pp1s339_8V6.1	Pp1s177_10V6.1	Pp1s64_66V6.1	Pp1s391_31V6.1	Pp1s56_150V6.1	Pp1s506_17V6.1	Pp1s151_4V6.1
Pp1s192_48V6.1	Pp1s32_319V6.1	Pp1s25_73V6.1	Pp1s32_281V6.1	Pp1s84_231V6.1	Pp1s122_28V6.1	Pp1s5_288V6.1
Pp1s68_83V6.1	Pp1s88_70V6.1	Pp1s35_222V6.1	Pp1s24_148V6.1	Pp1s85_35V6.1	Pp1s92_112V6.1	Pp1s71_136V6.1
Pp1s148_66V6.1	Pp1s16_128V6.1	Pp1s11300_2V6.1	Pp1s319_33V6.1	Pp1s247_22V6.1	Pp1s97_266V6.1	Pp1s221_43V6.1
Pp1s251_32V6.1	Pp1s133_103V6.1	Pp1s304_2V6.1	Pp1s16_172V6.1	Pp1s11_70V6.1	Pp1s289_15V6.1	Pp1s15_91V6.1
Pp1s18_234V6.1	Pp1s120_138V6.1	Pp1s435_19V6.1	Pp1s175_20V6.1	Pp1s25_134V6.1	Pp1s21_410V6.1	Pp1s19_235V6.1
Pp1s242_102V6.1	Pp1s29_17V6.1	Pp1s248_9V6.1	Pp1s287_55V6.1	Pp1s300_15V6.1	Pp1s89_209V6.1	Pp1s34_402V6.1
Pp1s74_245V6.1	Pp1s6_306V6.1	Pp1s12_260V6.1	Pp1s55_312V6.1	Pp1s19_67V6.1	Pp1s4_213V6.1	Pp1s140_127V6.1
Pp1s56_42V6.1	Pp1s4_431V6.1	Pp1s66_292V6.1	Pp1s114_133V6.1	Pp1s147_28V6.1	Pp1s27_259V6.1	Pp1s44_217V6.1
Pp1s170_74V6.1	Pp1s281_69V6.1	Pp1s34_449V6.1	Pp1s72_135V6.1	Pp1s167_2V6.1	Pp1s4_7V6.1	Pp1s169_150V6.1
Pp1s49_295V6.1	Pp1s208_112V6.1	Pp1s23_96V6.1	Pp1s456_10V6.1	Pp1s6_314V6.1	Pp1s77_50V6.1	Pp1s12_214V6.1
Pp1s95_144V6.1	Pp1s30_321V6.1	Pp1s311_4V6.1	Pp1s48_228V6.1	Pp1s29_241V6.1	Pp1s25_107V6.1	Pp1s44_261V6.1
Pp1s314_72V6.1	Pp1s337_18V6.1	Pp1s121_99V6.1	Pp1s214_40V6.1	Pp1s22_115V6.1	Pp1s41_296V6.1	Pp1s70_34V6.1
Pp1s1_642V6.1	Pp1s342_30V6.1	Pp1s89_52V6.1	Pp1s23_113V6.1	Pp1s2_431V6.1	Pp1s370_63V6.1	Pp1s230_31V6.1
Pp1s28_416V6.1	Pp1s325_29V6.1	Pp1s276_80V6.1	Pp1s336_66V6.1	Pp1s149_232V6.1	Pp1s369_12V6.1	Pp1s84_242V6.1
Pp1s304_16V6.1	Pp1s83_152V6.1	Pp1s159_64V6.1	Pp1s187_4V6.1	Pp1s234_81V6.1	Pp1s20_180V6.1	Pp1s28_242V6.1
Pp1s61_243V6.1	Pp1s315_59V6.1	Pp1s16_65V6.1	Pp1s189_75V6.1	Pp1s2_143V6.1	Pp1s53_3V6.1	Pp1s247_41V6.1
Pp1s51_264V6.1	Pp1s341_29V6.1	Pp1s270_42V6.1	Pp1s1_440V6.1	Pp1s517_10V6.1	Pp1s358_32V6.1	Pp1s206_101V6.1
Pp1s24_141V6.1	Pp1s275_83V6.1	Pp1s262_3V6.1	Pp1s14_252V6.1	Pp1s281_10V6.1	Pp1s185_128V6.1	Pp1s1_636V6.1
Pp1s23_265V6.1	Pp1s3_371V6.1	Pp1s100_137V6.1	Pp1s2_9V6.1	Pp1s87_36V6.1	Pp1s22_159V6.1	Pp1s158_189V6.1
Pp1s5_297V6.1	Pp1s282_59V6.1	Pp1s144_75V6.1	Pp1s164_29V6.1	Pp1s15_110V6.1	Pp1s72_104V6.1	Pp1s132_120V6.1
Pp1s90_59V6.1	Pp1s161_16V6.1	Pp1s117_174V6.1	Pp1s508_2V6.1	Pp1s350_36V6.1	Pp1s431_8V6.1	Pp1s61_215V6.1
Pp1s207_114V6.1	Pp1s118_26V6.1	Pp1s185_30V6.1	Pp1s265_22V6.1	Pp1s143_105V6.1	Pp1s23_141V6.1	Pp1s66_218V6.1
Pp1s153_48V6.1	Pp1s215_17V6.1	Pp1s59_190V6.1	Pp1s116_29V6.1	Pp1s17_20V6.1	Pp1s197_130V6.1	Pp1s18_324V6.1
Pp1s9_119V6.1	Pp1s225_80V6.1	Pp1s22_88V6.1	Pp1s4_66V6.1	Pp1s287_27V6.1	Pp1s265_48V6.1	Pp1s148_25V6.1
Pp1s68_18V6.1	Pp1s189_97V6.1	Pp1s270_2V6.1	Pp1s315_25V6.1	Pp1s81_97V6.1	Pp1s283_91V6.1	Pp1s4_427V6.1
Pp1s208_167V6.1	Pp1s433_12V6.1	Pp1s6_66V6.1	Pp1s12_72V6.1	Pp1s90_242V6.1	Pp1s35_125V6.1	Pp1s21_327V6.1
Pp1s140_50V6.1	Pp1s431_27V6.1	Pp1s97_87V6.1	Pp1s84_59V6.1	Pp1s30_11V6.1	Pp1s176_127V6.1	Pp1s227_62V6.1
Pp1s48_150V6.1	Pp1s29_269V6.1	Pp1s97_125V6.1	Pp1s101_49V6.1	Pp1s35_84V6.1	Pp1s51_160V6.1	Pp1s165_119V6.1
Pp1s55_252V6.1	Pp1s145_104V6.1	Pp1s170_43V6.1	Pp1s540_5V6.1	Pp1s8_263V6.1	Pp1s70_129V6.1	Pp1s152_49V6.1
Pp1s22_66V6.1	Pp1s212_76V6.1	Pp1s12_107V6.1	Pp1s332_18V6.1	Pp1s122_136V6.1	Pp1s134_135V6.1	Pp1s92_101V6.1
Pp1s20_207V6.1	Pp1s211_53V6.1	Pp1s251_61V6.1	Pp1s46_163V6.1	Pp1s136_27V6.1		Pp1s20_346V6.1
Pp1s30_340V6.1	Pp1s317_21V6.1	Pp1s432_22V6.1	Pp1s159_150V6.1	Pp1s282_70V6.1		Pp1s96_191V6.1
Pp1s33_105V6.1	Pp1s27_251V6.1	Pp1s339_14V6.1	Pp1s311_79V6.1	Pp1s4_23V6.1		Pp1s144_26V6.1
Pp1s431_33V6.1	Pp1s76_182V6.1	Pp1s196_77V6.1	Pp1s230_37V6.1	Pp1s346_21V6.1		Pp1s363_29V6.1
Pp1s5_356V6.1	Pp1s124_79V6.1	Pp1s6_343V6.1	Pp1s330_20V6.1	Pp1s118_234V6.1		Pp1s379_20V6.1
Pp1s32_294V6.1	Pp1s115_202V6.1	Pp1s81_44V6.1	Pp1s26_207V6.1	Pp1s12_195V6.1		Pp1s104_66V6.1
Pp1s7_133V6.1	Pp1s39_91V6.1	Pp1s91_172V6.1	Pp1s150_6V6.1	Pp1s93_4V6.1		Pp1s18_36V6.1
Pp1s54_8V6.1	Pp1s28_53V6.1	Pp1s82_19V6.1	Pp1s45_169V6.1	Pp1s38_330V6.1		Pp1s232_52V6.1
Pp1s86_226V6.1	Pp1s280_53V6.1	Pp1s101_229V6.1	Pp1s116_14V6.1	Pp1s135_32V6.1		Pp1s72_226V6.1
Pp1s503_1V6.1	Pp1s241_83V6.1	Pp1s124_123V6.1	Pp1s39_262V6.1	Pp1s3_360V6.1		Pp1s34_219V6.1
Pp1s134_51V6.1	Pp1s313_99V6.1	Pp1s60_282V6.1	Pp1s181_27V6.1	Pp1s165_109V6.1		Pp1s209_99V6.1
Pp1s24_61V6.1	Pp1s167_119V6.1	Pp1s407_12V6.1	Pp1s55_172V6.1	Pp1s126_84V6.1		Pp1s70_86V6.1
Pp1s34_1V6.1	Pp1s188_37V6.1	Pp1s176_56V6.1	Pp1s59_231V6.1	Pp1s286_38V6.1		Pp1s42_40V6.1
Pp1s390_6V6.1	Pp1s430_6V6.1	Pp1s70_128V6.1	Pp1s358_14V6.1	Pp1s30_324V6.1		Pp1s143_20V6.1
Pp1s287_6V6.1	Pp1s336_31V6.1	Pp1s256_48V6.1	Pp1s118_207V6.1	Pp1s66_22V6.1		Pp1s129_223V6.1
Pp1s118_146V6.1	Pp1s370_31V6.1	Pp1s1618_1V6.1	Pp1s45_268V6.1	Pp1s284_29V6.1		Pp1s120_15V6.1
Pp1s102_151V6.1	Pp1s114_176V6.1	Pp1s213_31V6.1	Pp1s213_129V6.1	Pp1s84_170V6.1		Pp1s149_88V6.1
Pp1s10_337V6.1	Pp1s102_21V6.1	Pp1s449_14V6.1	Pp1s63_209V6.1	Pp1s120_62V6.1		Pp1s90_55V6.1
Pp1s249_15V6.1	Pp1s23_130V6.1	Pp1s73_159V6.1	Pp1s73_57V6.1	Pp1s59_69V6.1		Pp1s301_40V6.1
Pp1s81_30V6.1	Pp1s38_241V6.1		Pp1s14_81V6.1	Pp1s178_59V6.1		Pp1s214_37V6.1
Pp1s185_4V6.1	Pp1s44_336V6.1		Pp1s107_25V6.1	Pp1s2_103V6.1		Pp1s217_80V6.1
Pp1s187_21V6.1	Pp1s341_34V6.1		Pp1s90_136V6.1	Pp1s90_113V6.1		Pp1s76_150V6.1
Pp1s224_71V6.1	Pp1s288_50V6.1		Pp1s2_808V6.1	Pp1s118_104V6.1		Pp1s39_12V6.1
Pp1s36_328V6.1	Pp1s51_296V6.1		Pp1s8_88V6.1	Pp1s215_79V6.1		Pp1s1_598V6.1
Pp1s180_50V6.1	Pp1s41_213V6.1		Pp1s22_102V6.1	Pp1s6_62V6.1		Pp1s6_441V6.1
Pp1s201_85V6.1	Pp1s175_137V6.1		Pp1s10_386V6.1	Pp1s427_28V6.1		Pp1s540_8V6.1
Pp1s17_77V6.1	Pp1s777_1V6.1		Pp1s45_15V6.1	Pp1s105_223V6.1		Pp1s185_46V6.1
Pp1s20_160V6.1	Pp1s143_170V6.1		Pp1s122_13V6.1	Pp1s42_150V6.1		Pp1s35_101V6.1
Pp1s86_200V6.1	Pp1s196_54V6.1		Pp1s249_69V6.1	Pp1s158_74V6.1		Pp1s87_98V6.1
Pp1s89_134V6.1	Pp1s1_268V6.1		Pp1s71_39V6.1	Pp1s48_98V6.1		Pp1s415_29V6.1
Pp1s335_61V6.1	Pp1s33_364V6.1		Pp1s51_331V6.1	Pp1s76_7V6.1		Pp1s51_210V6.1
Pp1s149_304V6.1	Pp1s228_39V6.1		Pp1s112_37V6.1	Pp1s256_33V6.1		Pp1s201_81V6.1
Pp1s99_199V6.1	Pp1s319_48V6.1		Pp1s187_93V6.1	Pp1s80_24V6.1		Pp1s236_79V6.1
Pp1s416_17V6.1	Pp1s223_87V6.1		Pp1s53_205V6.1	Pp1s238_52V6.1		Pp1s64_221V6.1
Pp1s175_124V6.1	Pp1s67_194V6.1		Pp1s188_38V6.1	Pp1s61_18V6.1		Pp1s19_140V6.1
Pp1s139_18V6.1	Pp1s191_55V6.1		Pp1s33_251V6.1	Pp1s13_18V6.1		Pp1s22_254V6.1
Pp1s153_107V6.1	Pp1s17_211V6.1		Pp1s117_77V6.1	Pp1s149_64V6.1		Pp1s9_236V6.1
Pp1s84_82V6.1	Pp1s1_657V6.1		Pp1s143_104V6.1	Pp1s41_152V6.1		Pp1s219_28V6.1
Pp1s252_92V6.1	Pp1s61_105V6.1		Pp1s232_9V6.1	Pp1s11_120V6.1		Pp1s292_42V6.1
Pp1s37_19V6.1	Pp1s93_60V6.1		Pp1s189_96V6.1	Pp1s35_134V6.1		Pp1s195_72V6.1
Pp1s2_72V6.1	Pp1s128_45V6.1		Pp1s526_12V6.1	Pp1s106_115V6.1		Pp1s427_3V6.1
Pp1s22_122V6.1	Pp1s88_96V6.1		Pp1s27_190V6.1	Pp1s60_210V6.1		Pp1s13_352V6.1
Pp1s39_102V6.1	Pp1s158_136V6.1		Pp1s69_244V6.1	Pp1s313_86V6.1		Pp1s159_160V6.1
Pp1s234_101V6.1	Pp1s325_6V6.1		Pp1s281_119V6.1	Pp1s32_49V6.1		Pp1s105_190V6.1
Pp1s118_181V6.1	Pp1s9_187V6.1		Pp1s184_55V6.1	Pp1s41_252V6.1		Pp1s76_131V6.1
Pp1s3_345V6.1	Pp1s11_81V6.1		Pp1s62_59V6.1	Pp1s87_43V6.1		Pp1s49_210V6.1
Pp1s22_291V6.1	Pp1s29_130V6.1		Pp1s69_66V6.1	Pp1s50_133V6.1		Pp1s83_26V6.1
Pp1s384_31V6.1	Pp1s138_57V6.1		Pp1s360_40V6.1	Pp1s10_350V6.1		Pp1s66_282V6.1
Pp1s54_298V6.1	Pp1s61_96V6.1		Pp1s152_79V6.1	Pp1s40_200V6.1		Pp1s25_348V6.1
Pp1s280_30V6.1	Pp1s32_36V6.1		Pp1s25_108V6.1	Pp1s248_75V6.1		Pp1s302_63V6.1
Pp1s114_191V6.1	Pp1s33_403V6.1		Pp1s372_8V6.1	Pp1s70_197V6.1		Pp1s128_42V6.1
Pp1s117_175V6.1	Pp1s188_17V6.1		Pp1s52_249V6.1	Pp1s20_36V6.1		Pp1s103_89V6.1
Pp1s5_68V6.1	Pp1s480_15V6.1		Pp1s186_17V6.1	Pp1s2_585V6.1		Pp1s153_193V6.1
Pp1s238_71V6.1	Pp1s86_67V6.1		Pp1s480_12V6.1	Pp1s75_72V6.1		Pp1s26_120V6.1
Pp1s5_173V6.1	Pp1s47_188V6.1		Pp1s194_194V6.1	Pp1s323_29V6.1		Pp1s193_34V6.1
Pp1s39_298V6.1	Pp1s309_34V6.1		Pp1s136_129V6.1	Pp1s1_347V6.1		Pp1s306_71V6.1
Pp1s70_241V6.1	Pp1s546_4V6.1		Pp1s101_57V6.1	Pp1s65_249V6.1		Pp1s74_190V6.1
Pp1s83_68V6.1	Pp1s11_271V6.1		Pp1s105_6V6.1	Pp1s4_81V6.1		Pp1s28_195V6.1
Pp1s384_33V6.1	Pp1s159_126V6.1		Pp1s191_40V6.1	Pp1s98_22V6.1		Pp1s77_2V6.1
Pp1s47_285V6.1	Pp1s69_222V6.1		Pp1s21_384V6.1	Pp1s2_220V6.1		Pp1s78_86V6.1
Pp1s219_37V6.1	Pp1s57_192V6.1		Pp1s48_53V6.1	Pp1s109_194V6.1		Pp1s327_42V6.1
Pp1s132_34V6.1	Pp1s114_204V6.1		Pp1s9_174V6.1	Pp1s80_1V6.1		Pp1s123_9V6.1
Pp1s351_7V6.1	Pp1s29_108V6.1		Pp1s62_175V6.1	Pp1s37_79V6.1		Pp1s231_33V6.1
Pp1s281_89V6.1	Pp1s102_152V6.1		Pp1s112_10V6.1	Pp1s33_404V6.1		Pp1s213_67V6.1
Pp1s14_223V6.1	Pp1s66_102V6.1		Pp1s145_117V6.1	Pp1s16_219V6.1		Pp1s49_40V6.1
Pp1s175_6V6.1	Pp1s7_502V6.1		Pp1s136_142V6.1	Pp1s9_139V6.1		Pp1s3_213V6.1
Pp1s88_50V6.1	Pp1s22_421V6.1		Pp1s48_197V6.1	Pp1s178_91V6.1		Pp1s80_14V6.1
Pp1s268_29V6.1	Pp1s43_82V6.1		Pp1s290_16V6.1	Pp1s225_72V6.1		Pp1s211_27V6.1
Pp1s79_89V6.1	Pp1s38_405V6.1		Pp1s152_92V6.1	Pp1s66_236V6.1		Pp1s85_3V6.1
Pp1s21_150V6.1	Pp1s6_432V6.1		Pp1s102_3V6.1	Pp1s137_216V6.1		Pp1s156_45V6.1
Pp1s69_215V6.1	Pp1s412_1V6.1		Pp1s31_348V6.1	Pp1s89_215V6.1		Pp1s221_54V6.1
Pp1s371_38V6.1	Pp1s71_218V6.1		Pp1s32_85V6.1	Pp1s135_26V6.1		Pp1s15_409V6.1
Pp1s64_2V6.1	Pp1s174_54V6.1		Pp1s120_85V6.1	Pp1s131_131V6.1		Pp1s89_104V6.1
Pp1s108_5V6.1	Pp1s211_82V6.1		Pp1s12_237V6.1	Pp1s456_15V6.1		Pp1s67_243V6.1
Pp1s95_88V6.1	Pp1s96_7V6.1		Pp1s289_39V6.1	Pp1s14_126V6.1		Pp1s94_22V6.1
Pp1s152_180V6.1	Pp1s53_166V6.1		Pp1s237_37V6.1	Pp1s56_61V6.1		Pp1s267_91V6.1
Pp1s166_57V6.1	Pp1s131_61V6.1		Pp1s152_196V6.1	Pp1s160_97V6.1		Pp1s11_260V6.1
Pp1s20_97V6.1	Pp1s53_201V6.1		Pp1s68_293V6.1	Pp1s33_371V6.1		Pp1s180_152V6.1
Pp1s139_40V6.1	Pp1s138_139V6.1		Pp1s238_23V6.1	Pp1s31_181V6.1		Pp1s389_49V6.1
Pp1s221_51V6.1	Pp1s24_132V6.1		Pp1s123_38V6.1	Pp1s25_349V6.1		Pp1s27_363V6.1
Pp1s543_5V6.1	Pp1s391_54V6.1		Pp1s38_374V6.1	Pp1s144_59V6.1		Pp1s74_73V6.1
Pp1s191_54V6.1	Pp1s236_3V6.1		Pp1s305_8V6.1	Pp1s81_187V6.1		Pp1s59_208V6.1
Pp1s33_181V6.1	Pp1s14_196V6.1		Pp1s23_134V6.1	Pp1s198_142V6.1		Pp1s112_181V6.1
Pp1s87_128V6.1	Pp1s51_297V6.1		Pp1s257_7V6.1	Pp1s67_138V6.1		Pp1s173_90V6.1
Pp1s315_8V6.1	Pp1s22_145V6.1		Pp1s234_60V6.1	Pp1s338_71V6.1		Pp1s355_62V6.1
Pp1s176_31V6.1	Pp1s107_172V6.1		Pp1s21_211V6.1	Pp1s249_95V6.1		Pp1s6_67V6.1
Pp1s84_215V6.1			Pp1s61_109V6.1	Pp1s40_267V6.1		Pp1s15_54V6.1
Pp1s209_74V6.1			Pp1s158_96V6.1	Pp1s213_5V6.1		Pp1s134_37V6.1
Pp1s217_90V6.1			Pp1s106_224V6.1	Pp1s131_41V6.1		Pp1s34_150V6.1
Pp1s313_59V6.1			Pp1s101_171V6.1	Pp1s124_167V6.1		Pp1s7_432V6.1
Pp1s144_9V6.1			Pp1s339_39V6.1	Pp1s89_5V6.1		Pp1s281_87V6.1
Pp1s34_440V6.1			Pp1s62_126V6.1	Pp1s154_123V6.1		Pp1s2_649V6.1
Pp1s8_79V6.1			Pp1s175_131V6.1	Pp1s156_113V6.1		Pp1s11_178V6.1
Pp1s143_9V6.1			Pp1s206_66V6.1	Pp1s47_200V6.1		Pp1s193_55V6.1
Pp1s109_151V6.1			Pp1s269_30V6.1	Pp1s246_108V6.1		Pp1s94_71V6.1
Pp1s213_134V6.1			Pp1s77_110V6.1	Pp1s563_4V6.1		Pp1s76_56V6.1
Pp1s163_99V6.1			Pp1s1_614V6.1	Pp1s43_17V6.1		Pp1s325_31V6.1
Pp1s518_9V6.1			Pp1s202_116V6.1	Pp1s434_23V6.1		Pp1s67_110V6.1
Pp1s77_7V6.1			Pp1s101_246V6.1	Pp1s279_24V6.1		Pp1s357_22V6.1
Pp1s87_60V6.1			Pp1s117_75V6.1			Pp1s212_88V6.1
Pp1s338_19V6.1			Pp1s225_84V6.1			Pp1s22_313V6.1
Pp1s324_47V6.1			Pp1s23_317V6.1			Pp1s143_101V6.1
Pp1s145_10V6.1			Pp1s77_168V6.1			Pp1s144_137V6.1
Pp1s14_222V6.1			Pp1s15_359V6.1			Pp1s27_216V6.1
Pp1s391_62V6.1			Pp1s75_114V6.1			Pp1s271_60V6.1
Pp1s206_98V6.1			Pp1s189_15V6.1			Pp1s192_46V6.1
Pp1s51_108V6.1			Pp1s178_57V6.1			Pp1s163_96V6.1
Pp1s69_217V6.1			Pp1s213_141V6.1			Pp1s4_3V6.1
Pp1s465_9V6.1			Pp1s178_114V6.1			Pp1s12_315V6.1
Pp1s507_10V6.1			Pp1s368_42V6.1			Pp1s199_105V6.1
Pp1s38_129V6.1			Pp1s99_147V6.1			Pp1s2_779V6.1
Pp1s353_18V6.1			Pp1s4_109V6.1			Pp1s14_327V6.1
Pp1s101_138V6.1			Pp1s133_124V6.1			Pp1s133_60V6.1
Pp1s71_317V6.1			Pp1s49_74V6.1			Pp1s15_500V6.1
Pp1s91_54V6.1			Pp1s511_9V6.1			Pp1s117_16V6.1
Pp1s44_258V6.1			Pp1s98_87V6.1			Pp1s318_11V6.1
Pp1s98_215V6.1			Pp1s308_9V6.1			Pp1s163_88V6.1
Pp1s283_62V6.1			Pp1s133_11V6.1			Pp1s37_250V6.1
Pp1s15_283V6.1			Pp1s33_29V6.1			Pp1s351_48V6.1
Pp1s221_17V6.1			Pp1s9_78V6.1			Pp1s16_66V6.1
Pp1s33_248V6.1			Pp1s162_3V6.1			Pp1s136_13V6.1
Pp1s251_70V6.1			Pp1s153_77V6.1			Pp1s491_22V6.1
Pp1s31_4V6.1			Pp1s75_159V6.1			Pp1s33_27V6.1
Pp1s21_48V6.1			Pp1s228_53V6.1			Pp1s34_365V6.1
Pp1s177_41V6.1			Pp1s171_42V6.1			Pp1s67_32V6.1
Pp1s7_79V6.1			Pp1s2_23V6.1			Pp1s340_25V6.1
Pp1s31_302V6.1			Pp1s138_14V6.1			Pp1s35_260V6.1
Pp1s46_271V6.1			Pp1s248_98V6.1			Pp1s188_33V6.1
Pp1s135_83V6.1			Pp1s170_99V6.1			Pp1s109_271V6.1
Pp1s255_67V6.1			Pp1s852_4V6.1			Pp1s7_364V6.1
Pp1s242_30V6.1			Pp1s71_346V6.1			Pp1s16_385V6.1
Pp1s192_90V6.1			Pp1s49_115V6.1			Pp1s23_303V6.1
Pp1s132_23V6.1			Pp1s84_51V6.1			Pp1s88_8V6.1
Pp1s17_116V6.1			Pp1s29_122V6.1			Pp1s149_77V6.1
Pp1s225_75V6.1			Pp1s164_138V6.1			Pp1s5_77V6.1
Pp1s284_35V6.1			Pp1s44_19V6.1			Pp1s127_33V6.1
Pp1s310_47V6.1			Pp1s115_195V6.1			Pp1s357_53V6.1
Pp1s10_46V6.1			Pp1s57_194V6.1			Pp1s79_220V6.1
Pp1s86_228V6.1			Pp1s231_63V6.1			Pp1s517_9V6.1
Pp1s143_50V6.1			Pp1s25_158V6.1			Pp1s266_18V6.1
Pp1s373_40V6.1			Pp1s14_300V6.1			Pp1s137_148V6.1
Pp1s371_55V6.1			Pp1s1_398V6.1			Pp1s9_62V6.1
Pp1s206_13V6.1			Pp1s34_446V6.1			Pp1s51_166V6.1
Pp1s79_182V6.1			Pp1s61_230V6.1			Pp1s90_158V6.1
Pp1s72_49V6.1			Pp1s26_11V6.1			Pp1s66_255V6.1
Pp1s69_82V6.1			Pp1s8_250V6.1			Pp1s72_85V6.1
Pp1s4_78V6.1			Pp1s509_7V6.1			Pp1s401_18V6.1
Pp1s13_320V6.1			Pp1s22_420V6.1			Pp1s141_30V6.1
Pp1s360_28V6.1			Pp1s258_17V6.1			Pp1s65_154V6.1
Pp1s10_269V6.1			Pp1s27_106V6.1			Pp1s224_85V6.1
Pp1s44_57V6.1			Pp1s352_53V6.1			Pp1s180_124V6.1
Pp1s159_56V6.1			Pp1s79_270V6.1			Pp1s78_214V6.1
Pp1s406_3V6.1			Pp1s7_300V6.1			Pp1s16_151V6.1
Pp1s115_183V6.1			Pp1s69_166V6.1			Pp1s73_35V6.1
Pp1s13_445V6.1			Pp1s59_326V6.1			Pp1s20_77V6.1
Pp1s51_30V6.1			Pp1s106_209V6.1			Pp1s8_124V6.1
Pp1s88_174V6.1			Pp1s9_345V6.1			Pp1s35_32V6.1
Pp1s265_50V6.1			Pp1s355_28V6.1			Pp1s211_149V6.1
Pp1s11_343V6.1						Pp1s12_174V6.1
Pp1s1957_2V6.1						Pp1s151_22V6.1
Pp1s33_395V6.1						Pp1s174_118V6.1
Pp1s89_292V6.1						Pp1s83_189V6.1
Pp1s1_546V6.1						Pp1s25_160V6.1
Pp1s4_250V6.1						Pp1s108_28V6.1
Pp1s2_242V6.1						Pp1s10_285V6.1
Pp1s38_251V6.1						Pp1s22_2V6.1
Pp1s16_258V6.1						Pp1s8_10V6.1
Pp1s85_156V6.1						Pp1s215_89V6.1
Pp1s274_28V6.1						Pp1s148_7V6.1
Pp1s45_99V6.1						Pp1s25_68V6.1
Pp1s84_252V6.1						Pp1s20_24V6.1
Pp1s519_13V6.1						Pp1s54_244V6.1
Pp1s106_64V6.1						Pp1s21_247V6.1
Pp1s84_200V6.1						Pp1s485_2V6.1
Pp1s2_780V6.1						Pp1s194_22V6.1
Pp1s15_222V6.1						Pp1s120_132V6.1
Pp1s66_208V6.1						Pp1s116_94V6.1
Pp1s74_90V6.1						Pp1s117_86V6.1
Pp1s185_48V6.1						Pp1s473_3V6.1
Pp1s139_70V6.1						Pp1s28_21V6.1
Pp1s109_245V6.1						Pp1s79_150V6.1
Pp1s142_31V6.1						Pp1s134_124V6.1
Pp1s386_14V6.1						Pp1s152_88V6.1
Pp1s8_87V6.1						Pp1s24_172V6.1
Pp1s7_116V6.1						Pp1s269_91V6.1
Pp1s7_65V6.1						Pp1s11_357V6.1
Pp1s56_13V6.1						Pp1s35_126V6.1
Pp1s6_19V6.1						Pp1s249_87V6.1
Pp1s34_307V6.1						Pp1s44_78V6.1
Pp1s53_207V6.1						Pp1s175_78V6.1
Pp1s28_225V6.1						Pp1s180_120V6.1
Pp1s60_279V6.1						Pp1s184_36V6.1
Pp1s221_30V6.1						Pp1s143_74V6.1
Pp1s72_168V6.1						Pp1s28_182V6.1
Pp1s14_243V6.1						Pp1s80_59V6.1
Pp1s28_105V6.1						Pp1s54_120V6.1
Pp1s14_19V6.1						Pp1s294_44V6.1
Pp1s280_32V6.1						Pp1s121_41V6.1
Pp1s379_19V6.1						Pp1s141_95V6.1
Pp1s101_199V6.1						Pp1s24_167V6.1
Pp1s372_28V6.1						Pp1s22_33V6.1
Pp1s213_43V6.1						Pp1s95_96V6.1
Pp1s51_23V6.1						Pp1s295_55V6.1
Pp1s3_108V6.1						Pp1s165_76V6.1
Pp1s132_37V6.1						Pp1s129_222V6.1
Pp1s158_43V6.1						Pp1s306_52V6.1
Pp1s60_10V6.1						Pp1s51_230V6.1
Pp1s74_33V6.1						Pp1s111_189V6.1
Pp1s2_396V6.1						Pp1s101_239V6.1
Pp1s230_45V6.1						Pp1s69_132V6.1
Pp1s72_134V6.1						Pp1s21_27V6.1
Pp1s219_82V6.1						Pp1s58_240V6.1
Pp1s3_269V6.1						Pp1s135_79V6.1
Pp1s117_130V6.1						Pp1s5_379V6.1
Pp1s68_112V6.1						Pp1s94_62V6.1
Pp1s1_293V6.1						Pp1s13_218V6.1
Pp1s184_122V6.1						Pp1s200_88V6.1
Pp1s292_57V6.1						Pp1s31_150V6.1
Pp1s390_17V6.1						Pp1s269_38V6.1
Pp1s222_118V6.1						Pp1s66_200V6.1
Pp1s132_85V6.1						Pp1s409_32V6.1
Pp1s149_55V6.1						Pp1s7_77V6.1
Pp1s3_114V6.1						Pp1s31_190V6.1
Pp1s217_93V6.1						Pp1s33_144V6.1
Pp1s194_186V6.1						Pp1s313_64V6.1
Pp1s227_119V6.1						Pp1s67_186V6.1
Pp1s78_180V6.1						Pp1s55_134V6.1
Pp1s102_100V6.1						Pp1s53_223V6.1
Pp1s55_95V6.1						Pp1s115_168V6.1
Pp1s487_3V6.1						Pp1s145_54V6.1
Pp1s138_50V6.1						Pp1s2_598V6.1
Pp1s14_296V6.1						Pp1s169_102V6.1
Pp1s470_9V6.1						Pp1s348_24V6.1
Pp1s10_182V6.1						Pp1s69_160V6.1
Pp1s359_20V6.1						Pp1s175_7V6.1
Pp1s6_397V6.1						Pp1s490_14V6.1
Pp1s175_50V6.1						Pp1s307_58V6.1
Pp1s5_8V6.1						Pp1s180_53V6.1
Pp1s61_51V6.1						Pp1s234_69V6.1
Pp1s193_63V6.1						Pp1s249_29V6.1
Pp1s199_135V6.1						Pp1s114_156V6.1
Pp1s24_150V6.1						Pp1s22_283V6.1
Pp1s27_312V6.1						Pp1s84_259V6.1
Pp1s58_103V6.1						Pp1s56_54V6.1
Pp1s17_89V6.1						Pp1s353_57V6.1
Pp1s45_52V6.1						Pp1s22_345V6.1
Pp1s103_30V6.1						Pp1s92_93V6.1
Pp1s8_178V6.1						Pp1s11_269V6.1
Pp1s164_123V6.1						Pp1s39_129V6.1
Pp1s90_168V6.1						Pp1s265_33V6.1
Pp1s314_66V6.1						Pp1s74_119V6.1
Pp1s63_212V6.1						Pp1s36_194V6.1
Pp1s18_319V6.1						Pp1s104_142V6.1
Pp1s1_550V6.1						Pp1s142_27V6.1
Pp1s209_90V6.1						Pp1s74_193V6.1
Pp1s7_396V6.1						Pp1s239_61V6.1
Pp1s364_60V6.1						Pp1s293_24V6.1
Pp1s342_31V6.1						Pp1s16_250V6.1
Pp1s158_106V6.1						Pp1s115_66V6.1
Pp1s3_479V6.1						Pp1s209_127V6.1
Pp1s13_428V6.1						Pp1s276_51V6.1
Pp1s31_277V6.1						Pp1s136_91V6.1
Pp1s203_64V6.1						Pp1s101_62V6.1
Pp1s13_47V6.1						Pp1s176_76V6.1
Pp1s87_30V6.1						Pp1s206_58V6.1
Pp1s315_22V6.1						Pp1s1_12V6.1
Pp1s34_383V6.1						Pp1s91_96V6.1
Pp1s374_38V6.1						Pp1s264_6V6.1
Pp1s104_63V6.1						Pp1s15_448V6.1
Pp1s237_63V6.1						Pp1s51_310V6.1
Pp1s70_246V6.1						Pp1s253_20V6.1
Pp1s160_34V6.1						Pp1s66_287V6.1
Pp1s7_210V6.1						Pp1s372_54V6.1
Pp1s326_18V6.1						Pp1s198_119V6.1
Pp1s100_14V6.1						Pp1s259_104V6.1
Pp1s104_40V6.1						Pp1s8_118V6.1
Pp1s474_9V6.1						Pp1s143_138V6.1
Pp1s174_41V6.1						Pp1s118_27V6.1
Pp1s152_40V6.1						Pp1s118_174V6.1
Pp1s52_125V6.1						Pp1s98_8V6.1
Pp1s426_17V6.1						Pp1s23_195V6.1
Pp1s58_163V6.1						Pp1s224_46V6.1
Pp1s241_113V6.1						Pp1s51_226V6.1
Pp1s206_49V6.1						Pp1s39_165V6.1
Pp1s7_135V6.1						Pp1s157_87V6.1
Pp1s98_30V6.1						Pp1s42_134V6.1
Pp1s1_492V6.1						Pp1s167_126V6.1
Pp1s8_56V6.1						Pp1s27_240V6.1
Pp1s358_66V6.1						Pp1s398_19V6.1
Pp1s188_1V6.1						Pp1s178_117V6.1
Pp1s114_101V6.1						Pp1s357_38V6.1
Pp1s268_55V6.1						Pp1s109_146V6.1
Pp1s199_5V6.1						Pp1s322_40V6.1
Pp1s9_25V6.1						Pp1s87_50V6.1
Pp1s208_131V6.1						Pp1s98_38V6.1
Pp1s71_358V6.1						Pp1s19_202V6.1
Pp1s460_20V6.1						Pp1s29_196V6.1
Pp1s68_77V6.1						Pp1s31_349V6.1
Pp1s188_70V6.1						Pp1s215_60V6.1
Pp1s379_9V6.1						Pp1s7_56V6.1
Pp1s30_336V6.1						Pp1s374_47V6.1
Pp1s68_64V6.1						Pp1s125_14V6.1
Pp1s20_121V6.1						Pp1s3_12V6.1
Pp1s341_90V6.1						Pp1s69_197V6.1
Pp1s84_34V6.1						Pp1s13_121V6.1
Pp1s202_23V6.1						Pp1s144_52V6.1
Pp1s95_156V6.1						Pp1s420_28V6.1
Pp1s180_117V6.1						Pp1s22_316V6.1
Pp1s164_69V6.1						Pp1s97_92V6.1
Pp1s21_200V6.1						Pp1s215_52V6.1
Pp1s22_265V6.1						Pp1s275_36V6.1
Pp1s103_64V6.1						Pp1s16_27V6.1
Pp1s164_124V6.1						Pp1s224_38V6.1
Pp1s305_4V6.1						Pp1s25_156V6.1
Pp1s300_3V6.1						Pp1s50_12V6.1
Pp1s312_41V6.1						Pp1s67_175V6.1
Pp1s511_12V6.1						Pp1s1_785V6.1
Pp1s104_39V6.1						Pp1s47_44V6.1
Pp1s17_277V6.1						Pp1s316_50V6.1
Pp1s115_208V6.1						Pp1s123_81V6.1
Pp1s58_182V6.1						Pp1s32_278V6.1
Pp1s353_19V6.1						Pp1s114_14V6.1
Pp1s402_39V6.1						Pp1s482_2V6.1
Pp1s137_176V6.1						Pp1s245_99V6.1
Pp1s213_36V6.1						Pp1s402_34V6.1
Pp1s67_88V6.1						Pp1s3_519V6.1
Pp1s288_60V6.1						Pp1s5_338V6.1
Pp1s237_55V6.1						Pp1s12_216V6.1
Pp1s17_360V6.1						Pp1s9_138V6.1
Pp1s7_331V6.1						Pp1s271_55V6.1
Pp1s85_33V6.1						Pp1s223_20V6.1
Pp1s58_144V6.1						Pp1s10_389V6.1
Pp1s144_140V6.1						Pp1s37_338V6.1
Pp1s26_227V6.1						Pp1s185_120V6.1
Pp1s156_75V6.1						Pp1s66_172V6.1
Pp1s37_219V6.1						Pp1s41_175V6.1
Pp1s51_222V6.1						Pp1s58_258V6.1
Pp1s78_140V6.1						Pp1s3_616V6.1
Pp1s53_251V6.1						Pp1s7_406V6.1
Pp1s83_191V6.1						Pp1s181_127V6.1
Pp1s448_8V6.1						Pp1s121_164V6.1
Pp1s450_8V6.1						Pp1s1_372V6.1
Pp1s84_150V6.1						Pp1s426_8V6.1
Pp1s67_203V6.1						Pp1s1_662V6.1
Pp1s310_65V6.1						Pp1s13_319V6.1
Pp1s251_86V6.1						Pp1s41_232V6.1
Pp1s335_67V6.1						Pp1s170_89V6.1
Pp1s222_3V6.1						Pp1s99_110V6.1
Pp1s360_25V6.1						Pp1s84_6V6.1
Pp1s41_268V6.1						Pp1s167_11V6.1
Pp1s63_118V6.1						Pp1s52_138V6.1
Pp1s39_388V6.1						Pp1s120_82V6.1
Pp1s30_284V6.1						Pp1s79_134V6.1
Pp1s298_46V6.1						Pp1s194_138V6.1
Pp1s400_46V6.1						Pp1s66_46V6.1
Pp1s325_1V6.1						Pp1s323_14V6.1
Pp1s195_51V6.1						Pp1s38_364V6.1
Pp1s157_83V6.1						Pp1s18_51V6.1
Pp1s11_283V6.1						Pp1s95_7V6.1
Pp1s286_30V6.1						Pp1s213_42V6.1
Pp1s173_56V6.1						Pp1s430_26V6.1
Pp1s87_168V6.1						Pp1s165_63V6.1
Pp1s823_1V6.1						Pp1s167_80V6.1
Pp1s142_24V6.1						Pp1s136_187V6.1
Pp1s279_53V6.1						Pp1s31_68V6.1
Pp1s1_535V6.1						Pp1s143_143V6.1
Pp1s46_105V6.1						Pp1s345_5V6.1
Pp1s90_247V6.1						Pp1s1_490V6.1
Pp1s342_32V6.1						Pp1s83_22V6.1
Pp1s253_26V6.1						Pp1s27_45V6.1
Pp1s259_9V6.1						Pp1s175_104V6.1
						Pp1s303_20V6.1
						Pp1s187_30V6.1
						Pp1s333_6V6.1
						Pp1s304_9V6.1
						Pp1s101_245V6.1
						Pp1s207_69V6.1
						Pp1s143_176V6.1
						Pp1s33_203V6.1
						Pp1s210_95V6.1
						Pp1s79_110V6.1
						Pp1s28_151V6.1
						Pp1s9_74V6.1
						Pp1s37_28V6.1
						Pp1s44_40V6.1
						Pp1s71_354V6.1
						Pp1s204_118V6.1
						Pp1s19_23V6.1
						Pp1s140_17V6.1
						Pp1s2_744V6.1
						Pp1s42_91V6.1
						Pp1s1_76V6.1
						Pp1s241_118V6.1
						Pp1s84_74V6.1
						Pp1s24_221V6.1
						Pp1s276_12V6.1
						Pp1s304_56V6.1
						Pp1s83_218V6.1
						Pp1s28_322V6.1
						Pp1s56_95V6.1
						Pp1s15_306V6.1
						Pp1s30_228V6.1
						Pp1s9_476V6.1
						Pp1s475_17V6.1
						Pp1s309_69V6.1
						Pp1s14_318V6.1
						Pp1s25_30V6.1
						Pp1s20_383V6.1
						Pp1s35_174V6.1
						Pp1s118_177V6.1
						Pp1s22_166V6.1
						Pp1s160_128V6.1
						Pp1s105_166V6.1
						Pp1s50_176V6.1
						Pp1s118_115V6.1
						Pp1s1139_3V6.1
						Pp1s84_119V6.1
						Pp1s66_43V6.1
						Pp1s19_64V6.1
						Pp1s81_209V6.1
						Pp1s402_44V6.1
						Pp1s272_37V6.1
						Pp1s295_22V6.1
						Pp1s409_4V6.1
						Pp1s7_424V6.1
						Pp1s132_45V6.1
						Pp1s31_317V6.1
						Pp1s176_121V6.1
						Pp1s54_186V6.1
						Pp1s33_389V6.1
						Pp1s34_174V6.1
						Pp1s53_181V6.1
						Pp1s162_103V6.1
						Pp1s284_41V6.1
						Pp1s54_236V6.1
						Pp1s200_12V6.1
						Pp1s1_786V6.1
						Pp1s392_2V6.1
						Pp1s199_47V6.1
						Pp1s235_105V6.1
						Pp1s336_26V6.1
						Pp1s213_128V6.1
						Pp1s5_397V6.1
						Pp1s121_72V6.1
						Pp1s44_264V6.1
						Pp1s254_65V6.1
						Pp1s31_360V6.1
						Pp1s62_169V6.1
						Pp1s263_11V6.1
						Pp1s126_71V6.1
						Pp1s134_68V6.1
						Pp1s194_168V6.1
						Pp1s106_40V6.1
						Pp1s201_122V6.1
						Pp1s158_137V6.1
						Pp1s134_89V6.1
						Pp1s1_540V6.1
						Pp1s222_87V6.1
						Pp1s54_218V6.1
						Pp1s39_324V6.1
						Pp1s128_63V6.1
						Pp1s59_306V6.1
						Pp1s21_342V6.1
						Pp1s194_13V6.1
						Pp1s25_202V6.1
						Pp1s235_45V6.1
						Pp1s10704_1V6.1
						Pp1s103_35V6.1
						Pp1s174_48V6.1
						Pp1s35_152V6.1
						Pp1s200_79V6.1
						Pp1s58_49V6.1
						Pp1s33_117V6.1
						Pp1s303_18V6.1
						Pp1s246_44V6.1
						Pp1s114_165V6.1
						Pp1s341_39V6.1
						Pp1s160_137V6.1
						Pp1s146_5V6.1
						Pp1s111_18V6.1
						Pp1s176_108V6.1
						Pp1s21_318V6.1
						Pp1s15_380V6.1
						Pp1s32_187V6.1
						Pp1s61_104V6.1
						Pp1s126_186V6.1
						Pp1s61_210V6.1
						Pp1s133_112V6.1
						Pp1s122_102V6.1
						Pp1s16_334V6.1
						Pp1s45_238V6.1
						Pp1s199_158V6.1
						Pp1s245_33V6.1
						Pp1s344_10V6.1
						Pp1s267_89V6.1
						Pp1s213_83V6.1
						Pp1s234_44V6.1
						Pp1s18_33V6.1
						Pp1s53_51V6.1
						Pp1s85_8V6.1
						Pp1s49_42V6.1
						Pp1s84_95V6.1
						Pp1s335_14V6.1
						Pp1s12_273V6.1
						Pp1s209_46V6.1
						Pp1s149_30V6.1
						Pp1s277_44V6.1
						Pp1s182_7V6.1
						Pp1s263_49V6.1
						Pp1s85_73V6.1
						Pp1s120_75V6.1
						Pp1s9_154V6.1
						Pp1s76_97V6.1
						Pp1s15_78V6.1
						Pp1s370_53V6.1
						Pp1s192_88V6.1
						Pp1s197_122V6.1
						Pp1s127_24V6.1
						Pp1s46_176V6.1
						Pp1s72_208V6.1
						Pp1s159_108V6.1
						Pp1s17_153V6.1
						Pp1s30_195V6.1
						Pp1s70_147V6.1
						Pp1s123_22V6.1
						Pp1s11_19V6.1
						Pp1s125_47V6.1
						Pp1s369_32V6.1
						Pp1s11_309V6.1
						Pp1s114_83V6.1
						Pp1s174_92V6.1
						Pp1s4_106V6.1
						Pp1s26_192V6.1
						Pp1s208_161V6.1
						Pp1s101_50V6.1
						Pp1s197_17V6.1
						Pp1s82_3V6.1
						Pp1s83_77V6.1
						Pp1s14_64V6.1
						Pp1s244_9V6.1
						Pp1s213_133V6.1
						Pp1s33_361V6.1
						Pp1s126_133V6.1
						Pp1s33_206V6.1
						Pp1s126_8V6.1
						Pp1s33_316V6.1
						Pp1s399_25V6.1
						Pp1s119_22V6.1
						Pp1s240_77V6.1
						Pp1s22_111V6.1
						Pp1s227_69V6.1
						Pp1s69_127V6.1
						Pp1s220_84V6.1
						Pp1s114_89V6.1
						Pp1s93_138V6.1
						Pp1s7_375V6.1
						Pp1s251_76V6.1
						Pp1s198_6V6.1
						Pp1s284_20V6.1
						Pp1s11_381V6.1
						Pp1s165_55V6.1
						Pp1s51_215V6.1
						Pp1s23_266V6.1
						Pp1s267_24V6.1
						Pp1s188_28V6.1
						Pp1s16_361V6.1
						Pp1s80_9V6.1
						Pp1s65_309V6.1
						Pp1s84_286V6.1
						Pp1s73_28V6.1
						Pp1s215_82V6.1
						Pp1s251_59V6.1
						Pp1s21_262V6.1
						Pp1s409_44V6.1
						Pp1s495_13V6.1
						Pp1s45_24V6.1
						Pp1s63_65V6.1
						Pp1s226_119V6.1
						Pp1s2_26V6.1
						Pp1s104_215V6.1
						Pp1s266_64V6.1
						Pp1s263_29V6.1
						Pp1s120_79V6.1
						Pp1s223_23V6.1
						Pp1s37_354V6.1
						Pp1s271_88V6.1
						Pp1s59_51V6.1
						Pp1s407_46V6.1
						Pp1s1_480V6.1
						Pp1s114_118V6.1
						Pp1s20_161V6.1
						Pp1s28_403V6.1
						Pp1s51_43V6.1
						Pp1s12_349V6.1
						Pp1s243_26V6.1
						Pp1s55_269V6.1
						Pp1s139_50V6.1
						Pp1s135_65V6.1
						Pp1s1_727V6.1
						Pp1s59_267V6.1
						Pp1s354_15V6.1
						Pp1s194_34V6.1
						Pp1s400_10V6.1
						Pp1s505_8V6.1
						Pp1s300_24V6.1
						Pp1s26_22V6.1
						Pp1s88_42V6.1
						Pp1s67_238V6.1
						Pp1s65_2V6.1
						Pp1s28_172V6.1
						Pp1s41_144V6.1
						Pp1s46_78V6.1
						Pp1s203_52V6.1
						Pp1s106_39V6.1
						Pp1s121_167V6.1
						Pp1s68_70V6.1
						Pp1s371_32V6.1
						Pp1s6_240V6.1
						Pp1s11_247V6.1
						Pp1s17_107V6.1
						Pp1s56_177V6.1
						Pp1s118_230V6.1
						Pp1s233_35V6.1
						Pp1s80_112V6.1
						Pp1s81_143V6.1
						Pp1s1_433V6.1
						Pp1s135_44V6.1
						Pp1s103_29V6.1
						Pp1s45_267V6.1
						Pp1s109_136V6.1
						Pp1s37_343V6.1
						Pp1s206_42V6.1
						Pp1s31_336V6.1
						Pp1s130_44V6.1
						Pp1s311_61V6.1
						Pp1s46_310V6.1
						Pp1s196_72V6.1
						Pp1s185_130V6.1
						Pp1s306_29V6.1
						Pp1s28_346V6.1
						Pp1s2_16V6.1
						Pp1s38_386V6.1
						Pp1s195_48V6.1
						Pp1s220_26V6.1
						Pp1s69_157V6.1
						Pp1s213_90V6.1
						Pp1s99_260V6.1
						Pp1s60_259V6.1
						Pp1s196_111V6.1
						Pp1s517_3V6.1
						Pp1s84_153V6.1
						Pp1s19_321V6.1
						Pp1s152_7V6.1
						Pp1s198_122V6.1
						Pp1s14_73V6.1
						Pp1s23_259V6.1
						Pp1s40_10V6.1
						Pp1s290_44V6.1
						Pp1s38_262V6.1
						Pp1s509_5V6.1
						Pp1s35_76V6.1
						Pp1s197_99V6.1
						Pp1s20_113V6.1
						Pp1s42_199V6.1
						Pp1s293_80V6.1
						Pp1s111_53V6.1
						Pp1s33_47V6.1
						Pp1s40_51V6.1
						Pp1s63_51V6.1
						Pp1s125_58V6.1
						Pp1s26_182V6.1
						Pp1s113_104V6.1
						Pp1s156_96V6.1
						Pp1s60_313V6.1
						Pp1s68_143V6.1
						Pp1s141_146V6.1
						Pp1s370_45V6.1
						Pp1s218_20V6.1
						Pp1s303_23V6.1
						Pp1s357_33V6.1
						Pp1s30_358V6.1
						Pp1s159_62V6.1
						Pp1s75_75V6.1
						Pp1s35_195V6.1
						Pp1s35_328V6.1
						Pp1s3_173V6.1
						Pp1s281_128V6.1
						Pp1s161_29V6.1
						Pp1s100_73V6.1
						Pp1s17_355V6.1
						Pp1s93_178V6.1
						Pp1s16_275V6.1
						Pp1s270_81V6.1
						Pp1s126_124V6.1
						Pp1s123_138V6.1
						Pp1s279_74V6.1
						Pp1s114_143V6.1
						Pp1s323_69V6.1
						Pp1s144_126V6.1
						Pp1s505_21V6.1
						Pp1s253_27V6.1
						Pp1s15_422V6.1
						Pp1s205_19V6.1
						Pp1s844_1V6.1
						Pp1s466_13V6.1
						Pp1s81_36V6.1
						Pp1s478_14V6.1
						Pp1s90_74V6.1
						Pp1s30_187V6.1
						Pp1s162_33V6.1
						Pp1s1_419V6.1
						Pp1s238_57V6.1
						Pp1s76_188V6.1
						Pp1s15_351V6.1
						Pp1s392_20V6.1
						Pp1s25_241V6.1
						Pp1s15_11V6.1
						Pp1s325_8V6.1
						Pp1s53_245V6.1
						Pp1s36_303V6.1
						Pp1s2_453V6.1
						Pp1s98_28V6.1
						Pp1s31_164V6.1
						Pp1s135_29V6.1
						Pp1s181_63V6.1
						Pp1s70_238V6.1
						Pp1s72_43V6.1
						Pp1s9_391V6.1
						Pp1s378_21V6.1
						Pp1s11_171V6.1
						Pp1s31_299V6.1
						Pp1s37_351V6.1
						Pp1s302_77V6.1
						Pp1s19_69V6.1
						Pp1s158_50V6.1
						Pp1s234_98V6.1
						Pp1s75_252V6.1
						Pp1s199_8V6.1
						Pp1s274_54V6.1
						Pp1s255_25V6.1
						Pp1s60_138V6.1
						Pp1s32_350V6.1
						Pp1s169_57V6.1
						Pp1s258_84V6.1
						Pp1s7_96V6.1
						Pp1s34_189V6.1
						Pp1s279_11V6.1
						Pp1s137_264V6.1
						Pp1s128_100V6.1
						Pp1s286_51V6.1
						Pp1s109_70V6.1
						Pp1s104_9V6.1
						Pp1s16_409V6.1
						Pp1s312_26V6.1
						Pp1s22_18V6.1
						Pp1s45_260V6.1
						Pp1s51_186V6.1
						Pp1s35_361V6.1
						Pp1s403_8V6.1
						Pp1s200_19V6.1
						Pp1s100_149V6.1
						Pp1s71_266V6.1
						Pp1s145_49V6.1
						Pp1s138_199V6.1
						Pp1s3_381V6.1
						Pp1s91_182V6.1
						Pp1s142_14V6.1
						Pp1s138_25V6.1
						Pp1s18_151V6.1
						Pp1s3_111V6.1
						Pp1s108_186V6.1
						Pp1s92_84V6.1
						Pp1s387_51V6.1
						Pp1s100_246V6.1
						Pp1s45_154V6.1
						Pp1s50_1V6.1
						Pp1s98_96V6.1
						Pp1s258_9V6.1
						Pp1s407_3V6.1
						Pp1s19_362V6.1
						Pp1s2_78V6.1
						Pp1s231_17V6.1
						Pp1s382_10V6.1
						Pp1s411_31V6.1
						Pp1s5_81V6.1
						Pp1s136_182V6.1
						Pp1s69_149V6.1
						Pp1s25_327V6.1
						Pp1s150_29V6.1
						Pp1s72_256V6.1
						Pp1s4_12V6.1
						Pp1s81_61V6.1
						Pp1s35_280V6.1
						Pp1s90_40V6.1
						Pp1s389_55V6.1
						Pp1s40_243V6.1
						Pp1s46_84V6.1
						Pp1s13_200V6.1
						Pp1s246_32V6.1
						Pp1s119_119V6.1
						Pp1s192_75V6.1
						Pp1s59_1V6.1
						Pp1s58_224V6.1
						Pp1s395_22V6.1
						Pp1s136_35V6.1
						Pp1s100_190V6.1
						Pp1s77_21V6.1
						Pp1s100_55V6.1
						Pp1s36_100V6.1
						Pp1s47_316V6.1
						Pp1s152_64V6.1
						Pp1s57_138V6.1
						Pp1s156_85V6.1
						Pp1s126_126V6.1
						Pp1s94_106V6.1
						Pp1s245_29V6.1
						Pp1s90_96V6.1
						Pp1s62_17V6.1
						Pp1s96_109V6.1
						Pp1s31_198V6.1
						Pp1s88_183V6.1
						Pp1s375_23V6.1
						Pp1s25_254V6.1
						Pp1s343_21V6.1
						Pp1s416_16V6.1
						Pp1s25_29V6.1
						Pp1s65_139V6.1
						Pp1s44_302V6.1
						Pp1s150_90V6.1
						Pp1s90_215V6.1
						Pp1s22_5V6.1
						Pp1s371_16V6.1
						Pp1s273_61V6.1
						Pp1s160_110V6.1
						Pp1s79_179V6.1
						Pp1s2_734V6.1
						Pp1s7_307V6.1
						Pp1s31_153V6.1
						Pp1s201_84V6.1
						Pp1s53_153V6.1
						Pp1s202_71V6.1
						Pp1s158_107V6.1
						Pp1s6_434V6.1
						Pp1s128_79V6.1
						Pp1s313_102V6.1
						Pp1s137_134V6.1
						Pp1s32_119V6.1
						Pp1s55_214V6.1
						Pp1s27_218V6.1
						Pp1s13_94V6.1
						Pp1s8_53V6.1
						Pp1s79_180V6.1
						Pp1s72_106V6.1
						Pp1s51_288V6.1
						Pp1s114_55V6.1
						Pp1s1741_2V6.1
						Pp1s26_95V6.1
						Pp1s20_106V6.1
						Pp1s400_12V6.1
						Pp1s141_86V6.1
						Pp1s31_393V6.1
						Pp1s84_22V6.1
						Pp1s104_158V6.1
						Pp1s79_223V6.1
						Pp1s241_87V6.1
						Pp1s8_140V6.1
						Pp1s47_181V6.1
						Pp1s404_26V6.1
						Pp1s42_196V6.1
						Pp1s107_205V6.1
						Pp1s350_46V6.1
						Pp1s96_125V6.1
						Pp1s329_25V6.1
						Pp1s102_5V6.1
						Pp1s71_85V6.1
						Pp1s78_186V6.1
						Pp1s12_170V6.1
						Pp1s12_33V6.1
						Pp1s31_114V6.1
						Pp1s236_27V6.1
						Pp1s27_129V6.1
						Pp1s115_80V6.1
						Pp1s68_89V6.1
						Pp1s161_125V6.1
						Pp1s130_226V6.1
						Pp1s56_122V6.1
						Pp1s41_162V6.1
						Pp1s68_56V6.1
						Pp1s7_269V6.1
						Pp1s330_36V6.1
						Pp1s67_62V6.1
						Pp1s53_111V6.1
						Pp1s169_172V6.1
						Pp1s4_8V6.1
						Pp1s330_27V6.1
						Pp1s234_66V6.1
						Pp1s98_157V6.1
						Pp1s41_16V6.1
						Pp1s100_144V6.1
						Pp1s51_73V6.1
						Pp1s444_20V6.1
						Pp1s78_205V6.1
						Pp1s109_107V6.1
						Pp1s204_77V6.1
						Pp1s56_1V6.1
						Pp1s214_29V6.1
						Pp1s68_115V6.1
						Pp1s54_52V6.1
						Pp1s89_174V6.1
						Pp1s6_218V6.1
						Pp1s74_146V6.1
						Pp1s66_234V6.1
						Pp1s15_445V6.1
						Pp1s280_48V6.1
						Pp1s226_21V6.1
						Pp1s300_63V6.1
						Pp1s7_53V6.1
						Pp1s313_76V6.1
						Pp1s15_265V6.1
						Pp1s2_305V6.1
						Pp1s61_55V6.1
						Pp1s12_58V6.1
						Pp1s331_14V6.1
						Pp1s29_234V6.1
						Pp1s145_142V6.1
						Pp1s3_24V6.1
						Pp1s196_67V6.1
						Pp1s72_280V6.1
						Pp1s11_156V6.1
						Pp1s218_61V6.1
						Pp1s123_85V6.1
						Pp1s113_119V6.1
						Pp1s51_38V6.1
						Pp1s197_12V6.1
						Pp1s99_189V6.1
						Pp1s31_26V6.1
						Pp1s103_13V6.1
						Pp1s53_233V6.1
						Pp1s266_51V6.1
						Pp1s503_8V6.1
						Pp1s13_388V6.1
						Pp1s14_313V6.1
						Pp1s33_92V6.1
						Pp1s302_35V6.1
						Pp1s144_100V6.1
						Pp1s38_127V6.1
						Pp1s136_80V6.1
						Pp1s49_64V6.1
						Pp1s60_128V6.1
						Pp1s131_22V6.1
						Pp1s211_9V6.1
						Pp1s4_295V6.1
						Pp1s215_29V6.1
						Pp1s256_37V6.1
						Pp1s133_82V6.1
						Pp1s30_39V6.1
						Pp1s83_134V6.1
						Pp1s11_55V6.1
						Pp1s61_313V6.1
						Pp1s130_197V6.1
						Pp1s127_93V6.1
						Pp1s57_188V6.1
						Pp1s74_131V6.1
						Pp1s258_35V6.1
						Pp1s130_87V6.1
						Pp1s21_407V6.1
						Pp1s68_209V6.1
						Pp1s354_23V6.1
						Pp1s79_156V6.1
						Pp1s21_194V6.1
						Pp1s15_294V6.1
						Pp1s96_90V6.1
						Pp1s184_87V6.1
						Pp1s271_68V6.1
						Pp1s5_325V6.1
						Pp1s177_5V6.1
						Pp1s194_125V6.1
						Pp1s71_157V6.1
						Pp1s59_293V6.1
						Pp1s278_42V6.1
						Pp1s107_1V6.1
						Pp1s45_277V6.1
						Pp1s316_34V6.1
						Pp1s1_497V6.1
						Pp1s333_14V6.1
						Pp1s219_12V6.1
						Pp1s4_263V6.1
						Pp1s159_110V6.1
						Pp1s339_13V6.1
						Pp1s44_198V6.1
						Pp1s149_266V6.1
						Pp1s9_348V6.1
						Pp1s37_110V6.1
						Pp1s102_176V6.1
						Pp1s421_8V6.1
						Pp1s225_37V6.1
						Pp1s27_254V6.1
						Pp1s174_66V6.1
						Pp1s125_61V6.1
						Pp1s105_181V6.1
						Pp1s219_94V6.1
						Pp1s217_26V6.1
						Pp1s30_137V6.1
						Pp1s31_182V6.1
						Pp1s367_3V6.1
						Pp1s44_62V6.1
						Pp1s209_88V6.1
						Pp1s49_275V6.1
						Pp1s192_39V6.1
						Pp1s38_177V6.1
						Pp1s46_127V6.1
						Pp1s199_68V6.1
						Pp1s432_23V6.1
						Pp1s371_27V6.1
						Pp1s545_6V6.1
						Pp1s131_154V6.1
						Pp1s277_14V6.1
						Pp1s26_208V6.1
						Pp1s194_154V6.1
						Pp1s79_49V6.1
						Pp1s93_157V6.1
						Pp1s126_138V6.1
						Pp1s94_101V6.1
						Pp1s456_23V6.1
						Pp1s71_89V6.1
						Pp1s3_238V6.1
						Pp1s434_8V6.1
						Pp1s139_95V6.1
						Pp1s51_14V6.1
						Pp1s271_46V6.1
						Pp1s9_241V6.1
						Pp1s9_180V6.1
						Pp1s145_58V6.1
						Pp1s73_166V6.1
						Pp1s91_60V6.1
						Pp1s430_30V6.1
						Pp1s2_337V6.1
						Pp1s38_21V6.1
						Pp1s121_162V6.1
						Pp1s125_114V6.1
						Pp1s51_3V6.1
						Pp1s17_340V6.1
						Pp1s78_6V6.1
						Pp1s449_20V6.1
						Pp1s293_8V6.1
						Pp1s450_4V6.1
						Pp1s145_173V6.1
						Pp1s2_382V6.1
						Pp1s434_2V6.1
						Pp1s77_267V6.1
						Pp1s118_150V6.1
						Pp1s30_59V6.1
						Pp1s35_63V6.1
						Pp1s194_18V6.1
						Pp1s100_139V6.1
						Pp1s194_6V6.1
						Pp1s220_14V6.1
						Pp1s24_197V6.1
						Pp1s25_376V6.1
						Pp1s34_267V6.1
						Pp1s43_210V6.1
						Pp1s307_62V6.1
						Pp1s107_173V6.1
						Pp1s109_96V6.1
						Pp1s224_124V6.1
						Pp1s324_22V6.1
						Pp1s122_153V6.1
						Pp1s1_304V6.1
						Pp1s49_193V6.1
						Pp1s196_101V6.1
						Pp1s96_114V6.1
						Pp1s39_368V6.1
						Pp1s4_484V6.1
						Pp1s272_60V6.1
						Pp1s371_53V6.1
						Pp1s59_238V6.1
						Pp1s59_154V6.1
						Pp1s31_66V6.1
						Pp1s272_30V6.1
						Pp1s120_20V6.1
						Pp1s244_70V6.1
						Pp1s79_128V6.1
						Pp1s303_85V6.1
						Pp1s47_287V6.1
						Pp1s38_335V6.1
						Pp1s338_30V6.1
						Pp1s34_111V6.1
						Pp1s10_246V6.1
						Pp1s211_108V6.1
						Pp1s204_122V6.1
						Pp1s22_378V6.1
						Pp1s33_139V6.1
						Pp1s7_413V6.1
						Pp1s32_273V6.1
						Pp1s66_227V6.1
						Pp1s173_136V6.1
						Pp1s326_37V6.1
						Pp1s4_437V6.1
						Pp1s213_105V6.1
						Pp1s98_141V6.1
						Pp1s52_134V6.1
						Pp1s133_26V6.1
						Pp1s276_14V6.1
						Pp1s31_220V6.1
						Pp1s44_114V6.1
						Pp1s54_241V6.1
						Pp1s22_138V6.1
						Pp1s373_11V6.1
						Pp1s336_13V6.1
						Pp1s22_404V6.1
						Pp1s7_13V6.1
						Pp1s207_10V6.1
						Pp1s72_71V6.1
						Pp1s77_172V6.1
						Pp1s357_58V6.1
						Pp1s236_54V6.1
						Pp1s201_5V6.1
						Pp1s386_30V6.1
						Pp1s134_4V6.1
						Pp1s44_16V6.1
						Pp1s13_191V6.1
						Pp1s22_82V6.1
						Pp1s3_646V6.1
						Pp1s13_142V6.1
						Pp1s15_331V6.1
						Pp1s91_80V6.1
						Pp1s301_39V6.1
						Pp1s141_44V6.1
						Pp1s83_96V6.1
						Pp1s22_233V6.1
						Pp1s55_159V6.1
						Pp1s148_22V6.1
						Pp1s52_101V6.1
						Pp1s144_158V6.1
						Pp1s59_67V6.1
						Pp1s403_25V6.1
						Pp1s114_123V6.1
						Pp1s380_13V6.1
						Pp1s175_94V6.1
						Pp1s5_163V6.1
						Pp1s45_145V6.1
						Pp1s441_24V6.1
						Pp1s7_273V6.1
						Pp1s152_52V6.1
						Pp1s19_93V6.1
						Pp1s249_38V6.1
						Pp1s34_393V6.1
						Pp1s78_169V6.1
						Pp1s7_212V6.1
						Pp1s358_58V6.1
						Pp1s262_28V6.1
						Pp1s221_72V6.1
						Pp1s33_11V6.1
						Pp1s60_261V6.1
						Pp1s1_359V6.1
						Pp1s318_5V6.1
						Pp1s150_80V6.1
						Pp1s202_31V6.1
						Pp1s148_98V6.1
						Pp1s12_187V6.1
						Pp1s138_60V6.1
						Pp1s19_243V6.1
						Pp1s81_214V6.1
						Pp1s353_5V6.1
						Pp1s216_69V6.1
						Pp1s447_19V6.1
						Pp1s73_155V6.1
						Pp1s77_207V6.1
						Pp1s9_407V6.1
						Pp1s105_62V6.1
						Pp1s69_191V6.1
						Pp1s131_18V6.1
						Pp1s409_14V6.1
						Pp1s160_78V6.1
						Pp1s79_107V6.1
						Pp1s54_246V6.1
						Pp1s144_164V6.1
						Pp1s225_6V6.1
						Pp1s309_48V6.1
						Pp1s130_248V6.1
						Pp1s350_40V6.1
						Pp1s16_44V6.1
						Pp1s111_87V6.1
						Pp1s20_29V6.1
						Pp1s43_5V6.1
						Pp1s62_76V6.1
						Pp1s14_239V6.1
						Pp1s44_221V6.1
						Pp1s1_40V6.1
						Pp1s217_54V6.1
						Pp1s34_31V6.1
						Pp1s17_102V6.1
						Pp1s34_41V6.1
						Pp1s121_120V6.1
						Pp1s7_222V6.1
						Pp1s158_45V6.1
						Pp1s489_2V6.1
						Pp1s543_8V6.1
						Pp1s80_36V6.1
						Pp1s199_42V6.1
						Pp1s336_25V6.1
						Pp1s6_302V6.1
						Pp1s203_94V6.1
						Pp1s80_26V6.1
						Pp1s99_139V6.1
						Pp1s251_40V6.1
						Pp1s37_38V6.1
						Pp1s276_25V6.1
						Pp1s150_51V6.1
						Pp1s2_410V6.1
						Pp1s310_3V6.1
						Pp1s24_154V6.1
						Pp1s206_91V6.1
						Pp1s36_286V6.1
						Pp1s54_182V6.1
						Pp1s141_3V6.1
						Pp1s150_28V6.1
						Pp1s460_23V6.1
						Pp1s283_16V6.1
						Pp1s18_253V6.1
						Pp1s22_329V6.1
						Pp1s237_83V6.1
						Pp1s74_41V6.1
						Pp1s189_9V6.1
						Pp1s131_96V6.1
						Pp1s73_2V6.1
						Pp1s108_9V6.1
						Pp1s261_25V6.1
						Pp1s227_40V6.1
						Pp1s1_516V6.1
						Pp1s18_199V6.1
						Pp1s12_194V6.1
						Pp1s7_259V6.1
						Pp1s336_43V6.1
						Pp1s140_168V6.1
						Pp1s9_156V6.1
						Pp1s12_339V6.1
						Pp1s43_206V6.1
						Pp1s83_71V6.1
						Pp1s65_161V6.1
						Pp1s153_101V6.1
						Pp1s181_118V6.1
						Pp1s172_96V6.1
						Pp1s89_94V6.1
						Pp1s72_180V6.1
						Pp1s169_109V6.1
						Pp1s57_38V6.1
						Pp1s495_5V6.1
						Pp1s103_66V6.1
						Pp1s154_64V6.1
						Pp1s299_1V6.1
						Pp1s50_191V6.1
						Pp1s177_54V6.1
						Pp1s88_182V6.1
						Pp1s56_136V6.1
						Pp1s69_23V6.1
						Pp1s396_19V6.1
						Pp1s8_239V6.1
						Pp1s100_54V6.1
						Pp1s101_66V6.1
						Pp1s212_79V6.1
						Pp1s246_118V6.1
						Pp1s4_33V6.1
						Pp1s31_121V6.1
						Pp1s112_233V6.1
						Pp1s34_11V6.1
						Pp1s21_353V6.1
						Pp1s275_107V6.1
						Pp1s143_157V6.1
						Pp1s22_340V6.1
						Pp1s154_85V6.1
						Pp1s372_14V6.1
						Pp1s34_423V6.1
						Pp1s358_47V6.1
						Pp1s12_55V6.1
						Pp1s44_159V6.1
						Pp1s113_162V6.1
						Pp1s147_77V6.1
						Pp1s51_100V6.1
						Pp1s126_78V6.1
						Pp1s98_2V6.1
						Pp1s248_102V6.1
						Pp1s81_135V6.1
						Pp1s114_84V6.1
						Pp1s76_155V6.1
						Pp1s118_125V6.1
						Pp1s17_307V6.1
						Pp1s194_61V6.1
						Pp1s3_567V6.1
						Pp1s192_66V6.1
						Pp1s55_148V6.1
						Pp1s164_50V6.1
						Pp1s138_121V6.1
						Pp1s12_121V6.1
						Pp1s316_46V6.1
						Pp1s3_361V6.1
						Pp1s426_15V6.1
						Pp1s71_283V6.1
						Pp1s30_264V6.1
						Pp1s189_65V6.1
						Pp1s51_298V6.1
						Pp1s54_227V6.1
						Pp1s102_148V6.1
						Pp1s174_79V6.1
						Pp1s89_220V6.1
						Pp1s321_9V6.1
						Pp1s7_442V6.1
						Pp1s191_94V6.1
						Pp1s38_226V6.1
						Pp1s38_148V6.1
						Pp1s22_382V6.1
						Pp1s169_92V6.1
						Pp1s76_66V6.1
						Pp1s79_27V6.1
						Pp1s159_116V6.1
						Pp1s97_112V6.1
						Pp1s7_347V6.1
						Pp1s37_13V6.1
						Pp1s73_64V6.1
						Pp1s74_241V6.1
						Pp1s65_24V6.1
						Pp1s30_121V6.1
						Pp1s171_53V6.1
						Pp1s204_19V6.1
						Pp1s84_63V6.1
						Pp1s83_64V6.1
						Pp1s275_101V6.1
						Pp1s53_23V6.1
						Pp1s27_271V6.1
						Pp1s56_198V6.1
						Pp1s55_123V6.1
						Pp1s249_67V6.1
						Pp1s198_67V6.1
						Pp1s36_180V6.1
						Pp1s68_274V6.1
						Pp1s465_18V6.1
						Pp1s18_342V6.1
						Pp1s312_44V6.1
						Pp1s221_11V6.1
						Pp1s100_36V6.1
						Pp1s77_230V6.1
						Pp1s180_21V6.1
						Pp1s7_501V6.1
						Pp1s93_98V6.1
						Pp1s170_46V6.1
						Pp1s139_46V6.1
						Pp1s213_21V6.1
						Pp1s58_61V6.1
						Pp1s49_189V6.1
						Pp1s142_55V6.1
						Pp1s315_9V6.1
						Pp1s7_317V6.1
						Pp1s68_34V6.1
						Pp1s143_44V6.1
						Pp1s99_201V6.1
						Pp1s39_147V6.1
						Pp1s144_44V6.1
						Pp1s3_208V6.1
						Pp1s131_178V6.1
						Pp1s240_84V6.1
						Pp1s102_181V6.1
						Pp1s37_304V6.1
						Pp1s177_102V6.1
						Pp1s190_86V6.1
						Pp1s307_69V6.1
						Pp1s9_149V6.1
						Pp1s171_137V6.1
						Pp1s232_65V6.1
						Pp1s351_46V6.1
						Pp1s20_372V6.1
						Pp1s207_40V6.1
						Pp1s135_61V6.1
						Pp1s14_154V6.1
						Pp1s61_263V6.1
						Pp1s212_86V6.1
						Pp1s235_62V6.1
						Pp1s247_19V6.1
						Pp1s313_22V6.1
						Pp1s79_267V6.1
						Pp1s10_245V6.1
						Pp1s457_1V6.1
						Pp1s21_179V6.1
						Pp1s36_208V6.1
						Pp1s10_377V6.1
						Pp1s224_1V6.1
						Pp1s30_177V6.1
						Pp1s204_42V6.1
						Pp1s1_863V6.1
						Pp1s176_38V6.1
						Pp1s68_295V6.1
						Pp1s242_101V6.1
						Pp1s43_22V6.1
						Pp1s42_18V6.1
						Pp1s15_260V6.1
						Pp1s284_6V6.1
						Pp1s283_4V6.1
						Pp1s13_239V6.1
						Pp1s493_8V6.1
						Pp1s311_78V6.1
						Pp1s25_231V6.1
						Pp1s377_46V6.1
						Pp1s36_33V6.1
						Pp1s129_117V6.1
						Pp1s254_25V6.1
						Pp1s2_788V6.1
						Pp1s55_291V6.1
						Pp1s5_354V6.1
						Pp1s108_32V6.1
						Pp1s56_182V6.1
						Pp1s311_51V6.1
						Pp1s282_30V6.1
						Pp1s93_69V6.1
						Pp1s84_221V6.1
						Pp1s304_50V6.1
						Pp1s276_86V6.1
						Pp1s39_407V6.1
						Pp1s177_93V6.1
						Pp1s164_30V6.1
						Pp1s191_128V6.1
						Pp1s230_76V6.1
						Pp1s300_44V6.1
						Pp1s20_292V6.1
						Pp1s30_297V6.1
						Pp1s182_1V6.1
						Pp1s376_31V6.1
						Pp1s142_94V6.1
						Pp1s46_317V6.1
						Pp1s251_47V6.1
						Pp1s426_43V6.1
						Pp1s246_126V6.1
						Pp1s15_215V6.1
						Pp1s2_123V6.1
						Pp1s134_49V6.1
						Pp1s13_225V6.1
						Pp1s196_69V6.1
						Pp1s60_272V6.1
						Pp1s200_107V6.1
						Pp1s131_66V6.1
						Pp1s204_94V6.1
						Pp1s194_53V6.1
						Pp1s371_17V6.1
						Pp1s70_258V6.1
						Pp1s332_35V6.1
						Pp1s23_281V6.1
						Pp1s390_21V6.1
						Pp1s25_284V6.1
						Pp1s52_105V6.1
						Pp1s66_183V6.1
						Pp1s98_202V6.1
						Pp1s206_97V6.1
						Pp1s271_56V6.1
						Pp1s165_47V6.1
						Pp1s26_210V6.1
						Pp1s118_76V6.1
						Pp1s159_42V6.1
						Pp1s11_315V6.1
						Pp1s246_77V6.1
						Pp1s88_195V6.1
						Pp1s70_118V6.1
						Pp1s119_120V6.1
						Pp1s9_186V6.1
						Pp1s216_41V6.1
						Pp1s213_123V6.1
						Pp1s13_410V6.1
						Pp1s108_180V6.1
						Pp1s40_196V6.1
						Pp1s105_98V6.1
						Pp1s35_131V6.1
						Pp1s22_222V6.1
						Pp1s138_169V6.1
						Pp1s286_33V6.1
						Pp1s297_51V6.1
						Pp1s35_216V6.1
						Pp1s185_110V6.1
						Pp1s252_60V6.1
						Pp1s40_20V6.1
						Pp1s101_74V6.1
						Pp1s129_127V6.1
						Pp1s791_4V6.1
						Pp1s42_171V6.1
						Pp1s173_154V6.1
						Pp1s71_222V6.1
						Pp1s251_38V6.1
						Pp1s259_97V6.1
						Pp1s463_10V6.1
						Pp1s95_133V6.1
						Pp1s86_24V6.1
						Pp1s49_263V6.1
						Pp1s28_315V6.1
						Pp1s136_120V6.1
						Pp1s43_204V6.1
						Pp1s5_405V6.1
						Pp1s32_349V6.1
						Pp1s34_386V6.1
						Pp1s414_2V6.1
						Pp1s160_107V6.1
						Pp1s2_15V6.1
						Pp1s171_148V6.1
						Pp1s411_17V6.1
						Pp1s227_54V6.1
						Pp1s79_7V6.1
						Pp1s22_309V6.1
						Pp1s269_10V6.1
						Pp1s12_40V6.1
						Pp1s20_264V6.1
						Pp1s60_317V6.1
						Pp1s505_13V6.1
						Pp1s40_297V6.1
						Pp1s143_55V6.1
						Pp1s169_51V6.1
						Pp1s246_112V6.1
						Pp1s358_6V6.1
						Pp1s53_184V6.1
						Pp1s126_109V6.1
						Pp1s147_6V6.1
						Pp1s152_60V6.1
						Pp1s403_10V6.1
						Pp1s9_28V6.1
						Pp1s225_94V6.1
						Pp1s106_177V6.1
						Pp1s48_21V6.1
						Pp1s171_32V6.1
						Pp1s997_1V6.1
						Pp1s450_17V6.1
						Pp1s58_35V6.1
						Pp1s41_278V6.1
						Pp1s115_97V6.1
						Pp1s13_34V6.1
						Pp1s240_22V6.1
						Pp1s112_134V6.1
						Pp1s6_199V6.1
						Pp1s45_111V6.1
						Pp1s71_250V6.1
						Pp1s84_250V6.1
						Pp1s76_116V6.1
						Pp1s509_20V6.1
						Pp1s271_35V6.1
						Pp1s143_123V6.1
						Pp1s356_45V6.1
						Pp1s475_9V6.1
						Pp1s389_27V6.1
						Pp1s173_23V6.1
						Pp1s95_11V6.1
						Pp1s519_18V6.1
						Pp1s312_18V6.1
						Pp1s218_56V6.1
						Pp1s275_15V6.1
						Pp1s111_5V6.1
						Pp1s22_373V6.1
						Pp1s38_73V6.1
						Pp1s53_120V6.1
						Pp1s535_6V6.1
						Pp1s378_32V6.1
						Pp1s98_175V6.1
						Pp1s96_216V6.1
						Pp1s31_351V6.1
						Pp1s13_379V6.1
						Pp1s129_89V6.1
						Pp1s105_8V6.1
						Pp1s408_12V6.1
						Pp1s8_156V6.1
						Pp1s78_7V6.1
						Pp1s255_4V6.1
						Pp1s138_37V6.1
						Pp1s207_63V6.1
						Pp1s317_8V6.1
						Pp1s269_93V6.1
						Pp1s103_118V6.1
						Pp1s419_35V6.1
						Pp1s98_250V6.1
						Pp1s431_31V6.1
						Pp1s14_40V6.1
						Pp1s382_26V6.1
						Pp1s199_45V6.1
						Pp1s180_68V6.1
						Pp1s100_63V6.1
						Pp1s171_14V6.1
						Pp1s203_56V6.1
						Pp1s51_133V6.1
						Pp1s131_40V6.1
						Pp1s169_24V6.1
						Pp1s317_25V6.1
						Pp1s106_191V6.1
						Pp1s80_186V6.1
						Pp1s3_637V6.1
						Pp1s96_30V6.1
						Pp1s306_59V6.1
						Pp1s228_19V6.1
						Pp1s74_55V6.1
						Pp1s62_226V6.1
						Pp1s16_111V6.1
						Pp1s316_60V6.1
						Pp1s214_86V6.1
						Pp1s376_26V6.1
						Pp1s35_95V6.1
						Pp1s47_190V6.1
						Pp1s72_298V6.1
						Pp1s17_208V6.1
						Pp1s383_1V6.1
						Pp1s210_40V6.1
						Pp1s153_72V6.1
						Pp1s13_130V6.1
						Pp1s29_224V6.1
						Pp1s52_257V6.1
						Pp1s69_250V6.1
						Pp1s13_212V6.1
						Pp1s330_45V6.1
						Pp1s382_19V6.1
						Pp1s65_33V6.1
						Pp1s329_19V6.1
						Pp1s138_170V6.1
						Pp1s17_17V6.1
						Pp1s178_122V6.1
						Pp1s303_45V6.1
						Pp1s10_57V6.1
						Pp1s173_15V6.1
						Pp1s31_245V6.1
						Pp1s156_104V6.1
						Pp1s114_139V6.1
						Pp1s53_57V6.1
						Pp1s218_122V6.1
						Pp1s74_136V6.1
						Pp1s336_34V6.1
						Pp1s8_244V6.1
						Pp1s40_304V6.1
						Pp1s235_147V6.1
						Pp1s7_155V6.1
						Pp1s5_382V6.1
						Pp1s117_177V6.1
						Pp1s212_60V6.1
						Pp1s297_36V6.1
						Pp1s47_242V6.1
						Pp1s106_51V6.1
						Pp1s52_198V6.1
						Pp1s438_26V6.1
[truncated: 16,111 more rows]

## Sheet: Supplementary Dataset 4
Supplementary Dataset 4: List of genes representing the degree of overlap among gene expression of P. patens control and salt treated samples at different time points. The Venny online tool was used to visually represent the degree of overlap among gene expression of Physcomitrell "control" and Physcomitrella "salt treated" at different time points. This output was generated as Venn diagrams usin…
Genes only in	Genes only in	Genes only in	Genes common in	Genes common in	Genes common in	Genes common in
Control	Salt 0.5 h	Salt 4.0 h	Control & Salt 0.5 h	Control & Salt 4.0 h	Salt 0.5 h & Salt 4.0 h	Control & Salt 0.5 h & Salt 4.0 h
Pp1s25_68V6.1	Pp1s35_56V6.1	Pp1s142_146V6.1	Pp1s176_133V6.1	Pp1s104_11V6.1	Pp1s165_45V6.1	Pp1s200_73V6.1
Pp1s203_89V6.1	Pp1s135_99V6.1	Pp1s16_112V6.1	Pp1s120_99V6.1	Pp1s81_191V6.1	Pp1s283_61V6.1	Pp1s96_87V6.1
Pp1s297_61V6.1	Pp1s143_67V6.1	Pp1s9_164V6.1	Pp1s96_264V6.1	Pp1s98_150V6.1	Pp1s1_265V6.1	Pp1s80_41V6.1
Pp1s314_12V6.1	Pp1s88_18V6.1	Pp1s97_151V6.1	Pp1s64_135V6.1	Pp1s154_15V6.1	Pp1s271_8V6.1	Pp1s81_51V6.1
Pp1s324_15V6.1	Pp1s34_13V6.1	Pp1s4_14V6.1	Pp1s441_12V6.1	Pp1s34_185V6.1	Pp1s337_52V6.1	Pp1s102_120V6.1
Pp1s297_9V6.1	Pp1s264_2V6.1	Pp1s14_247V6.1	Pp1s159_140V6.1	Pp1s374_35V6.1	Pp1s148_73V6.1	Pp1s62_48V6.1
Pp1s248_78V6.1	Pp1s123_11V6.1	Pp1s15_312V6.1	Pp1s232_61V6.1	Pp1s239_52V6.1	Pp1s184_121V6.1	Pp1s177_33V6.1
Pp1s400_5V6.1	Pp1s317_29V6.1	Pp1s1_70V6.1	Pp1s424_10V6.1	Pp1s37_316V6.1	Pp1s72_212V6.1	Pp1s18_345V6.1
Pp1s17_257V6.1	Pp1s289_60V6.1	Pp1s92_48V6.1	Pp1s57_163V6.1	Pp1s187_94V6.1	Pp1s3_7V6.1	Pp1s67_54V6.1
Pp1s35_377V6.1	Pp1s59_271V6.1	Pp1s14_292V6.1	Pp1s149_38V6.1	Pp1s220_29V6.1	Pp1s114_121V6.1	Pp1s7_8V6.1
Pp1s429_3V6.1	Pp1s202_32V6.1	Pp1s9_225V6.1	Pp1s98_230V6.1	Pp1s194_10V6.1	Pp1s98_62V6.1	Pp1s87_103V6.1
Pp1s73_24V6.1	Pp1s20_126V6.1	Pp1s211_23V6.1	Pp1s199_98V6.1	Pp1s51_42V6.1	Pp1s54_131V6.1	Pp1s81_16V6.1
Pp1s173_39V6.1	Pp1s362_10V6.1	Pp1s25_135V6.1	Pp1s274_54V6.1	Pp1s27_323V6.1	Pp1s40_216V6.1	Pp1s12_51V6.1
Pp1s333_51V6.1	Pp1s104_134V6.1	Pp1s274_76V6.1	Pp1s1_547V6.1	Pp1s18_183V6.1	Pp1s11_192V6.1	Pp1s123_43V6.1
Pp1s240_42V6.1	Pp1s440_6V6.1	Pp1s310_32V6.1	Pp1s203_98V6.1	Pp1s5_88V6.1	Pp1s142_145V6.1	Pp1s54_178V6.1
Pp1s128_23V6.1	Pp1s105_149V6.1	Pp1s335_58V6.1	Pp1s324_56V6.1	Pp1s115_117V6.1	Pp1s442_22V6.1	Pp1s28_333V6.1
Pp1s198_120V6.1	Pp1s396_38V6.1	Pp1s40_165V6.1	Pp1s164_82V6.1	Pp1s32_264V6.1	Pp1s23_101V6.1	Pp1s21_320V6.1
Pp1s47_68V6.1	Pp1s98_236V6.1	Pp1s90_82V6.1	Pp1s246_1V6.1	Pp1s104_78V6.1	Pp1s519_8V6.1	Pp1s81_168V6.1
Pp1s7_499V6.1	Pp1s111_81V6.1	Pp1s85_79V6.1	Pp1s157_5V6.1	Pp1s14_7V6.1	Pp1s100_161V6.1	Pp1s140_64V6.1
Pp1s375_5V6.1	Pp1s49_204V6.1	Pp1s6_408V6.1	Pp1s99_71V6.1	Pp1s149_295V6.1	Pp1s126_53V6.1	Pp1s154_18V6.1
Pp1s341_20V6.1	Pp1s75_110V6.1	Pp1s8_186V6.1	Pp1s212_118V6.1	Pp1s160_140V6.1	Pp1s105_133V6.1	Pp1s6_375V6.1
Pp1s97_257V6.1	Pp1s75_45V6.1	Pp1s155_77V6.1	Pp1s8_78V6.1	Pp1s130_297V6.1	Pp1s45_68V6.1	Pp1s153_95V6.1
Pp1s240_51V6.1	Pp1s174_116V6.1	Pp1s20_179V6.1	Pp1s37_226V6.1	Pp1s18_151V6.1	Pp1s22_314V6.1	Pp1s229_59V6.1
Pp1s80_73V6.1	Pp1s202_84V6.1	Pp1s152_67V6.1	Pp1s307_66V6.1	Pp1s143_12V6.1	Pp1s185_115V6.1	Pp1s112_212V6.1
Pp1s9_24V6.1	Pp1s112_47V6.1	Pp1s20_213V6.1	Pp1s65_69V6.1	Pp1s276_52V6.1	Pp1s106_2V6.1	Pp1s364_61V6.1
Pp1s509_1V6.1	Pp1s46_199V6.1	Pp1s17_123V6.1	Pp1s32_123V6.1	Pp1s70_168V6.1	Pp1s73_255V6.1	Pp1s45_38V6.1
Pp1s277_18V6.1	Pp1s122_19V6.1	Pp1s45_272V6.1	Pp1s185_8V6.1	Pp1s43_255V6.1	Pp1s355_23V6.1	Pp1s221_62V6.1
Pp1s369_17V6.1	Pp1s78_189V6.1	Pp1s173_62V6.1	Pp1s100_28V6.1	Pp1s94_165V6.1	Pp1s19_59V6.1	Pp1s206_11V6.1
Pp1s268_14V6.1	Pp1s428_16V6.1	Pp1s118_126V6.1	Pp1s40_160V6.1	Pp1s376_19V6.1	Pp1s73_198V6.1	Pp1s355_53V6.1
Pp1s129_205V6.1	Pp1s9_50V6.1	Pp1s141_127V6.1	Pp1s34_233V6.1	Pp1s90_57V6.1	Pp1s31_27V6.1	Pp1s136_206V6.1
Pp1s28_340V6.1	Pp1s35_34V6.1	Pp1s74_264V6.1	Pp1s211_67V6.1	Pp1s89_117V6.1	Pp1s292_19V6.1	Pp1s58_127V6.1
Pp1s64_54V6.1	Pp1s157_52V6.1	Pp1s51_243V6.1	Pp1s79_269V6.1	Pp1s534_7V6.1	Pp1s288_3V6.1	Pp1s59_98V6.1
Pp1s464_4V6.1	Pp1s18_195V6.1	Pp1s243_50V6.1	Pp1s22_167V6.1	Pp1s82_99V6.1	Pp1s16_28V6.1	Pp1s55_265V6.1
Pp1s163_116V6.1	Pp1s46_91V6.1	Pp1s215_2V6.1	Pp1s188_12V6.1	Pp1s95_104V6.1	Pp1s37_26V6.1	Pp1s15_127V6.1
Pp1s154_78V6.1	Pp1s13_315V6.1	Pp1s1052_2V6.1	Pp1s242_12V6.1	Pp1s2_468V6.1	Pp1s286_8V6.1	Pp1s314_19V6.1
Pp1s223_55V6.1	Pp1s54_180V6.1	Pp1s85_91V6.1	Pp1s172_87V6.1	Pp1s82_57V6.1	Pp1s323_12V6.1	Pp1s271_81V6.1
Pp1s7_230V6.1	Pp1s144_119V6.1	Pp1s32_209V6.1	Pp1s148_122V6.1	Pp1s313_77V6.1	Pp1s403_28V6.1	Pp1s288_41V6.1
Pp1s19_266V6.1	Pp1s14_93V6.1	Pp1s3_205V6.1	Pp1s6_425V6.1	Pp1s34_284V6.1	Pp1s234_91V6.1	Pp1s199_126V6.1
Pp1s4_237V6.1	Pp1s209_136V6.1	Pp1s26_137V6.1	Pp1s47_2V6.1	Pp1s124_114V6.1	Pp1s196_117V6.1	Pp1s77_208V6.1
Pp1s92_80V6.1	Pp1s35_24V6.1	Pp1s210_80V6.1	Pp1s156_94V6.1	Pp1s390_12V6.1	Pp1s122_69V6.1	Pp1s2_443V6.1
Pp1s169_10V6.1	Pp1s53_127V6.1	Pp1s64_197V6.1	Pp1s76_17V6.1	Pp1s20_253V6.1	Pp1s53_25V6.1	Pp1s39_100V6.1
Pp1s68_46V6.1	Pp1s230_90V6.1	Pp1s19_181V6.1	Pp1s130_286V6.1	Pp1s13_459V6.1	Pp1s11_314V6.1	Pp1s303_49V6.1
Pp1s83_70V6.1	Pp1s382_22V6.1	Pp1s29_208V6.1	Pp1s96_74V6.1	Pp1s317_52V6.1	Pp1s53_68V6.1	Pp1s80_198V6.1
Pp1s45_251V6.1	Pp1s22_261V6.1	Pp1s98_144V6.1	Pp1s71_266V6.1	Pp1s34_312V6.1	Pp1s456_29V6.1	Pp1s8_297V6.1
Pp1s85_196V6.1	Pp1s80_127V6.1	Pp1s33_46V6.1	Pp1s118_183V6.1	Pp1s315_4V6.1	Pp1s663_1V6.1	Pp1s34_34V6.1
Pp1s225_53V6.1	Pp1s90_165V6.1	Pp1s408_14V6.1	Pp1s158_48V6.1	Pp1s54_270V6.1	Pp1s58_283V6.1	Pp1s40_84V6.1
Pp1s303_46V6.1	Pp1s9_69V6.1	Pp1s79_111V6.1	Pp1s62_194V6.1	Pp1s167_8V6.1	Pp1s41_233V6.1	Pp1s14_31V6.1
Pp1s27_243V6.1	Pp1s30_347V6.1	Pp1s59_282V6.1	Pp1s333_19V6.1	Pp1s5_181V6.1	Pp1s71_147V6.1	Pp1s475_12V6.1
Pp1s267_27V6.1	Pp1s271_77V6.1	Pp1s164_86V6.1	Pp1s112_177V6.1	Pp1s75_170V6.1	Pp1s69_144V6.1	Pp1s153_118V6.1
Pp1s135_59V6.1	Pp1s418_12V6.1	Pp1s16_341V6.1	Pp1s202_18V6.1	Pp1s34_142V6.1	Pp1s20_301V6.1	Pp1s448_22V6.1
Pp1s173_104V6.1	Pp1s385_16V6.1	Pp1s444_14V6.1	Pp1s238_22V6.1	Pp1s235_62V6.1	Pp1s42_248V6.1	Pp1s10_206V6.1
Pp1s486_7V6.1	Pp1s217_4V6.1	Pp1s239_37V6.1	Pp1s304_12V6.1	Pp1s137_64V6.1	Pp1s206_53V6.1	Pp1s30_125V6.1
Pp1s156_90V6.1	Pp1s3_617V6.1	Pp1s52_114V6.1	Pp1s90_245V6.1	Pp1s334_68V6.1	Pp1s175_16V6.1	Pp1s124_66V6.1
Pp1s136_190V6.1	Pp1s78_155V6.1	Pp1s363_39V6.1	Pp1s145_60V6.1	Pp1s116_1V6.1	Pp1s192_10V6.1	Pp1s27_91V6.1
Pp1s452_9V6.1	Pp1s94_36V6.1	Pp1s90_119V6.1	Pp1s3_280V6.1	Pp1s1_354V6.1	Pp1s75_54V6.1	Pp1s311_17V6.1
Pp1s2_421V6.1	Pp1s22_252V6.1	Pp1s149_171V6.1	Pp1s131_49V6.1	Pp1s149_258V6.1	Pp1s141_147V6.1	Pp1s136_89V6.1
Pp1s105_191V6.1	Pp1s26_281V6.1	Pp1s144_148V6.1	Pp1s342_33V6.1	Pp1s21_179V6.1	Pp1s6_289V6.1	Pp1s44_64V6.1
Pp1s22_15V6.1	Pp1s60_267V6.1	Pp1s118_225V6.1	Pp1s51_213V6.1	Pp1s18_147V6.1	Pp1s75_38V6.1	Pp1s247_27V6.1
Pp1s60_116V6.1	Pp1s2_148V6.1	Pp1s941_1V6.1	Pp1s64_193V6.1	Pp1s56_261V6.1	Pp1s7_391V6.1	Pp1s70_249V6.1
Pp1s340_23V6.1	Pp1s62_212V6.1	Pp1s51_144V6.1	Pp1s21_388V6.1	Pp1s124_166V6.1	Pp1s61_291V6.1	Pp1s26_3V6.1
Pp1s333_27V6.1	Pp1s74_197V6.1	Pp1s306_53V6.1	Pp1s138_16V6.1	Pp1s34_431V6.1	Pp1s208_178V6.1	Pp1s534_1V6.1
Pp1s118_59V6.1	Pp1s88_128V6.1	Pp1s301_36V6.1	Pp1s62_42V6.1	Pp1s315_65V6.1	Pp1s55_88V6.1	Pp1s21_138V6.1
Pp1s466_9V6.1	Pp1s87_44V6.1	Pp1s101_22V6.1	Pp1s188_43V6.1	Pp1s139_26V6.1	Pp1s142_88V6.1	Pp1s46_180V6.1
Pp1s199_26V6.1	Pp1s389_22V6.1	Pp1s56_114V6.1	Pp1s118_116V6.1	Pp1s369_19V6.1	Pp1s335_62V6.1	Pp1s59_287V6.1
Pp1s2_292V6.1	Pp1s81_78V6.1	Pp1s4_27V6.1	Pp1s170_56V6.1	Pp1s261_37V6.1	Pp1s142_148V6.1	Pp1s57_27V6.1
Pp1s16_355V6.1	Pp1s97_136V6.1	Pp1s49_252V6.1	Pp1s208_90V6.1	Pp1s62_130V6.1	Pp1s353_59V6.1	Pp1s353_9V6.1
Pp1s213_136V6.1	Pp1s24_231V6.1	Pp1s2_155V6.1	Pp1s120_69V6.1	Pp1s15_235V6.1	Pp1s120_98V6.1	Pp1s373_16V6.1
Pp1s22_264V6.1	Pp1s322_46V6.1	Pp1s12_277V6.1	Pp1s315_1V6.1	Pp1s219_101V6.1	Pp1s177_101V6.1	Pp1s303_75V6.1
Pp1s559_7V6.1	Pp1s1_246V6.1	Pp1s353_49V6.1	Pp1s114_107V6.1	Pp1s9_358V6.1	Pp1s391_33V6.1	Pp1s271_21V6.1
Pp1s58_122V6.1	Pp1s203_37V6.1	Pp1s48_191V6.1	Pp1s1_41V6.1	Pp1s184_89V6.1	Pp1s115_140V6.1	Pp1s326_1V6.1
Pp1s6118_1V6.1	Pp1s181_8V6.1	Pp1s13_381V6.1	Pp1s35_26V6.1	Pp1s78_218V6.1	Pp1s27_58V6.1	Pp1s131_151V6.1
Pp1s105_252V6.1	Pp1s66_100V6.1	Pp1s273_69V6.1	Pp1s39_349V6.1	Pp1s455_4V6.1	Pp1s263_56V6.1	Pp1s108_177V6.1
Pp1s335_73V6.1	Pp1s298_34V6.1	Pp1s83_126V6.1	Pp1s165_14V6.1	Pp1s268_75V6.1	Pp1s348_9V6.1	Pp1s7_71V6.1
Pp1s54_184V6.1	Pp1s154_89V6.1	Pp1s4_341V6.1	Pp1s54_130V6.1	Pp1s96_142V6.1	Pp1s38_390V6.1	Pp1s386_41V6.1
Pp1s38_63V6.1	Pp1s116_158V6.1	Pp1s95_56V6.1	Pp1s143_164V6.1	Pp1s33_216V6.1	Pp1s20_367V6.1	Pp1s80_95V6.1
Pp1s170_70V6.1	Pp1s115_104V6.1	Pp1s29_278V6.1	Pp1s202_41V6.1	Pp1s292_16V6.1	Pp1s28_30V6.1	Pp1s10_44V6.1
Pp1s71_228V6.1	Pp1s191_17V6.1	Pp1s32_302V6.1	Pp1s395_46V6.1	Pp1s256_82V6.1	Pp1s202_102V6.1	Pp1s28_26V6.1
Pp1s81_88V6.1	Pp1s144_142V6.1	Pp1s28_217V6.1	Pp1s457_25V6.1	Pp1s77_291V6.1	Pp1s358_68V6.1	Pp1s43_86V6.1
Pp1s65_122V6.1	Pp1s118_164V6.1	Pp1s1_740V6.1	Pp1s178_63V6.1	Pp1s45_264V6.1	Pp1s68_125V6.1	Pp1s144_19V6.1
Pp1s36_144V6.1	Pp1s176_4V6.1	Pp1s144_11V6.1	Pp1s153_189V6.1	Pp1s1_557V6.1	Pp1s212_14V6.1	Pp1s77_257V6.1
Pp1s225_76V6.1	Pp1s134_62V6.1	Pp1s163_70V6.1	Pp1s313_69V6.1	Pp1s9_47V6.1	Pp1s71_240V6.1	Pp1s3_270V6.1
Pp1s431_35V6.1	Pp1s10_259V6.1	Pp1s13_115V6.1	Pp1s6_212V6.1	Pp1s59_246V6.1	Pp1s211_47V6.1	Pp1s39_82V6.1
Pp1s19_216V6.1	Pp1s161_3V6.1	Pp1s60_284V6.1	Pp1s36_194V6.1	Pp1s143_113V6.1	Pp1s4670_1V6.1	Pp1s142_106V6.1
Pp1s70_157V6.1	Pp1s8_294V6.1	Pp1s94_93V6.1	Pp1s160_105V6.1	Pp1s34_289V6.1	Pp1s10_147V6.1	Pp1s375_36V6.1
Pp1s46_53V6.1	Pp1s239_30V6.1	Pp1s308_34V6.1	Pp1s112_116V6.1	Pp1s42_282V6.1	Pp1s120_157V6.1	Pp1s160_61V6.1
Pp1s91_47V6.1	Pp1s389_53V6.1	Pp1s115_154V6.1	Pp1s28_260V6.1	Pp1s256_49V6.1	Pp1s27_275V6.1	Pp1s35_50V6.1
Pp1s67_99V6.1	Pp1s386_26V6.1	Pp1s395_50V6.1	Pp1s463_9V6.1	Pp1s175_77V6.1	Pp1s16_315V6.1	Pp1s38_192V6.1
Pp1s508_15V6.1	Pp1s101_78V6.1	Pp1s139_51V6.1	Pp1s38_320V6.1	Pp1s316_21V6.1	Pp1s60_33V6.1	Pp1s248_64V6.1
Pp1s58_24V6.1	Pp1s59_312V6.1	Pp1s26_25V6.1	Pp1s375_26V6.1	Pp1s141_82V6.1	Pp1s127_91V6.1	Pp1s144_29V6.1
Pp1s163_33V6.1	Pp1s147_139V6.1	Pp1s93_108V6.1	Pp1s166_51V6.1	Pp1s478_3V6.1	Pp1s76_109V6.1	Pp1s286_14V6.1
Pp1s90_45V6.1	Pp1s9_337V6.1	Pp1s83_137V6.1	Pp1s33_205V6.1	Pp1s163_43V6.1	Pp1s6_336V6.1	Pp1s155_12V6.1
Pp1s276_15V6.1	Pp1s160_86V6.1	Pp1s36_115V6.1	Pp1s39_207V6.1	Pp1s403_56V6.1	Pp1s16_397V6.1	Pp1s94_39V6.1
Pp1s293_24V6.1	Pp1s1_232V6.1	Pp1s119_88V6.1	Pp1s278_34V6.1	Pp1s21_130V6.1	Pp1s189_17V6.1	Pp1s354_33V6.1
Pp1s106_181V6.1	Pp1s401_24V6.1	Pp1s232_77V6.1	Pp1s102_50V6.1	Pp1s309_25V6.1	Pp1s98_59V6.1	Pp1s445_19V6.1
Pp1s88_202V6.1	Pp1s310_61V6.1	Pp1s80_101V6.1	Pp1s206_41V6.1	Pp1s86_218V6.1	Pp1s306_55V6.1	Pp1s326_44V6.1
Pp1s36_64V6.1	Pp1s206_23V6.1	Pp1s35_120V6.1	Pp1s384_7V6.1	Pp1s132_63V6.1	Pp1s89_36V6.1	Pp1s364_9V6.1
Pp1s325_43V6.1	Pp1s87_16V6.1	Pp1s328_48V6.1	Pp1s58_245V6.1	Pp1s9_478V6.1	Pp1s250_38V6.1	Pp1s43_46V6.1
Pp1s54_34V6.1	Pp1s284_36V6.1	Pp1s174_121V6.1	Pp1s287_74V6.1	Pp1s165_135V6.1	Pp1s279_13V6.1	Pp1s47_321V6.1
Pp1s325_35V6.1	Pp1s222_68V6.1	Pp1s155_113V6.1	Pp1s130_124V6.1	Pp1s104_70V6.1	Pp1s122_138V6.1	Pp1s258_30V6.1
Pp1s2_736V6.1	Pp1s505_2V6.1	Pp1s77_105V6.1	Pp1s472_6V6.1	Pp1s339_15V6.1	Pp1s142_113V6.1	Pp1s13_7V6.1
Pp1s126_159V6.1	Pp1s42_28V6.1	Pp1s7_145V6.1	Pp1s270_74V6.1	Pp1s99_248V6.1	Pp1s28_122V6.1	Pp1s81_26V6.1
Pp1s486_4V6.1	Pp1s59_127V6.1	Pp1s27_51V6.1	Pp1s438_15V6.1	Pp1s372_27V6.1	Pp1s147_26V6.1	Pp1s2_654V6.1
Pp1s304_43V6.1	Pp1s282_42V6.1	Pp1s102_86V6.1	Pp1s441_34V6.1	Pp1s73_229V6.1	Pp1s404_38V6.1	Pp1s272_10V6.1
Pp1s219_100V6.1	Pp1s121_50V6.1	Pp1s113_124V6.1	Pp1s1_343V6.1	Pp1s235_31V6.1	Pp1s126_137V6.1	Pp1s28_325V6.1
Pp1s4_433V6.1	Pp1s4_274V6.1	Pp1s215_76V6.1	Pp1s29_148V6.1	Pp1s385_46V6.1	Pp1s7_435V6.1	Pp1s19_272V6.1
Pp1s172_94V6.1	Pp1s143_173V6.1	Pp1s101_219V6.1	Pp1s33_302V6.1	Pp1s83_67V6.1	Pp1s155_102V6.1	Pp1s297_39V6.1
Pp1s218_24V6.1	Pp1s141_121V6.1	Pp1s55_209V6.1	Pp1s25_27V6.1	Pp1s57_97V6.1	Pp1s21_305V6.1	Pp1s102_15V6.1
Pp1s58_187V6.1	Pp1s160_27V6.1	Pp1s149_185V6.1	Pp1s42_207V6.1	Pp1s25_156V6.1	Pp1s180_126V6.1	Pp1s103_93V6.1
Pp1s99_45V6.1	Pp1s167_118V6.1	Pp1s61_83V6.1	Pp1s47_49V6.1	Pp1s284_2V6.1	Pp1s11_295V6.1	Pp1s23_33V6.1
Pp1s466_10V6.1	Pp1s3_246V6.1	Pp1s3_586V6.1	Pp1s163_124V6.1	Pp1s9_252V6.1	Pp1s15_212V6.1	Pp1s241_66V6.1
Pp1s1_410V6.1	Pp1s306_39V6.1	Pp1s140_1V6.1	Pp1s16_130V6.1	Pp1s51_119V6.1	Pp1s28_297V6.1	Pp1s186_46V6.1
Pp1s133_30V6.1	Pp1s173_152V6.1	Pp1s176_123V6.1	Pp1s90_46V6.1	Pp1s5690_1V6.1	Pp1s25_234V6.1	Pp1s45_59V6.1
Pp1s259_102V6.1	Pp1s310_42V6.1	Pp1s229_63V6.1	Pp1s252_40V6.1	Pp1s185_84V6.1	Pp1s44_315V6.1	Pp1s77_167V6.1
Pp1s58_204V6.1	Pp1s308_32V6.1	Pp1s244_6V6.1	Pp1s173_162V6.1	Pp1s28_133V6.1	Pp1s284_71V6.1	Pp1s31_91V6.1
Pp1s10_361V6.1	Pp1s9_452V6.1	Pp1s205_40V6.1	Pp1s368_3V6.1	Pp1s119_120V6.1	Pp1s60_187V6.1	Pp1s84_173V6.1
Pp1s154_17V6.1	Pp1s156_103V6.1	Pp1s491_5V6.1	Pp1s258_42V6.1	Pp1s209_53V6.1	Pp1s1_744V6.1	Pp1s3_414V6.1
Pp1s90_56V6.1	Pp1s34_98V6.1	Pp1s234_92V6.1	Pp1s12_160V6.1	Pp1s284_13V6.1	Pp1s54_73V6.1	Pp1s96_36V6.1
Pp1s149_95V6.1	Pp1s52_14V6.1	Pp1s306_23V6.1	Pp1s139_117V6.1	Pp1s262_89V6.1	Pp1s25_319V6.1	Pp1s77_215V6.1
Pp1s180_73V6.1	Pp1s122_107V6.1	Pp1s184_113V6.1	Pp1s53_224V6.1	Pp1s136_49V6.1	Pp1s190_84V6.1	Pp1s158_153V6.1
Pp1s344_6V6.1	Pp1s370_34V6.1	Pp1s101_223V6.1	Pp1s401_16V6.1	Pp1s104_113V6.1	Pp1s196_82V6.1	Pp1s10_28V6.1
Pp1s17_289V6.1	Pp1s105_139V6.1	Pp1s420_3V6.1	Pp1s105_82V6.1	Pp1s111_119V6.1	Pp1s106_110V6.1	Pp1s392_49V6.1
Pp1s21_285V6.1	Pp1s387_10V6.1	Pp1s29_262V6.1	Pp1s17_113V6.1	Pp1s330_6V6.1	Pp1s469_17V6.1	Pp1s49_200V6.1
Pp1s12_3V6.1	Pp1s105_10V6.1	Pp1s44_39V6.1	Pp1s113_82V6.1	Pp1s20_150V6.1	Pp1s279_14V6.1	Pp1s75_166V6.1
Pp1s14_129V6.1	Pp1s205_39V6.1	Pp1s124_95V6.1	Pp1s355_11V6.1	Pp1s91_168V6.1	Pp1s83_74V6.1	Pp1s398_7V6.1
Pp1s48_67V6.1	Pp1s125_53V6.1	Pp1s103_139V6.1	Pp1s186_47V6.1	Pp1s58_87V6.1	Pp1s210_67V6.1	Pp1s419_22V6.1
Pp1s324_11V6.1	Pp1s172_69V6.1	Pp1s39_392V6.1	Pp1s262_16V6.1	Pp1s317_76V6.1	Pp1s202_46V6.1	Pp1s113_14V6.1
Pp1s177_39V6.1	Pp1s112_86V6.1	Pp1s66_14V6.1	Pp1s81_173V6.1	Pp1s354_22V6.1	Pp1s35_371V6.1	Pp1s86_58V6.1
Pp1s35_100V6.1	Pp1s161_7V6.1	Pp1s248_31V6.1	Pp1s44_119V6.1	Pp1s100_68V6.1	Pp1s53_125V6.1	Pp1s82_154V6.1
Pp1s51_57V6.1	Pp1s1_823V6.1	Pp1s185_97V6.1	Pp1s87_154V6.1	Pp1s23_270V6.1	Pp1s77_68V6.1	Pp1s10_240V6.1
Pp1s415_31V6.1	Pp1s1_366V6.1	Pp1s117_108V6.1	Pp1s146_108V6.1	Pp1s14_404V6.1	Pp1s279_10V6.1	Pp1s241_25V6.1
Pp1s3_40V6.1	Pp1s35_15V6.1	Pp1s11_350V6.1	Pp1s3_400V6.1	Pp1s6_268V6.1	Pp1s6_369V6.1	Pp1s422_18V6.1
Pp1s223_112V6.1	Pp1s407_21V6.1	Pp1s103_73V6.1	Pp1s96_102V6.1	Pp1s96_51V6.1	Pp1s317_83V6.1	Pp1s272_33V6.1
Pp1s233_102V6.1	Pp1s157_12V6.1	Pp1s139_44V6.1	Pp1s71_306V6.1	Pp1s55_260V6.1	Pp1s109_161V6.1	Pp1s79_44V6.1
Pp1s31_81V6.1	Pp1s403_42V6.1	Pp1s104_28V6.1	Pp1s248_72V6.1	Pp1s303_13V6.1	Pp1s141_128V6.1	Pp1s429_7V6.1
Pp1s2_112V6.1	Pp1s97_206V6.1	Pp1s175_136V6.1	Pp1s14_80V6.1	Pp1s24_189V6.1	Pp1s355_34V6.1	Pp1s57_228V6.1
Pp1s72_174V6.1	Pp1s54_235V6.1	Pp1s52_184V6.1	Pp1s112_75V6.1	Pp1s82_49V6.1	Pp1s376_54V6.1	Pp1s84_76V6.1
Pp1s42_211V6.1	Pp1s271_48V6.1	Pp1s110_37V6.1	Pp1s56_233V6.1	Pp1s102_117V6.1	Pp1s308_33V6.1	Pp1s439_14V6.1
Pp1s65_53V6.1	Pp1s198_5V6.1	Pp1s34_144V6.1	Pp1s11_72V6.1	Pp1s200_17V6.1	Pp1s400_1V6.1	Pp1s424_9V6.1
Pp1s162_12V6.1	Pp1s80_200V6.1	Pp1s4_1V6.1	Pp1s380_24V6.1	Pp1s21_329V6.1	Pp1s27_63V6.1	Pp1s83_99V6.1
Pp1s120_123V6.1	Pp1s1_404V6.1	Pp1s181_25V6.1	Pp1s7_167V6.1	Pp1s87_132V6.1	Pp1s3_466V6.1	Pp1s15_59V6.1
Pp1s52_107V6.1	Pp1s3_294V6.1	Pp1s443_18V6.1	Pp1s214_10V6.1	Pp1s83_200V6.1	Pp1s114_57V6.1	Pp1s93_126V6.1
Pp1s224_77V6.1	Pp1s403_15V6.1	Pp1s56_76V6.1	Pp1s52_4V6.1	Pp1s202_19V6.1	Pp1s59_362V6.1	Pp1s223_114V6.1
Pp1s105_132V6.1	Pp1s149_28V6.1	Pp1s22_296V6.1	Pp1s14_320V6.1	Pp1s200_95V6.1	Pp1s39_376V6.1	Pp1s108_134V6.1
Pp1s180_38V6.1	Pp1s101_178V6.1	Pp1s98_223V6.1	Pp1s52_105V6.1	Pp1s12_19V6.1	Pp1s391_40V6.1	Pp1s172_38V6.1
Pp1s65_145V6.1	Pp1s104_31V6.1	Pp1s26_108V6.1	Pp1s72_92V6.1	Pp1s328_5V6.1	Pp1s148_90V6.1	Pp1s63_215V6.1
Pp1s1_850V6.1	Pp1s89_69V6.1	Pp1s237_21V6.1	Pp1s70_114V6.1	Pp1s249_80V6.1	Pp1s115_128V6.1	Pp1s52_46V6.1
Pp1s28_284V6.1	Pp1s1_654V6.1	Pp1s311_8V6.1	Pp1s45_84V6.1	Pp1s166_103V6.1	Pp1s302_60V6.1	Pp1s53_128V6.1
Pp1s17_314V6.1	Pp1s138_182V6.1	Pp1s4_70V6.1	Pp1s311_80V6.1	Pp1s107_106V6.1	Pp1s382_11V6.1	Pp1s199_137V6.1
Pp1s157_79V6.1	Pp1s169_43V6.1	Pp1s99_236V6.1	Pp1s21_383V6.1	Pp1s86_222V6.1	Pp1s133_32V6.1	Pp1s21_257V6.1
Pp1s189_79V6.1	Pp1s7_503V6.1	Pp1s75_153V6.1	Pp1s4_113V6.1	Pp1s65_157V6.1	Pp1s223_126V6.1	Pp1s76_81V6.1
Pp1s35_123V6.1	Pp1s59_175V6.1	Pp1s39_86V6.1	Pp1s339_30V6.1	Pp1s139_131V6.1	Pp1s86_152V6.1	Pp1s187_57V6.1
Pp1s61_24V6.1	Pp1s378_30V6.1	Pp1s19_108V6.1	Pp1s351_14V6.1	Pp1s5_63V6.1	Pp1s7_431V6.1	Pp1s69_64V6.1
Pp1s61_139V6.1	Pp1s336_9V6.1	Pp1s2_111V6.1	Pp1s121_59V6.1	Pp1s251_31V6.1	Pp1s44_130V6.1	Pp1s72_312V6.1
Pp1s5_432V6.1	Pp1s50_99V6.1	Pp1s324_31V6.1	Pp1s335_26V6.1	Pp1s14_303V6.1	Pp1s187_11V6.1	Pp1s323_70V6.1
Pp1s409_40V6.1	Pp1s98_124V6.1	Pp1s71_60V6.1	Pp1s523_23V6.1	Pp1s2_737V6.1	Pp1s69_18V6.1	Pp1s374_42V6.1
Pp1s101_60V6.1	Pp1s1_460V6.1	Pp1s426_29V6.1	Pp1s173_29V6.1	Pp1s139_80V6.1	Pp1s340_58V6.1	Pp1s236_58V6.1
Pp1s81_86V6.1	Pp1s44_175V6.1	Pp1s44_314V6.1	Pp1s43_247V6.1	Pp1s83_161V6.1	Pp1s46_156V6.1	Pp1s279_9V6.1
Pp1s336_27V6.1	Pp1s144_141V6.1	Pp1s2_270V6.1	Pp1s175_102V6.1	Pp1s210_97V6.1	Pp1s364_22V6.1	Pp1s260_51V6.1
Pp1s83_181V6.1	Pp1s11_221V6.1	Pp1s1_754V6.1	Pp1s400_14V6.1	Pp1s26_99V6.1	Pp1s70_256V6.1	Pp1s10_183V6.1
Pp1s16_372V6.1	Pp1s40_45V6.1	Pp1s34_27V6.1	Pp1s477_3V6.1	Pp1s177_8V6.1	Pp1s9_34V6.1	Pp1s333_57V6.1
Pp1s79_96V6.1	Pp1s403_31V6.1	Pp1s43_31V6.1	Pp1s190_39V6.1	Pp1s327_58V6.1	Pp1s171_155V6.1	Pp1s234_97V6.1
Pp1s129_38V6.1	Pp1s283_75V6.1	Pp1s1_407V6.1	Pp1s120_129V6.1	Pp1s228_14V6.1	Pp1s129_65V6.1	Pp1s257_83V6.1
Pp1s333_39V6.1	Pp1s98_244V6.1	Pp1s273_71V6.1	Pp1s170_72V6.1	Pp1s130_272V6.1	Pp1s272_50V6.1	Pp1s352_2V6.1
Pp1s14_400V6.1	Pp1s4321_1V6.1	Pp1s23_135V6.1	Pp1s61_217V6.1	Pp1s17_229V6.1	Pp1s158_141V6.1	Pp1s99_154V6.1
Pp1s198_131V6.1	Pp1s33_363V6.1	Pp1s201_109V6.1	Pp1s296_28V6.1	Pp1s34_175V6.1	Pp1s505_9V6.1	Pp1s21_151V6.1
Pp1s7_280V6.1	Pp1s275_13V6.1	Pp1s114_93V6.1	Pp1s10_225V6.1	Pp1s59_199V6.1	Pp1s14_458V6.1	Pp1s91_106V6.1
Pp1s67_150V6.1	Pp1s105_163V6.1	Pp1s52_146V6.1	Pp1s8_132V6.1	Pp1s169_79V6.1	Pp1s301_42V6.1	Pp1s52_53V6.1
Pp1s177_75V6.1	Pp1s4_487V6.1	Pp1s306_82V6.1	Pp1s168_54V6.1	Pp1s95_11V6.1	Pp1s54_38V6.1	Pp1s96_156V6.1
Pp1s191_82V6.1	Pp1s85_68V6.1	Pp1s40_31V6.1	Pp1s162_49V6.1	Pp1s41_22V6.1	Pp1s319_44V6.1	Pp1s11_113V6.1
Pp1s72_218V6.1	Pp1s7_3V6.1	Pp1s118_184V6.1	Pp1s10_60V6.1	Pp1s220_112V6.1	Pp1s72_122V6.1	Pp1s182_19V6.1
Pp1s44_63V6.1	Pp1s49_49V6.1	Pp1s25_317V6.1	Pp1s534_3V6.1	Pp1s42_283V6.1	Pp1s34_348V6.1	Pp1s50_167V6.1
Pp1s241_39V6.1	Pp1s194_88V6.1	Pp1s21_330V6.1	Pp1s40_72V6.1	Pp1s105_249V6.1	Pp1s13_447V6.1	Pp1s101_201V6.1
Pp1s145_101V6.1	Pp1s211_77V6.1	Pp1s130_278V6.1	Pp1s40_150V6.1	Pp1s36_319V6.1	Pp1s4_217V6.1	Pp1s98_221V6.1
Pp1s85_82V6.1	Pp1s133_132V6.1	Pp1s49_249V6.1	Pp1s202_49V6.1	Pp1s358_56V6.1	Pp1s22_377V6.1	Pp1s143_30V6.1
Pp1s21_221V6.1	Pp1s64_47V6.1	Pp1s137_219V6.1	Pp1s438_9V6.1	Pp1s12_79V6.1	Pp1s2_172V6.1	Pp1s251_75V6.1
Pp1s343_59V6.1	Pp1s149_130V6.1	Pp1s439_11V6.1	Pp1s117_6V6.1	Pp1s10_122V6.1	Pp1s198_56V6.1	Pp1s26_246V6.1
Pp1s373_34V6.1	Pp1s146_101V6.1	Pp1s75_26V6.1	Pp1s192_47V6.1	Pp1s242_102V6.1	Pp1s61_211V6.1	Pp1s154_52V6.1
Pp1s144_117V6.1	Pp1s281_126V6.1	Pp1s25_275V6.1	Pp1s119_104V6.1	Pp1s368_23V6.1	Pp1s434_19V6.1	Pp1s698_1V6.1
Pp1s26_188V6.1	Pp1s252_23V6.1	Pp1s139_15V6.1	Pp1s270_88V6.1	Pp1s5_275V6.1	Pp1s53_80V6.1	Pp1s59_355V6.1
Pp1s147_145V6.1	Pp1s192_49V6.1	Pp1s202_103V6.1	Pp1s116_91V6.1	Pp1s395_5V6.1	Pp1s24_158V6.1	Pp1s67_59V6.1
Pp1s20_95V6.1	Pp1s56_27V6.1	Pp1s28_312V6.1	Pp1s14_225V6.1	Pp1s28_419V6.1	Pp1s336_1V6.1	Pp1s376_48V6.1
Pp1s36_5V6.1	Pp1s1_314V6.1	Pp1s13_404V6.1	Pp1s315_68V6.1	Pp1s192_52V6.1	Pp1s69_214V6.1	Pp1s90_220V6.1
Pp1s64_139V6.1	Pp1s114_23V6.1	Pp1s142_123V6.1	Pp1s233_48V6.1	Pp1s390_4V6.1	Pp1s36_256V6.1	Pp1s74_61V6.1
Pp1s25_242V6.1	Pp1s9_81V6.1	Pp1s109_219V6.1	Pp1s6_325V6.1	Pp1s37_315V6.1	Pp1s194_104V6.1	Pp1s1_402V6.1
Pp1s460_16V6.1	Pp1s39_108V6.1	Pp1s165_110V6.1	Pp1s22_34V6.1	Pp1s42_29V6.1	Pp1s125_96V6.1	Pp1s128_30V6.1
Pp1s380_12V6.1	Pp1s8_42V6.1	Pp1s12_260V6.1	Pp1s67_60V6.1	Pp1s37_21V6.1	Pp1s223_68V6.1	Pp1s8_73V6.1
Pp1s112_208V6.1	Pp1s411_26V6.1	Pp1s94_14V6.1	Pp1s140_59V6.1	Pp1s61_243V6.1	Pp1s25_371V6.1	Pp1s5_59V6.1
Pp1s220_63V6.1	Pp1s176_73V6.1	Pp1s1670_3V6.1	Pp1s16_387V6.1	Pp1s2_605V6.1	Pp1s412_22V6.1	Pp1s14_186V6.1
Pp1s20_11V6.1	Pp1s207_20V6.1	Pp1s136_116V6.1	Pp1s2_394V6.1	Pp1s14_171V6.1	Pp1s108_144V6.1	Pp1s26_97V6.1
Pp1s8_54V6.1	Pp1s32_336V6.1	Pp1s184_6V6.1	Pp1s122_91V6.1	Pp1s207_114V6.1	Pp1s74_20V6.1	Pp1s270_77V6.1
Pp1s56_175V6.1	Pp1s364_34V6.1	Pp1s220_67V6.1	Pp1s85_16V6.1	Pp1s18_74V6.1	Pp1s53_179V6.1	Pp1s20_133V6.1
Pp1s246_131V6.1	Pp1s142_43V6.1	Pp1s58_74V6.1	Pp1s2928_1V6.1	Pp1s270_90V6.1	Pp1s51_194V6.1	Pp1s20_334V6.1
Pp1s39_380V6.1	Pp1s274_46V6.1	Pp1s89_52V6.1	Pp1s49_255V6.1	Pp1s448_20V6.1	Pp1s237_66V6.1	Pp1s259_76V6.1
Pp1s123_165V6.1	Pp1s100_104V6.1	Pp1s21_198V6.1	Pp1s141_65V6.1	Pp1s245_95V6.1	Pp1s278_39V6.1	Pp1s204_70V6.1
Pp1s376_30V6.1	Pp1s74_27V6.1	Pp1s44_283V6.1	Pp1s86_223V6.1	Pp1s114_91V6.1	Pp1s23_47V6.1	Pp1s5_178V6.1
Pp1s343_62V6.1	Pp1s224_108V6.1	Pp1s44_8V6.1	Pp1s74_59V6.1	Pp1s503_1V6.1	Pp1s149_49V6.1	Pp1s12_234V6.1
Pp1s7_256V6.1	Pp1s97_8V6.1	Pp1s329_35V6.1	Pp1s31_340V6.1	Pp1s355_37V6.1	Pp1s488_12V6.1	Pp1s1_544V6.1
Pp1s273_57V6.1	Pp1s389_25V6.1	Pp1s105_99V6.1	Pp1s178_104V6.1	Pp1s249_15V6.1	Pp1s35_14V6.1	Pp1s55_93V6.1
Pp1s131_50V6.1	Pp1s13_215V6.1	Pp1s47_83V6.1	Pp1s322_44V6.1	Pp1s10_337V6.1	Pp1s180_144V6.1	Pp1s44_147V6.1
Pp1s414_21V6.1	Pp1s447_3V6.1	Pp1s21_410V6.1	Pp1s72_183V6.1	Pp1s176_78V6.1	Pp1s276_80V6.1	Pp1s178_70V6.1
Pp1s159_139V6.1	Pp1s288_51V6.1	Pp1s352_9V6.1	Pp1s83_55V6.1	Pp1s463_12V6.1	Pp1s47_160V6.1	Pp1s154_11V6.1
Pp1s207_77V6.1	Pp1s2_93V6.1	Pp1s4_168V6.1	Pp1s52_138V6.1	Pp1s92_14V6.1	Pp1s153_92V6.1	Pp1s309_73V6.1
Pp1s36_361V6.1	Pp1s282_51V6.1	Pp1s97_125V6.1	Pp1s227_23V6.1	Pp1s36_328V6.1	Pp1s50_140V6.1	Pp1s32_335V6.1
Pp1s68_52V6.1	Pp1s60_225V6.1	Pp1s12_166V6.1	Pp1s37_37V6.1	Pp1s70_140V6.1	Pp1s75_225V6.1	Pp1s79_194V6.1
Pp1s65_132V6.1	Pp1s219_17V6.1	Pp1s41_296V6.1	Pp1s26_44V6.1	Pp1s86_200V6.1	Pp1s9_441V6.1	Pp1s536_8V6.1
Pp1s153_49V6.1	Pp1s412_6V6.1	Pp1s53_3V6.1	Pp1s56_202V6.1	Pp1s13_281V6.1	Pp1s100_137V6.1	Pp1s245_70V6.1
Pp1s508_10V6.1	Pp1s109_272V6.1	Pp1s131_122V6.1	Pp1s302_62V6.1	Pp1s149_304V6.1	Pp1s289_15V6.1	Pp1s85_96V6.1
Pp1s100_193V6.1	Pp1s16_305V6.1	Pp1s52_13V6.1	Pp1s1_256V6.1	Pp1s2_337V6.1	Pp1s141_4V6.1	Pp1s66_115V6.1
Pp1s83_75V6.1	Pp1s18_280V6.1	Pp1s197_154V6.1	Pp1s67_160V6.1	Pp1s139_18V6.1	Pp1s220_62V6.1	Pp1s245_102V6.1
Pp1s73_192V6.1	Pp1s74_147V6.1	Pp1s98_58V6.1	Pp1s297_58V6.1	Pp1s29_224V6.1	Pp1s4_213V6.1	Pp1s2_288V6.1
Pp1s246_114V6.1	Pp1s7_152V6.1	Pp1s247_23V6.1	Pp1s441_1V6.1	Pp1s4_111V6.1	Pp1s4_7V6.1	Pp1s66_291V6.1
Pp1s300_74V6.1	Pp1s84_248V6.1	Pp1s358_22V6.1	Pp1s125_30V6.1	Pp1s89_249V6.1	Pp1s77_50V6.1	Pp1s577_1V6.1
Pp1s248_65V6.1	Pp1s172_27V6.1	Pp1s41_279V6.1	Pp1s337_17V6.1	Pp1s119_93V6.1	Pp1s25_107V6.1	Pp1s153_123V6.1
Pp1s884_2V6.1	Pp1s3_336V6.1	Pp1s306_6V6.1	Pp1s10_316V6.1	Pp1s41_46V6.1	Pp1s251_61V6.1	Pp1s109_238V6.1
Pp1s59_347V6.1	Pp1s184_8V6.1	Pp1s249_42V6.1	Pp1s333_7V6.1	Pp1s22_122V6.1	Pp1s185_128V6.1	Pp1s72_266V6.1
Pp1s49_64V6.1	Pp1s112_159V6.1	Pp1s460_9V6.1	Pp1s72_283V6.1	Pp1s384_31V6.1	Pp1s143_125V6.1	Pp1s173_105V6.1
Pp1s214_22V6.1	Pp1s60_111V6.1	Pp1s72_75V6.1	Pp1s217_8V6.1	Pp1s309_20V6.1	Pp1s72_104V6.1	Pp1s373_42V6.1
Pp1s165_17V6.1	Pp1s17_157V6.1	Pp1s14_263V6.1	Pp1s32_2V6.1	Pp1s22_291V6.1	Pp1s60_282V6.1	Pp1s52_233V6.1
Pp1s22_255V6.1	Pp1s398_16V6.1	Pp1s235_126V6.1	Pp1s189_70V6.1	Pp1s194_188V6.1	Pp1s431_8V6.1	Pp1s172_76V6.1
Pp1s16_146V6.1	Pp1s23_73V6.1	Pp1s409_7V6.1	Pp1s142_28V6.1	Pp1s532_7V6.1	Pp1s51_160V6.1	Pp1s462_5V6.1
Pp1s101_190V6.1	Pp1s14_323V6.1	Pp1s13_277V6.1	Pp1s71_175V6.1	Pp1s96_111V6.1	Pp1s276_72V6.1	Pp1s1_78V6.1
Pp1s37_171V6.1	Pp1s9_255V6.1	Pp1s124_154V6.1	Pp1s281_18V6.1	Pp1s2_225V6.1	Pp1s2_782V6.1	Pp1s192_4V6.1
Pp1s338_31V6.1	Pp1s12_350V6.1	Pp1s15_287V6.1	Pp1s209_38V6.1	Pp1s391_8V6.1	Pp1s225_79V6.1	Pp1s16_339V6.1
Pp1s217_106V6.1	Pp1s61_200V6.1	Pp1s35_344V6.1	Pp1s189_92V6.1	Pp1s219_37V6.1	Pp1s22_383V6.1	Pp1s317_18V6.1
Pp1s38_281V6.1	Pp1s68_92V6.1	Pp1s84_24V6.1	Pp1s248_86V6.1	Pp1s48_106V6.1	Pp1s363_16V6.1	Pp1s409_46V6.1
Pp1s6_74V6.1	Pp1s96_192V6.1	Pp1s173_120V6.1	Pp1s403_4V6.1	Pp1s122_150V6.1	Pp1s383_3V6.1	Pp1s139_30V6.1
Pp1s99_232V6.1	Pp1s96_75V6.1	Pp1s206_27V6.1	Pp1s36_68V6.1	Pp1s21_150V6.1	Pp1s181_24V6.1	Pp1s34_399V6.1
Pp1s36_195V6.1	Pp1s69_125V6.1	Pp1s248_27V6.1	Pp1s1_151V6.1	Pp1s15_489V6.1	Pp1s203_5V6.1	Pp1s34_53V6.1
Pp1s268_39V6.1	Pp1s291_9V6.1	Pp1s81_202V6.1	Pp1s24_245V6.1	Pp1s287_76V6.1	Pp1s60_54V6.1	Pp1s257_67V6.1
Pp1s51_321V6.1	Pp1s314_17V6.1	Pp1s157_112V6.1	Pp1s162_105V6.1	Pp1s45_67V6.1	Pp1s1882_1V6.1	Pp1s42_173V6.1
Pp1s21_143V6.1	Pp1s12_127V6.1	Pp1s16_195V6.1	Pp1s143_112V6.1	Pp1s158_112V6.1	Pp1s94_50V6.1	Pp1s14_149V6.1
Pp1s91_114V6.1	Pp1s116_192V6.1	Pp1s1_197V6.1	Pp1s61_313V6.1	Pp1s543_5V6.1	Pp1s75_111V6.1	Pp1s440_18V6.1
Pp1s176_70V6.1	Pp1s40_16V6.1	Pp1s1_387V6.1	Pp1s9_1V6.1	Pp1s269_62V6.1	Pp1s352_13V6.1	Pp1s345_24V6.1
Pp1s143_84V6.1	Pp1s111_140V6.1	Pp1s118_13V6.1	Pp1s57_188V6.1	Pp1s33_181V6.1	Pp1s214_5V6.1	Pp1s111_165V6.1
Pp1s202_73V6.1	Pp1s45_72V6.1	Pp1s339_10V6.1	Pp1s13_312V6.1	Pp1s28_94V6.1	Pp1s256_80V6.1	Pp1s366_17V6.1
Pp1s73_109V6.1	Pp1s99_228V6.1	Pp1s201_58V6.1	Pp1s68_23V6.1	Pp1s217_90V6.1	Pp1s388_24V6.1	Pp1s69_45V6.1
Pp1s404_20V6.1	Pp1s278_53V6.1	Pp1s221_67V6.1	Pp1s39_36V6.1	Pp1s325_48V6.1	Pp1s113_155V6.1	Pp1s28_209V6.1
Pp1s98_239V6.1	Pp1s153_177V6.1	Pp1s121_166V6.1	Pp1s30_67V6.1	Pp1s1684_1V6.1	Pp1s51_299V6.1	Pp1s159_11V6.1
Pp1s17_356V6.1	Pp1s395_4V6.1	Pp1s22_119V6.1	Pp1s35_135V6.1	Pp1s54_29V6.1	Pp1s7_447V6.1	Pp1s212_8V6.1
Pp1s57_114V6.1	Pp1s469_15V6.1	Pp1s1_255V6.1	Pp1s222_2V6.1	Pp1s313_75V6.1	Pp1s90_240V6.1	Pp1s68_110V6.1
Pp1s440_14V6.1	Pp1s2773_2V6.1	Pp1s102_210V6.1	Pp1s235_113V6.1	Pp1s47_25V6.1	Pp1s194_28V6.1	Pp1s283_12V6.1
Pp1s225_65V6.1	Pp1s171_71V6.1	Pp1s29_39V6.1	Pp1s10_52V6.1	Pp1s109_151V6.1	Pp1s379_42V6.1	Pp1s133_38V6.1
Pp1s66_192V6.1	Pp1s119_24V6.1	Pp1s204_53V6.1	Pp1s12_287V6.1	Pp1s204_58V6.1	Pp1s303_12V6.1	Pp1s73_15V6.1
Pp1s508_16V6.1	Pp1s137_110V6.1	Pp1s135_48V6.1	Pp1s19_186V6.1	Pp1s87_60V6.1	Pp1s127_110V6.1	Pp1s230_74V6.1
Pp1s207_128V6.1	Pp1s107_207V6.1	Pp1s245_83V6.1	Pp1s44_327V6.1	Pp1s18_71V6.1	Pp1s1_452V6.1	Pp1s134_72V6.1
Pp1s218_115V6.1	Pp1s97_256V6.1	Pp1s49_223V6.1	Pp1s260_23V6.1	Pp1s53_51V6.1	Pp1s98_55V6.1	Pp1s105_118V6.1
Pp1s145_119V6.1	Pp1s17_69V6.1	Pp1s51_238V6.1	Pp1s79_240V6.1	Pp1s478_10V6.1	Pp1s299_62V6.1	Pp1s28_383V6.1
Pp1s298_16V6.1	Pp1s115_162V6.1	Pp1s54_93V6.1	Pp1s17_78V6.1	Pp1s138_10V6.1	Pp1s219_3V6.1	Pp1s131_191V6.1
Pp1s117_167V6.1	Pp1s20_109V6.1	Pp1s23_251V6.1	Pp1s22_30V6.1	Pp1s178_71V6.1	Pp1s186_24V6.1	Pp1s63_161V6.1
Pp1s214_58V6.1	Pp1s38_302V6.1	Pp1s66_189V6.1	Pp1s447_6V6.1	Pp1s53_58V6.1	Pp1s15_171V6.1	Pp1s164_106V6.1
Pp1s12_369V6.1	Pp1s16_400V6.1	Pp1s463_14V6.1	Pp1s448_7V6.1	Pp1s41_238V6.1	Pp1s107_88V6.1	Pp1s67_239V6.1
Pp1s289_6V6.1	Pp1s23_89V6.1	Pp1s73_73V6.1	Pp1s338_52V6.1	Pp1s283_62V6.1	Pp1s262_87V6.1	Pp1s10_334V6.1
Pp1s188_75V6.1	Pp1s34_415V6.1	Pp1s46_67V6.1	Pp1s246_76V6.1	Pp1s147_3V6.1	Pp1s112_185V6.1	Pp1s240_18V6.1
Pp1s143_92V6.1	Pp1s299_18V6.1	Pp1s59_308V6.1	Pp1s254_30V6.1	Pp1s175_20V6.1	Pp1s228_20V6.1	Pp1s132_73V6.1
Pp1s1_231V6.1	Pp1s5_283V6.1	Pp1s162_166V6.1	Pp1s198_137V6.1	Pp1s33_248V6.1	Pp1s92_41V6.1	Pp1s2_503V6.1
Pp1s220_58V6.1	Pp1s273_20V6.1	Pp1s381_11V6.1	Pp1s260_3V6.1	Pp1s379_14V6.1	Pp1s23_261V6.1	Pp1s95_144V6.1
Pp1s486_5V6.1	Pp1s7_282V6.1	Pp1s3_589V6.1	Pp1s7_370V6.1	Pp1s96_120V6.1	Pp1s169_88V6.1	Pp1s1_179V6.1
Pp1s312_75V6.1	Pp1s235_21V6.1	Pp1s123_93V6.1	Pp1s25_255V6.1	Pp1s269_57V6.1	Pp1s101_67V6.1	Pp1s177_78V6.1
Pp1s192_48V6.1	Pp1s228_5V6.1	Pp1s328_57V6.1	Pp1s158_115V6.1	Pp1s199_136V6.1	Pp1s22_104V6.1	Pp1s512_4V6.1
Pp1s167_160V6.1	Pp1s22_165V6.1	Pp1s116_79V6.1	Pp1s158_124V6.1	Pp1s45_30V6.1	Pp1s342_11V6.1	Pp1s31_161V6.1
Pp1s68_83V6.1	Pp1s14_322V6.1	Pp1s271_31V6.1	Pp1s79_11V6.1	Pp1s180_139V6.1	Pp1s144_53V6.1	Pp1s136_73V6.1
Pp1s148_66V6.1	Pp1s283_49V6.1	Pp1s100_86V6.1	Pp1s83_169V6.1	Pp1s47_71V6.1	Pp1s33_301V6.1	Pp1s381_52V6.1
Pp1s232_89V6.1	Pp1s40_47V6.1	Pp1s13_39V6.1	Pp1s56_194V6.1	Pp1s22_375V6.1	Pp1s199_28V6.1	Pp1s52_236V6.1
Pp1s28_294V6.1	Pp1s156_162V6.1	Pp1s15_460V6.1	Pp1s1_629V6.1	Pp1s255_67V6.1	Pp1s11_172V6.1	Pp1s1_338V6.1
Pp1s71_86V6.1	Pp1s76_187V6.1	Pp1s59_35V6.1	Pp1s339_8V6.1	Pp1s242_30V6.1	Pp1s266_69V6.1	Pp1s50_26V6.1
Pp1s170_74V6.1	Pp1s33_324V6.1	Pp1s121_3V6.1	Pp1s232_5V6.1	Pp1s380_8V6.1	Pp1s293_29V6.1	Pp1s46_281V6.1
Pp1s395_32V6.1	Pp1s32_280V6.1	Pp1s262_92V6.1	Pp1s159_104V6.1	Pp1s14_252V6.1	Pp1s246_130V6.1	Pp1s167_96V6.1
Pp1s49_295V6.1	Pp1s71_365V6.1	Pp1s249_91V6.1	Pp1s251_32V6.1	Pp1s145_163V6.1	Pp1s178_136V6.1	Pp1s145_106V6.1
Pp1s8_129V6.1	Pp1s102_106V6.1	Pp1s410_52V6.1	Pp1s9_97V6.1	Pp1s182_50V6.1	Pp1s83_190V6.1	Pp1s47_310V6.1
Pp1s28_416V6.1	Pp1s67_6V6.1	Pp1s270_83V6.1	Pp1s235_17V6.1	Pp1s105_196V6.1	Pp1s145_108V6.1	Pp1s22_325V6.1
Pp1s304_16V6.1	Pp1s86_213V6.1	Pp1s221_59V6.1	Pp1s150_12V6.1	Pp1s373_40V6.1	Pp1s253_35V6.1	Pp1s15_45V6.1
Pp1s51_264V6.1	Pp1s152_106V6.1	Pp1s58_95V6.1	Pp1s314_72V6.1	Pp1s14_407V6.1	Pp1s141_28V6.1	Pp1s85_12V6.1
Pp1s249_72V6.1	Pp1s154_91V6.1	Pp1s2_570V6.1	Pp1s1_642V6.1	Pp1s164_125V6.1	Pp1s13_154V6.1	Pp1s256_58V6.1
Pp1s23_265V6.1	Pp1s222_48V6.1	Pp1s55_289V6.1	Pp1s34_305V6.1	Pp1s189_67V6.1	Pp1s211_79V6.1	Pp1s280_39V6.1
Pp1s146_37V6.1	Pp1s300_79V6.1	Pp1s30_78V6.1	Pp1s64_182V6.1	Pp1s88_52V6.1	Pp1s65_246V6.1	Pp1s34_208V6.1
Pp1s153_48V6.1	Pp1s181_80V6.1	Pp1s28_382V6.1	Pp1s257_30V6.1	Pp1s159_56V6.1	Pp1s13_403V6.1	Pp1s318_64V6.1
Pp1s90_59V6.1	Pp1s38_27V6.1	Pp1s343_5V6.1	Pp1s24_141V6.1	Pp1s44_57V6.1	Pp1s60_183V6.1	Pp1s21_358V6.1
Pp1s68_18V6.1	Pp1s64_66V6.1	Pp1s341_82V6.1	Pp1s52_188V6.1	Pp1s115_183V6.1	Pp1s340_6V6.1	Pp1s15_34V6.1
Pp1s208_167V6.1	Pp1s75_30V6.1	Pp1s70_204V6.1	Pp1s5_297V6.1	Pp1s406_3V6.1	Pp1s17_137V6.1	Pp1s65_135V6.1
Pp1s7_225V6.1	Pp1s304_2V6.1	Pp1s351_55V6.1	Pp1s9_119V6.1	Pp1s116_29V6.1	Pp1s60_27V6.1	Pp1s43_25V6.1
Pp1s48_150V6.1	Pp1s54_97V6.1	Pp1s55_239V6.1	Pp1s497_11V6.1	Pp1s63_26V6.1	Pp1s368_6V6.1	Pp1s186_41V6.1
Pp1s30_340V6.1	Pp1s1_184V6.1	Pp1s50_57V6.1	Pp1s156_14V6.1	Pp1s4_66V6.1	Pp1s299_60V6.1	Pp1s23_336V6.1
Pp1s33_105V6.1	Pp1s31_158V6.1	Pp1s396_44V6.1	Pp1s140_50V6.1	Pp1s15_266V6.1	Pp1s57_98V6.1	Pp1s225_89V6.1
Pp1s431_33V6.1	Pp1s71_235V6.1	Pp1s257_6V6.1	Pp1s128_25V6.1	Pp1s296_66V6.1	Pp1s210_32V6.1	Pp1s419_8V6.1
Pp1s227_125V6.1	Pp1s27_184V6.1	Pp1s281_92V6.1	Pp1s55_252V6.1	Pp1s59_121V6.1	Pp1s335_57V6.1	Pp1s3_467V6.1
Pp1s5_356V6.1	Pp1s10_263V6.1	Pp1s19_27V6.1	Pp1s22_66V6.1	Pp1s1957_2V6.1	Pp1s152_65V6.1	Pp1s179_15V6.1
Pp1s38_228V6.1	Pp1s39_169V6.1	Pp1s41_43V6.1	Pp1s112_99V6.1	Pp1s332_18V6.1	Pp1s16_243V6.1	Pp1s131_72V6.1
Pp1s32_294V6.1	Pp1s296_43V6.1	Pp1s62_139V6.1	Pp1s409_4V6.1	Pp1s279_19V6.1	Pp1s59_150V6.1	Pp1s289_40V6.1
Pp1s17_88V6.1	Pp1s41_283V6.1	Pp1s256_3V6.1	Pp1s121_60V6.1	Pp1s159_150V6.1	Pp1s109_92V6.1	Pp1s130_294V6.1
Pp1s54_8V6.1	Pp1s88_13V6.1	Pp1s164_55V6.1	Pp1s5_368V6.1	Pp1s2_242V6.1	Pp1s1_135V6.1	Pp1s16_268V6.1
Pp1s51_250V6.1	Pp1s123_31V6.1	Pp1s255_63V6.1	Pp1s124_86V6.1	Pp1s60_162V6.1	Pp1s68_5V6.1	Pp1s115_139V6.1
Pp1s57_156V6.1	Pp1s16_65V6.1	Pp1s351_47V6.1	Pp1s402_51V6.1	Pp1s106_64V6.1	Pp1s29_302V6.1	Pp1s350_18V6.1
Pp1s86_226V6.1	Pp1s471_2V6.1	Pp1s1116_1V6.1	Pp1s96_141V6.1	Pp1s519_13V6.1	Pp1s157_41V6.1	Pp1s277_79V6.1
Pp1s134_51V6.1	Pp1s1821_1V6.1	Pp1s108_76V6.1	Pp1s34_1V6.1	Pp1s39_262V6.1	Pp1s4_216V6.1	Pp1s14_418V6.1
Pp1s24_61V6.1	Pp1s6_446V6.1	Pp1s41_11V6.1	Pp1s357_48V6.1	Pp1s85_35V6.1	Pp1s252_19V6.1	Pp1s36_242V6.1
Pp1s390_6V6.1	Pp1s156_148V6.1	Pp1s97_88V6.1	Pp1s118_199V6.1	Pp1s247_22V6.1	Pp1s243_73V6.1	Pp1s78_11V6.1
Pp1s102_97V6.1	Pp1s136_166V6.1	Pp1s16_325V6.1	Pp1s265_55V6.1	Pp1s142_31V6.1	Pp1s265_4V6.1	Pp1s556_1V6.1
Pp1s287_6V6.1	Pp1s89_209V6.1	Pp1s138_29V6.1	Pp1s28_90V6.1	Pp1s74_200V6.1	Pp1s81_174V6.1	Pp1s11_44V6.1
Pp1s118_146V6.1	Pp1s68_20V6.1	Pp1s81_70V6.1	Pp1s15_352V6.1	Pp1s2_404V6.1	Pp1s156_7V6.1	Pp1s260_14V6.1
Pp1s116_45V6.1	Pp1s21_159V6.1	Pp1s435_10V6.1	Pp1s115_68V6.1	Pp1s8_87V6.1	Pp1s280_37V6.1	Pp1s136_31V6.1
Pp1s102_151V6.1	Pp1s405_36V6.1	Pp1s210_74V6.1	Pp1s97_190V6.1	Pp1s6_19V6.1	Pp1s362_35V6.1	Pp1s78_70V6.1
Pp1s81_30V6.1	Pp1s164_87V6.1	Pp1s44_10V6.1	Pp1s224_71V6.1	Pp1s34_307V6.1	Pp1s81_10V6.1	Pp1s4_360V6.1
Pp1s64_8V6.1	Pp1s166_6V6.1	Pp1s56_43V6.1	Pp1s8_135V6.1	Pp1s73_57V6.1	Pp1s77_1V6.1	Pp1s51_244V6.1
Pp1s185_4V6.1	Pp1s93_85V6.1	Pp1s107_191V6.1	Pp1s180_50V6.1	Pp1s6_314V6.1	Pp1s340_33V6.1	Pp1s239_44V6.1
Pp1s376_26V6.1	Pp1s35_333V6.1	Pp1s67_122V6.1	Pp1s31_134V6.1	Pp1s30_164V6.1	Pp1s1_154V6.1	Pp1s277_11V6.1
Pp1s187_21V6.1	Pp1s387_35V6.1	Pp1s335_36V6.1	Pp1s119_55V6.1	Pp1s165_25V6.1	Pp1s176_84V6.1	Pp1s38_161V6.1
Pp1s201_85V6.1	Pp1s98_13V6.1	Pp1s304_3V6.1	Pp1s263_67V6.1	Pp1s234_81V6.1	Pp1s62_180V6.1	Pp1s88_136V6.1
Pp1s7_379V6.1	Pp1s233_89V6.1	Pp1s198_2V6.1	Pp1s416_17V6.1	Pp1s2_196V6.1	Pp1s22_120V6.1	Pp1s47_66V6.1
Pp1s17_77V6.1	Pp1s312_49V6.1	Pp1s71_29V6.1	Pp1s201_29V6.1	Pp1s259_26V6.1	Pp1s147_51V6.1	Pp1s283_7V6.1
Pp1s59_12V6.1	Pp1s219_98V6.1	Pp1s279_83V6.1	Pp1s134_91V6.1	Pp1s288_40V6.1	Pp1s86_199V6.1	Pp1s3_513V6.1
Pp1s89_134V6.1	Pp1s147_75V6.1	Pp1s249_57V6.1	Pp1s363_7V6.1	Pp1s56_265V6.1	Pp1s42_145V6.1	Pp1s257_47V6.1
Pp1s99_199V6.1	Pp1s305_13V6.1	Pp1s222_123V6.1	Pp1s41_15V6.1	Pp1s49_199V6.1	Pp1s32_319V6.1	Pp1s285_26V6.1
Pp1s153_107V6.1	Pp1s287_69V6.1	Pp1s238_26V6.1	Pp1s118_142V6.1	Pp1s350_36V6.1	Pp1s88_70V6.1	Pp1s2_413V6.1
Pp1s106_69V6.1	Pp1s322_21V6.1	Pp1s495_12V6.1	Pp1s107_89V6.1	Pp1s60_10V6.1	Pp1s87_125V6.1	Pp1s256_32V6.1
Pp1s252_92V6.1	Pp1s145_124V6.1	Pp1s83_110V6.1	Pp1s67_173V6.1	Pp1s27_234V6.1	Pp1s214_61V6.1	Pp1s27_374V6.1
Pp1s37_19V6.1	Pp1s183_1V6.1	Pp1s29_155V6.1	Pp1s39_102V6.1	Pp1s219_82V6.1	Pp1s398_23V6.1	Pp1s91_150V6.1
Pp1s2_72V6.1	Pp1s265_48V6.1	Pp1s50_96V6.1	Pp1s93_117V6.1	Pp1s75_50V6.1	Pp1s60_2V6.1	Pp1s185_126V6.1
Pp1s126_150V6.1	Pp1s176_127V6.1	Pp1s217_77V6.1	Pp1s8_125V6.1	Pp1s302_9V6.1	Pp1s122_39V6.1	Pp1s196_9V6.1
Pp1s118_181V6.1	Pp1s133_75V6.1	Pp1s73_224V6.1	Pp1s42_195V6.1	Pp1s13_352V6.1	Pp1s73_162V6.1	Pp1s61_17V6.1
Pp1s3_345V6.1	Pp1s94_4V6.1	Pp1s48_100V6.1	Pp1s358_46V6.1	Pp1s40_64V6.1	Pp1s109_123V6.1	Pp1s59_5V6.1
Pp1s6_189V6.1	Pp1s30_236V6.1	Pp1s38_236V6.1	Pp1s168_29V6.1	Pp1s4_23V6.1	Pp1s59_34V6.1	Pp1s246_24V6.1
Pp1s54_298V6.1	Pp1s454_12V6.1	Pp1s283_17V6.1	Pp1s9_330V6.1	Pp1s118_234V6.1	Pp1s21_35V6.1	Pp1s51_17V6.1
Pp1s238_28V6.1	Pp1s153_50V6.1	Pp1s37_36V6.1	Pp1s238_71V6.1	Pp1s346_21V6.1	Pp1s385_49V6.1	Pp1s160_85V6.1
Pp1s114_191V6.1	Pp1s39_90V6.1	Pp1s215_17V6.1	Pp1s430_24V6.1	Pp1s20_398V6.1	Pp1s211_95V6.1	Pp1s4_13V6.1
Pp1s117_175V6.1	Pp1s302_51V6.1	Pp1s131_110V6.1	Pp1s70_241V6.1	Pp1s62_59V6.1	Pp1s36_233V6.1	Pp1s101_79V6.1
Pp1s202_16V6.1	Pp1s30_364V6.1	Pp1s39_215V6.1	Pp1s52_136V6.1	Pp1s108_153V6.1	Pp1s268_86V6.1	Pp1s76_45V6.1
Pp1s5_173V6.1	Pp1s261_13V6.1	Pp1s57_110V6.1	Pp1s43_143V6.1	Pp1s49_196V6.1	Pp1s342_30V6.1	Pp1s77_158V6.1
Pp1s8_62V6.1	Pp1s189_93V6.1	Pp1s296_2V6.1	Pp1s47_285V6.1	Pp1s14_296V6.1	Pp1s117_13V6.1	Pp1s6_439V6.1
Pp1s39_298V6.1	Pp1s15_456V6.1	Pp1s186_23V6.1	Pp1s114_99V6.1	Pp1s359_20V6.1	Pp1s244_84V6.1	Pp1s237_54V6.1
Pp1s83_68V6.1	Pp1s99_56V6.1	Pp1s1_71V6.1	Pp1s175_6V6.1	Pp1s286_38V6.1	Pp1s117_17V6.1	Pp1s302_56V6.1
Pp1s15_96V6.1	Pp1s98_27V6.1	Pp1s317_21V6.1	Pp1s163_94V6.1	Pp1s101_57V6.1	Pp1s1_742V6.1	Pp1s137_191V6.1
Pp1s384_33V6.1	Pp1s97_105V6.1	Pp1s426_27V6.1	Pp1s268_29V6.1	Pp1s30_36V6.1	Pp1s275_83V6.1	Pp1s101_192V6.1
Pp1s323_58V6.1	Pp1s165_90V6.1	Pp1s53_202V6.1	Pp1s300_6V6.1	Pp1s38_128V6.1	Pp1s248_35V6.1	Pp1s133_93V6.1
Pp1s132_34V6.1	Pp1s35_67V6.1	Pp1s364_15V6.1	Pp1s352_57V6.1	Pp1s112_10V6.1	Pp1s3_371V6.1	Pp1s34_255V6.1
Pp1s18_344V6.1	Pp1s199_19V6.1	Pp1s280_53V6.1	Pp1s166_57V6.1	Pp1s1_550V6.1	Pp1s37_312V6.1	Pp1s29_291V6.1
Pp1s351_7V6.1	Pp1s9_128V6.1	Pp1s37_78V6.1	Pp1s20_97V6.1	Pp1s209_90V6.1	Pp1s75_174V6.1	Pp1s83_144V6.1
Pp1s281_89V6.1	Pp1s19_60V6.1	Pp1s276_105V6.1	Pp1s35_253V6.1	Pp1s364_60V6.1	Pp1s60_220V6.1	Pp1s151_4V6.1
Pp1s14_223V6.1	Pp1s61_212V6.1	Pp1s297_48V6.1	Pp1s31_298V6.1	Pp1s100_202V6.1	Pp1s282_59V6.1	Pp1s5_288V6.1
Pp1s126_116V6.1	Pp1s165_89V6.1	Pp1s266_49V6.1	Pp1s48_131V6.1	Pp1s158_74V6.1	Pp1s161_16V6.1	Pp1s71_136V6.1
Pp1s88_50V6.1	Pp1s93_159V6.1	Pp1s161_34V6.1	Pp1s100_162V6.1	Pp1s48_98V6.1	Pp1s220_72V6.1	Pp1s221_43V6.1
Pp1s79_89V6.1	Pp1s13_13V6.1	Pp1s17_328V6.1	Pp1s209_74V6.1	Pp1s76_7V6.1	Pp1s118_26V6.1	Pp1s15_91V6.1
Pp1s34_29V6.1	Pp1s294_67V6.1	Pp1s157_58V6.1	Pp1s389_41V6.1	Pp1s26_15V6.1	Pp1s34_15V6.1	Pp1s19_235V6.1
Pp1s117_2V6.1	Pp1s37_175V6.1	Pp1s78_53V6.1	Pp1s22_20V6.1	Pp1s32_85V6.1	Pp1s225_80V6.1	Pp1s34_402V6.1
Pp1s69_215V6.1	Pp1s47_238V6.1	Pp1s90_22V6.1	Pp1s74_50V6.1	Pp1s37_244V6.1	Pp1s254_44V6.1	Pp1s140_127V6.1
Pp1s371_38V6.1	Pp1s418_7V6.1	Pp1s316_24V6.1	Pp1s7030_1V6.1	Pp1s98_66V6.1	Pp1s431_27V6.1	Pp1s44_217V6.1
Pp1s64_2V6.1	Pp1s333_16V6.1	Pp1s66_161V6.1	Pp1s12_63V6.1	Pp1s237_63V6.1	Pp1s10_181V6.1	Pp1s169_150V6.1
Pp1s106_214V6.1	Pp1s58_113V6.1	Pp1s34_322V6.1	Pp1s307_26V6.1	Pp1s100_14V6.1	Pp1s318_52V6.1	Pp1s12_214V6.1
Pp1s95_88V6.1	Pp1s387_2V6.1	Pp1s74_34V6.1	Pp1s188_72V6.1	Pp1s474_9V6.1	Pp1s2_161V6.1	Pp1s44_261V6.1
Pp1s152_180V6.1	Pp1s223_83V6.1	Pp1s38_241V6.1	Pp1s143_9V6.1	Pp1s152_40V6.1	Pp1s48_226V6.1	Pp1s70_34V6.1
Pp1s139_40V6.1	Pp1s239_28V6.1	Pp1s170_3V6.1	Pp1s235_40V6.1	Pp1s238_67V6.1	Pp1s506_15V6.1	Pp1s230_31V6.1
Pp1s221_51V6.1	Pp1s344_20V6.1	Pp1s128_92V6.1	Pp1s434_30V6.1	Pp1s52_125V6.1	Pp1s58_260V6.1	Pp1s84_242V6.1
Pp1s191_54V6.1	Pp1s161_102V6.1	Pp1s15_113V6.1	Pp1s77_7V6.1	Pp1s24_267V6.1	Pp1s379_13V6.1	Pp1s28_242V6.1
Pp1s480_5V6.1	Pp1s50_87V6.1	Pp1s92_122V6.1	Pp1s324_47V6.1	Pp1s35_134V6.1	Pp1s22_374V6.1	Pp1s247_41V6.1
Pp1s87_128V6.1	Pp1s188_4V6.1	Pp1s6_245V6.1	Pp1s302_42V6.1	Pp1s243_60V6.1	Pp1s132_168V6.1	Pp1s206_101V6.1
Pp1s22_396V6.1	Pp1s1_685V6.1	Pp1s167_61V6.1	Pp1s85_8V6.1	Pp1s38_374V6.1	Pp1s171_101V6.1	Pp1s1_636V6.1
Pp1s176_31V6.1	Pp1s82_17V6.1	Pp1s37_52V6.1	Pp1s14_222V6.1	Pp1s188_76V6.1	Pp1s313_99V6.1	Pp1s158_189V6.1
Pp1s84_215V6.1	Pp1s138_174V6.1	Pp1s20_349V6.1	Pp1s124_65V6.1	Pp1s305_8V6.1	Pp1s7_434V6.1	Pp1s132_120V6.1
Pp1s144_9V6.1	Pp1s126_145V6.1	Pp1s27_357V6.1	Pp1s96_20V6.1	Pp1s313_86V6.1	Pp1s370_31V6.1	Pp1s61_215V6.1
Pp1s291_19V6.1	Pp1s211_38V6.1	Pp1s17_98V6.1	Pp1s54_286V6.1	Pp1s23_134V6.1	Pp1s114_176V6.1	Pp1s66_218V6.1
Pp1s256_56V6.1	Pp1s277_60V6.1	Pp1s152_107V6.1	Pp1s465_9V6.1	Pp1s257_7V6.1	Pp1s35_51V6.1	Pp1s12_72V6.1
Pp1s52_231V6.1	Pp1s275_104V6.1	Pp1s61_9V6.1	Pp1s161_50V6.1	Pp1s10_323V6.1	Pp1s23_130V6.1	Pp1s18_324V6.1
Pp1s8_79V6.1	Pp1s1_575V6.1	Pp1s158_195V6.1	Pp1s298_14V6.1	Pp1s41_252V6.1	Pp1s13_112V6.1	Pp1s148_25V6.1
Pp1s213_134V6.1	Pp1s4_242V6.1	Pp1s169_98V6.1	Pp1s65_144V6.1	Pp1s54_18V6.1	Pp1s132_40V6.1	Pp1s4_427V6.1
Pp1s338_19V6.1	Pp1s73_156V6.1	Pp1s216_12V6.1	Pp1s35_235V6.1	Pp1s188_70V6.1	Pp1s3_235V6.1	Pp1s227_62V6.1
Pp1s10_210V6.1	Pp1s7_279V6.1	Pp1s21_229V6.1	Pp1s109_130V6.1	Pp1s13_169V6.1	Pp1s55_262V6.1	Pp1s165_119V6.1
Pp1s145_10V6.1	Pp1s147_138V6.1	Pp1s259_96V6.1	Pp1s68_212V6.1	Pp1s223_3V6.1	Pp1s2_55V6.1	Pp1s152_49V6.1
Pp1s105_72V6.1	Pp1s86_175V6.1	Pp1s533_6V6.1	Pp1s71_317V6.1	Pp1s202_23V6.1	Pp1s85_199V6.1	Pp1s92_101V6.1
Pp1s391_62V6.1	Pp1s177_92V6.1	Pp1s150_62V6.1	Pp1s30_359V6.1	Pp1s269_30V6.1	Pp1s80_108V6.1	Pp1s20_346V6.1
Pp1s51_108V6.1	Pp1s103_47V6.1	Pp1s187_117V6.1	Pp1s391_31V6.1	Pp1s5_179V6.1	Pp1s441_20V6.1	Pp1s96_191V6.1
Pp1s69_217V6.1	Pp1s249_68V6.1	Pp1s17_211V6.1	Pp1s32_281V6.1	Pp1s61_40V6.1	Pp1s380_23V6.1	Pp1s144_26V6.1
Pp1s118_22V6.1	Pp1s31_174V6.1	Pp1s48_105V6.1	Pp1s270_17V6.1	Pp1s34_365V6.1	Pp1s299_38V6.1	Pp1s363_29V6.1
Pp1s196_60V6.1	Pp1s110_24V6.1	Pp1s391_64V6.1	Pp1s77_57V6.1	Pp1s42_54V6.1	Pp1s38_133V6.1	Pp1s379_20V6.1
Pp1s102_164V6.1	Pp1s94_87V6.1	Pp1s32_190V6.1	Pp1s287_55V6.1	Pp1s312_41V6.1	Pp1s1_750V6.1	Pp1s104_66V6.1
Pp1s338_38V6.1	Pp1s280_12V6.1	Pp1s32_36V6.1	Pp1s72_135V6.1	Pp1s293_31V6.1	Pp1s3_324V6.1	Pp1s18_36V6.1
Pp1s159_6V6.1	Pp1s24_17V6.1	Pp1s68_100V6.1	Pp1s13_105V6.1	Pp1s33_404V6.1	Pp1s416_25V6.1	Pp1s232_52V6.1
Pp1s507_10V6.1	Pp1s30_55V6.1	Pp1s193_72V6.1	Pp1s456_10V6.1	Pp1s9_139V6.1	Pp1s288_50V6.1	Pp1s72_226V6.1
Pp1s38_129V6.1	Pp1s107_45V6.1	Pp1s35_79V6.1	Pp1s2_88V6.1	Pp1s213_36V6.1	Pp1s47_134V6.1	Pp1s34_219V6.1
Pp1s91_54V6.1	Pp1s280_1V6.1	Pp1s181_10V6.1	Pp1s177_41V6.1	Pp1s33_29V6.1	Pp1s148_131V6.1	Pp1s209_99V6.1
Pp1s44_258V6.1	Pp1s298_71V6.1	Pp1s163_63V6.1	Pp1s244_62V6.1	Pp1s9_78V6.1	Pp1s263_75V6.1	Pp1s70_86V6.1
Pp1s56_172V6.1	Pp1s149_238V6.1	Pp1s405_2V6.1	Pp1s17_258V6.1	Pp1s113_162V6.1	Pp1s10_61V6.1	Pp1s42_40V6.1
Pp1s98_215V6.1	Pp1s376_35V6.1	Pp1s312_79V6.1	Pp1s46_271V6.1	Pp1s188_35V6.1	Pp1s335_4V6.1	Pp1s143_20V6.1
Pp1s425_21V6.1	Pp1s36_134V6.1	Pp1s92_112V6.1	Pp1s336_66V6.1	Pp1s85_33V6.1	Pp1s65_236V6.1	Pp1s129_223V6.1
Pp1s5_333V6.1	Pp1s251_27V6.1	Pp1s77_42V6.1	Pp1s189_75V6.1	Pp1s66_236V6.1	Pp1s102_105V6.1	Pp1s120_15V6.1
Pp1s121_122V6.1	Pp1s230_9V6.1	Pp1s59_190V6.1	Pp1s233_25V6.1	Pp1s26_227V6.1	Pp1s15_350V6.1	Pp1s149_88V6.1
Pp1s197_111V6.1	Pp1s248_80V6.1	Pp1s111_95V6.1	Pp1s191_56V6.1	Pp1s135_26V6.1	Pp1s347_19V6.1	Pp1s90_55V6.1
Pp1s15_283V6.1	Pp1s342_14V6.1	Pp1s110_58V6.1	Pp1s79_182V6.1	Pp1s7_490V6.1	Pp1s292_18V6.1	Pp1s301_40V6.1
Pp1s221_17V6.1	Pp1s153_24V6.1	Pp1s234_68V6.1	Pp1s72_49V6.1	Pp1s71_346V6.1	Pp1s235_56V6.1	Pp1s214_37V6.1
Pp1s55_312V6.1	Pp1s36_62V6.1	Pp1s25_9V6.1	Pp1s258_34V6.1	Pp1s49_115V6.1	Pp1s24_255V6.1	Pp1s217_80V6.1
Pp1s251_70V6.1	Pp1s337_10V6.1	Pp1s34_407V6.1	Pp1s104_86V6.1	Pp1s450_8V6.1	Pp1s5_313V6.1	Pp1s76_150V6.1
Pp1s20_151V6.1	Pp1s298_3V6.1	Pp1s109_69V6.1	Pp1s265_22V6.1	Pp1s14_126V6.1	Pp1s227_111V6.1	Pp1s39_12V6.1
Pp1s21_48V6.1	Pp1s364_47V6.1	Pp1s170_43V6.1	Pp1s44_267V6.1	Pp1s8_66V6.1	Pp1s19_16V6.1	Pp1s1_598V6.1
Pp1s505_23V6.1	Pp1s47_56V6.1	Pp1s307_50V6.1	Pp1s265_50V6.1	Pp1s44_19V6.1	Pp1s111_173V6.1	Pp1s6_441V6.1
Pp1s135_83V6.1	Pp1s89_47V6.1	Pp1s6_432V6.1	Pp1s88_174V6.1	Pp1s56_61V6.1	Pp1s134_35V6.1	Pp1s540_8V6.1
Pp1s192_90V6.1	Pp1s220_75V6.1	Pp1s8_71V6.1	Pp1s148_130V6.1	Pp1s335_67V6.1	Pp1s159_144V6.1	Pp1s185_46V6.1
Pp1s3_528V6.1	Pp1s408_22V6.1	Pp1s343_16V6.1	Pp1s131_119V6.1	Pp1s30_186V6.1	Pp1s99_179V6.1	Pp1s2_431V6.1
Pp1s51_122V6.1	Pp1s101_81V6.1	Pp1s46_73V6.1	Pp1s101_49V6.1	Pp1s144_59V6.1	Pp1s309_88V6.1	Pp1s35_101V6.1
Pp1s6_231V6.1	Pp1s3_256V6.1	Pp1s22_159V6.1	Pp1s89_292V6.1	Pp1s81_187V6.1	Pp1s211_143V6.1	Pp1s87_98V6.1
Pp1s225_75V6.1	Pp1s235_101V6.1	Pp1s195_113V6.1	Pp1s106_216V6.1	Pp1s63_118V6.1	Pp1s158_136V6.1	Pp1s415_29V6.1
Pp1s310_47V6.1	Pp1s109_126V6.1	Pp1s197_130V6.1	Pp1s1_546V6.1	Pp1s43_239V6.1	Pp1s143_19V6.1	Pp1s14_243V6.1
Pp1s176_125V6.1	Pp1s15_169V6.1	Pp1s51_297V6.1	Pp1s84_164V6.1	Pp1s60_212V6.1	Pp1s35_246V6.1	Pp1s51_210V6.1
Pp1s86_228V6.1	Pp1s280_33V6.1	Pp1s134_135V6.1	Pp1s30_12V6.1	Pp1s34_446V6.1	Pp1s421_9V6.1	Pp1s201_81V6.1
Pp1s4_411V6.1	Pp1s39_238V6.1		Pp1s26_42V6.1	Pp1s298_46V6.1	Pp1s112_223V6.1	Pp1s236_79V6.1
Pp1s23_27V6.1	Pp1s44_299V6.1		Pp1s104_80V6.1	Pp1s26_11V6.1	Pp1s213_103V6.1	Pp1s64_221V6.1
Pp1s143_50V6.1	Pp1s101_133V6.1		Pp1s77_124V6.1	Pp1s107_141V6.1	Pp1s492_5V6.1	Pp1s19_140V6.1
Pp1s371_55V6.1	Pp1s1_797V6.1		Pp1s150_6V6.1	Pp1s173_56V6.1	Pp1s284_37V6.1	Pp1s22_254V6.1
Pp1s206_13V6.1	Pp1s23_230V6.1		Pp1s16_258V6.1	Pp1s89_5V6.1	Pp1s61_96V6.1	Pp1s9_236V6.1
Pp1s69_82V6.1	Pp1s246_81V6.1		Pp1s85_156V6.1	Pp1s43_209V6.1	Pp1s192_31V6.1	Pp1s219_28V6.1
Pp1s194_128V6.1	Pp1s123_137V6.1		Pp1s9_31V6.1	Pp1s15_122V6.1	Pp1s168_73V6.1	Pp1s292_42V6.1
Pp1s508_2V6.1	Pp1s266_38V6.1		Pp1s18_206V6.1	Pp1s434_23V6.1	Pp1s86_67V6.1	Pp1s195_72V6.1
Pp1s4_78V6.1	Pp1s259_37V6.1		Pp1s25_23V6.1		Pp1s61_19V6.1	Pp1s427_3V6.1
Pp1s13_320V6.1	Pp1s415_3V6.1		Pp1s15_353V6.1		Pp1s99_178V6.1	Pp1s159_160V6.1
Pp1s360_28V6.1	Pp1s350_7V6.1		Pp1s213_108V6.1		Pp1s5_105V6.1	Pp1s105_190V6.1
Pp1s85_190V6.1	Pp1s322_39V6.1		Pp1s84_200V6.1		Pp1s350_17V6.1	Pp1s76_131V6.1
Pp1s10_269V6.1	Pp1s198_164V6.1		Pp1s158_100V6.1		Pp1s506_17V6.1	Pp1s49_210V6.1
Pp1s51_155V6.1	Pp1s389_10V6.1		Pp1s358_14V6.1		Pp1s122_28V6.1	Pp1s83_26V6.1
Pp1s2_600V6.1	Pp1s134_60V6.1		Pp1s11_70V6.1		Pp1s262_3V6.1	Pp1s66_282V6.1
Pp1s97_198V6.1	Pp1s218_5V6.1		Pp1s444_10V6.1		Pp1s97_266V6.1	Pp1s25_348V6.1
Pp1s13_445V6.1	Pp1s287_57V6.1		Pp1s213_129V6.1		Pp1s69_124V6.1	Pp1s302_63V6.1
Pp1s51_30V6.1	Pp1s12_118V6.1		Pp1s127_16V6.1		Pp1s97_87V6.1	Pp1s128_42V6.1
Pp1s11_343V6.1	Pp1s356_14V6.1		Pp1s25_134V6.1		Pp1s27_259V6.1	Pp1s103_89V6.1
Pp1s33_395V6.1	Pp1s65_250V6.1		Pp1s147_28V6.1		Pp1s432_22V6.1	Pp1s153_193V6.1
Pp1s540_5V6.1	Pp1s74_194V6.1		Pp1s14_81V6.1		Pp1s370_63V6.1	Pp1s26_120V6.1
Pp1s4_250V6.1	Pp1s10_179V6.1		Pp1s60_279V6.1		Pp1s174_54V6.1	Pp1s193_34V6.1
Pp1s523_12V6.1	Pp1s1_439V6.1		Pp1s90_136V6.1		Pp1s369_12V6.1	Pp1s306_71V6.1
Pp1s21_327V6.1	Pp1s26_54V6.1		Pp1s149_232V6.1		Pp1s105_55V6.1	Pp1s74_190V6.1
Pp1s101_187V6.1	Pp1s88_148V6.1		Pp1s72_168V6.1		Pp1s20_180V6.1	Pp1s28_195V6.1
Pp1s38_251V6.1	Pp1s425_11V6.1		Pp1s164_135V6.1		Pp1s358_32V6.1	Pp1s281_119V6.1
Pp1s112_32V6.1	Pp1s33_82V6.1		Pp1s206_2V6.1		Pp1s101_229V6.1	Pp1s77_2V6.1
Pp1s330_20V6.1	Pp1s32_43V6.1		Pp1s366_31V6.1		Pp1s70_128V6.1	Pp1s78_86V6.1
Pp1s26_207V6.1	Pp1s35_155V6.1		Pp1s8_88V6.1		Pp1s205_21V6.1	Pp1s327_42V6.1
Pp1s274_28V6.1	Pp1s42_233V6.1		Pp1s14_19V6.1		Pp1s391_54V6.1	Pp1s123_9V6.1
Pp1s298_21V6.1	Pp1s36_301V6.1		Pp1s202_31V6.1		Pp1s1618_1V6.1	Pp1s231_33V6.1
Pp1s45_99V6.1	Pp1s179_55V6.1		Pp1s280_32V6.1		Pp1s14_196V6.1	Pp1s213_67V6.1
Pp1s369_15V6.1	Pp1s165_20V6.1		Pp1s280_70V6.1		Pp1s22_145V6.1	Pp1s49_40V6.1
Pp1s116_14V6.1	Pp1s350_38V6.1		Pp1s71_39V6.1		Pp1s70_129V6.1	Pp1s3_213V6.1
Pp1s84_252V6.1	Pp1s110_78V6.1		Pp1s112_37V6.1			Pp1s80_14V6.1
Pp1s84_231V6.1	Pp1s9_383V6.1		Pp1s287_27V6.1			Pp1s211_27V6.1
Pp1s2_780V6.1	Pp1s61_299V6.1		Pp1s30_11V6.1			Pp1s85_3V6.1
Pp1s15_222V6.1	Pp1s207_32V6.1		Pp1s158_43V6.1			Pp1s156_45V6.1
Pp1s66_208V6.1	Pp1s271_54V6.1		Pp1s194_99V6.1			Pp1s15_409V6.1
Pp1s59_231V6.1	Pp1s4727_2V6.1		Pp1s74_33V6.1			Pp1s89_104V6.1
Pp1s74_90V6.1	Pp1s70_191V6.1		Pp1s155_87V6.1			Pp1s67_243V6.1
Pp1s139_70V6.1	Pp1s69_90V6.1		Pp1s188_38V6.1			Pp1s94_22V6.1
Pp1s109_245V6.1	Pp1s363_38V6.1		Pp1s117_77V6.1			Pp1s267_91V6.1
Pp1s386_14V6.1	Pp1s79_120V6.1		Pp1s3_269V6.1			Pp1s11_260V6.1
Pp1s7_65V6.1	Pp1s240_40V6.1		Pp1s152_135V6.1			Pp1s180_152V6.1
Pp1s56_13V6.1	Pp1s460_18V6.1		Pp1s45_197V6.1			Pp1s389_49V6.1
Pp1s53_207V6.1	Pp1s4_32V6.1		Pp1s83_175V6.1			Pp1s27_363V6.1
Pp1s300_15V6.1	Pp1s149_284V6.1		Pp1s526_12V6.1			Pp1s74_73V6.1
Pp1s126_117V6.1	Pp1s129_201V6.1		Pp1s390_17V6.1			Pp1s59_208V6.1
Pp1s22_115V6.1	Pp1s28_144V6.1		Pp1s136_27V6.1			Pp1s112_181V6.1
Pp1s28_225V6.1	Pp1s411_24V6.1		Pp1s27_190V6.1			Pp1s173_90V6.1
Pp1s107_25V6.1	Pp1s11_232V6.1		Pp1s282_70V6.1			Pp1s355_62V6.1
Pp1s221_30V6.1	Pp1s161_2V6.1		Pp1s15_357V6.1			Pp1s6_67V6.1
Pp1s2_808V6.1	Pp1s142_124V6.1		Pp1s210_88V6.1			Pp1s15_54V6.1
Pp1s28_105V6.1	Pp1s77_74V6.1		Pp1s184_55V6.1			Pp1s134_37V6.1
Pp1s31_118V6.1	Pp1s34_32V6.1		Pp1s93_4V6.1			Pp1s34_150V6.1
Pp1s379_19V6.1	Pp1s6_385V6.1		Pp1s487_3V6.1			Pp1s7_432V6.1
Pp1s101_199V6.1	Pp1s486_3V6.1		Pp1s134_177V6.1			Pp1s281_87V6.1
Pp1s213_43V6.1	Pp1s65_261V6.1		Pp1s10_182V6.1			Pp1s2_649V6.1
Pp1s372_28V6.1	Pp1s37_32V6.1		Pp1s52_249V6.1			Pp1s11_178V6.1
Pp1s51_23V6.1	Pp1s269_43V6.1		Pp1s89_78V6.1			Pp1s193_55V6.1
Pp1s3_108V6.1	Pp1s390_18V6.1		Pp1s194_194V6.1			Pp1s94_71V6.1
Pp1s15_110V6.1	Pp1s112_172V6.1		Pp1s199_135V6.1			Pp1s76_56V6.1
Pp1s143_105V6.1	Pp1s39_219V6.1		Pp1s84_170V6.1			Pp1s325_31V6.1
Pp1s17_20V6.1	Pp1s389_16V6.1		Pp1s221_54V6.1			Pp1s67_110V6.1
Pp1s90_242V6.1	Pp1s124_169V6.1		Pp1s120_62V6.1			Pp1s357_22V6.1
Pp1s230_45V6.1	Pp1s1_225V6.1		Pp1s58_103V6.1			Pp1s212_88V6.1
Pp1s72_134V6.1	Pp1s21_156V6.1		Pp1s46_31V6.1			Pp1s22_313V6.1
Pp1s33_251V6.1	Pp1s138_91V6.1		Pp1s185_130V6.1			Pp1s143_101V6.1
Pp1s100_99V6.1	Pp1s3_338V6.1		Pp1s8_178V6.1			Pp1s144_137V6.1
Pp1s117_130V6.1	Pp1s30_349V6.1		Pp1s45_56V6.1			Pp1s27_216V6.1
Pp1s68_112V6.1	Pp1s52_18V6.1		Pp1s145_117V6.1			Pp1s271_60V6.1
Pp1s1_293V6.1	Pp1s79_192V6.1		Pp1s2_535V6.1			Pp1s192_46V6.1
Pp1s184_122V6.1	Pp1s67_214V6.1		Pp1s6_62V6.1			Pp1s163_96V6.1
Pp1s292_57V6.1	Pp1s143_166V6.1		Pp1s13_250V6.1			Pp1s8_56V6.1
Pp1s222_118V6.1	Pp1s271_3V6.1		Pp1s236_30V6.1			Pp1s4_3V6.1
Pp1s132_85V6.1	Pp1s719_1V6.1		Pp1s7_396V6.1			Pp1s12_315V6.1
Pp1s149_55V6.1	Pp1s208_21V6.1		Pp1s342_31V6.1			Pp1s199_105V6.1
Pp1s3_114V6.1	Pp1s1_758V6.1		Pp1s149_123V6.1			Pp1s2_779V6.1
Pp1s15_82V6.1	Pp1s284_10V6.1		Pp1s339_29V6.1			Pp1s14_327V6.1
Pp1s217_93V6.1	Pp1s50_185V6.1		Pp1s31_277V6.1			Pp1s133_60V6.1
Pp1s69_244V6.1	Pp1s7_362V6.1		Pp1s238_52V6.1			Pp1s15_500V6.1
Pp1s194_186V6.1	Pp1s302_38V6.1		Pp1s60_81V6.1			Pp1s117_16V6.1
Pp1s227_119V6.1	Pp1s146_129V6.1		Pp1s13_47V6.1			Pp1s318_11V6.1
Pp1s38_330V6.1	Pp1s103_56V6.1		Pp1s61_18V6.1			Pp1s163_88V6.1
Pp1s102_100V6.1	Pp1s257_23V6.1		Pp1s104_63V6.1			Pp1s37_250V6.1
Pp1s55_95V6.1	Pp1s381_30V6.1		Pp1s433_32V6.1			Pp1s351_48V6.1
Pp1s135_32V6.1	Pp1s59_169V6.1		Pp1s160_34V6.1			Pp1s16_66V6.1
Pp1s138_50V6.1	Pp1s6_306V6.1		Pp1s343_19V6.1			Pp1s136_13V6.1
Pp1s470_9V6.1	Pp1s23_343V6.1		Pp1s104_40V6.1			Pp1s491_22V6.1
Pp1s25_108V6.1	Pp1s44_31V6.1		Pp1s173_42V6.1			Pp1s33_27V6.1
Pp1s175_50V6.1	Pp1s88_28V6.1		Pp1s206_49V6.1			Pp1s67_32V6.1
Pp1s5_8V6.1	Pp1s375_16V6.1		Pp1s188_1V6.1			Pp1s340_25V6.1
Pp1s186_17V6.1	Pp1s14_135V6.1		Pp1s375_12V6.1			Pp1s35_260V6.1
Pp1s61_51V6.1	Pp1s59_305V6.1		Pp1s268_55V6.1			Pp1s188_33V6.1
Pp1s193_63V6.1	Pp1s34_67V6.1		Pp1s9_25V6.1			Pp1s109_271V6.1
Pp1s126_84V6.1	Pp1s4_431V6.1		Pp1s126_41V6.1			Pp1s4_109V6.1
Pp1s30_324V6.1	Pp1s206_68V6.1		Pp1s175_131V6.1			Pp1s7_364V6.1
Pp1s284_29V6.1	Pp1s149_250V6.1		Pp1s1_614V6.1			Pp1s16_385V6.1
Pp1s24_150V6.1	Pp1s294_21V6.1		Pp1s31_345V6.1			Pp1s23_303V6.1
Pp1s78_143V6.1	Pp1s55_266V6.1		Pp1s120_66V6.1			Pp1s88_8V6.1
Pp1s136_129V6.1	Pp1s91_70V6.1		Pp1s57_109V6.1			Pp1s149_77V6.1
Pp1s17_89V6.1	Pp1s286_48V6.1		Pp1s15_359V6.1			Pp1s5_77V6.1
Pp1s45_52V6.1	Pp1s327_2V6.1		Pp1s213_85V6.1			Pp1s127_33V6.1
Pp1s48_53V6.1	Pp1s138_151V6.1		Pp1s305_4V6.1			Pp1s357_53V6.1
Pp1s103_30V6.1	Pp1s112_175V6.1		Pp1s197_4V6.1			Pp1s79_220V6.1
Pp1s9_174V6.1	Pp1s27_70V6.1		Pp1s65_249V6.1			Pp1s517_9V6.1
Pp1s164_123V6.1	Pp1s281_69V6.1		Pp1s40_269V6.1			Pp1s266_18V6.1
Pp1s314_66V6.1	Pp1s116_166V6.1		Pp1s189_15V6.1			Pp1s137_148V6.1
Pp1s118_104V6.1	Pp1s465_20V6.1		Pp1s160_146V6.1			Pp1s9_62V6.1
Pp1s90_168V6.1	Pp1s149_19V6.1		Pp1s178_57V6.1			Pp1s51_166V6.1
Pp1s63_212V6.1	Pp1s372_30V6.1		Pp1s80_1V6.1			Pp1s90_158V6.1
Pp1s18_319V6.1	Pp1s175_95V6.1		Pp1s21_353V6.1			Pp1s66_255V6.1
Pp1s427_28V6.1	Pp1s123_130V6.1		Pp1s51_312V6.1			Pp1s72_85V6.1
Pp1s158_106V6.1	Pp1s353_27V6.1		Pp1s49_74V6.1			Pp1s401_18V6.1
Pp1s3_479V6.1	Pp1s7_7V6.1		Pp1s308_9V6.1			Pp1s141_30V6.1
Pp1s203_64V6.1	Pp1s112_51V6.1		Pp1s90_162V6.1			Pp1s65_154V6.1
Pp1s315_22V6.1	Pp1s72_55V6.1		Pp1s67_88V6.1			Pp1s224_85V6.1
Pp1s87_30V6.1	Pp1s7_474V6.1		Pp1s54_268V6.1			Pp1s180_124V6.1
Pp1s34_383V6.1	Pp1s882_1V6.1		Pp1s153_77V6.1			Pp1s78_214V6.1
Pp1s70_246V6.1	Pp1s103_50V6.1		Pp1s58_144V6.1			Pp1s16_151V6.1
Pp1s7_210V6.1	Pp1s166_58V6.1		Pp1s381_24V6.1			Pp1s73_35V6.1
Pp1s237_37V6.1	Pp1s182_88V6.1		Pp1s171_42V6.1			Pp1s20_77V6.1
Pp1s152_196V6.1	Pp1s251_72V6.1		Pp1s51_222V6.1			Pp1s8_124V6.1
Pp1s174_41V6.1	Pp1s16_30V6.1		Pp1s170_99V6.1			Pp1s211_149V6.1
Pp1s13_18V6.1	Pp1s51_294V6.1		Pp1s83_191V6.1			Pp1s12_174V6.1
Pp1s426_17V6.1	Pp1s57_29V6.1		Pp1s152_121V6.1			Pp1s151_22V6.1
Pp1s58_163V6.1	Pp1s97_253V6.1		Pp1s164_138V6.1			Pp1s174_118V6.1
Pp1s123_38V6.1	Pp1s26_166V6.1		Pp1s135_3V6.1			Pp1s83_189V6.1
Pp1s241_113V6.1	Pp1s63_130V6.1		Pp1s33_371V6.1			Pp1s69_166V6.1
Pp1s7_135V6.1	Pp1s173_27V6.1		Pp1s231_63V6.1			Pp1s108_28V6.1
Pp1s98_30V6.1	Pp1s145_132V6.1		Pp1s14_300V6.1			Pp1s10_285V6.1
Pp1s1_492V6.1	Pp1s5_240V6.1		Pp1s62_196V6.1			Pp1s22_2V6.1
Pp1s60_210V6.1	Pp1s226_53V6.1		Pp1s1_398V6.1			Pp1s8_10V6.1
Pp1s358_66V6.1	Pp1s79_37V6.1		Pp1s282_7V6.1			Pp1s215_89V6.1
Pp1s114_101V6.1	Pp1s156_176V6.1		Pp1s30_103V6.1			Pp1s148_7V6.1
Pp1s208_131V6.1	Pp1s345_29V6.1		Pp1s61_230V6.1			Pp1s20_24V6.1
Pp1s50_133V6.1	Pp1s366_28V6.1		Pp1s35_32V6.1			Pp1s54_244V6.1
Pp1s21_211V6.1	Pp1s16_196V6.1		Pp1s22_420V6.1			Pp1s21_247V6.1
Pp1s68_77V6.1	Pp1s58_207V6.1		Pp1s40_267V6.1			Pp1s485_2V6.1
Pp1s379_9V6.1	Pp1s212_36V6.1		Pp1s823_1V6.1			Pp1s194_22V6.1
Pp1s30_336V6.1	Pp1s288_63V6.1		Pp1s25_160V6.1			Pp1s120_132V6.1
Pp1s68_64V6.1	Pp1s204_13V6.1		Pp1s7_300V6.1			Pp1s116_94V6.1
Pp1s20_121V6.1	Pp1s177_83V6.1		Pp1s154_123V6.1			Pp1s117_86V6.1
Pp1s341_90V6.1	Pp1s21_83V6.1		Pp1s165_138V6.1			Pp1s473_3V6.1
Pp1s158_96V6.1	Pp1s35_38V6.1		Pp1s46_105V6.1			Pp1s28_21V6.1
Pp1s106_224V6.1	Pp1s464_18V6.1		Pp1s210_60V6.1			Pp1s79_150V6.1
Pp1s84_34V6.1	Pp1s124_93V6.1		Pp1s563_4V6.1			Pp1s134_124V6.1
Pp1s77_110V6.1	Pp1s212_76V6.1		Pp1s342_32V6.1			Pp1s152_88V6.1
Pp1s202_116V6.1	Pp1s211_53V6.1		Pp1s119_108V6.1			Pp1s24_172V6.1
Pp1s180_117V6.1	Pp1s225_31V6.1		Pp1s90_247V6.1			Pp1s269_91V6.1
Pp1s164_69V6.1	Pp1s109_102V6.1		Pp1s9_345V6.1			Pp1s11_357V6.1
Pp1s95_156V6.1	Pp1s76_182V6.1		Pp1s17_368V6.1			Pp1s35_126V6.1
Pp1s75_72V6.1	Pp1s156_33V6.1		Pp1s43_17V6.1			Pp1s249_87V6.1
Pp1s103_64V6.1	Pp1s124_79V6.1					Pp1s44_78V6.1
Pp1s164_124V6.1	Pp1s115_202V6.1					Pp1s175_78V6.1
Pp1s75_114V6.1	Pp1s39_91V6.1					Pp1s180_120V6.1
Pp1s4_81V6.1	Pp1s108_129V6.1					Pp1s298_57V6.1
Pp1s98_22V6.1	Pp1s430_6V6.1					Pp1s184_36V6.1
Pp1s511_12V6.1	Pp1s101_58V6.1					Pp1s143_74V6.1
Pp1s300_3V6.1	Pp1s200_22V6.1					Pp1s28_182V6.1
Pp1s109_194V6.1	Pp1s336_31V6.1					Pp1s80_59V6.1
Pp1s104_39V6.1	Pp1s235_117V6.1					Pp1s54_120V6.1
Pp1s213_141V6.1	Pp1s306_10V6.1					Pp1s294_44V6.1
Pp1s178_114V6.1	Pp1s149_142V6.1					Pp1s121_41V6.1
Pp1s368_42V6.1	Pp1s43_66V6.1					Pp1s141_95V6.1
Pp1s99_147V6.1	Pp1s1_752V6.1					Pp1s24_167V6.1
Pp1s58_182V6.1	Pp1s220_88V6.1					Pp1s22_33V6.1
Pp1s353_19V6.1	Pp1s98_118V6.1					Pp1s95_96V6.1
Pp1s402_39V6.1	Pp1s10991_1V6.1					Pp1s295_55V6.1
Pp1s137_176V6.1	Pp1s317_7V6.1					Pp1s165_76V6.1
Pp1s133_124V6.1	Pp1s118_127V6.1					Pp1s129_222V6.1
Pp1s288_60V6.1	Pp1s69_229V6.1					Pp1s306_52V6.1
Pp1s237_55V6.1	Pp1s80_91V6.1					Pp1s51_230V6.1
Pp1s7_331V6.1	Pp1s79_72V6.1					Pp1s111_189V6.1
Pp1s137_216V6.1	Pp1s341_34V6.1					Pp1s101_239V6.1
Pp1s144_140V6.1	Pp1s16_189V6.1					Pp1s69_132V6.1
Pp1s228_53V6.1	Pp1s162_120V6.1					Pp1s21_27V6.1
Pp1s156_75V6.1	Pp1s44_271V6.1					Pp1s58_240V6.1
Pp1s37_219V6.1	Pp1s131_190V6.1					Pp1s135_79V6.1
Pp1s78_140V6.1	Pp1s220_102V6.1					Pp1s5_379V6.1
Pp1s248_98V6.1	Pp1s12_179V6.1					Pp1s94_62V6.1
Pp1s852_4V6.1	Pp1s1_268V6.1					Pp1s13_218V6.1
Pp1s448_8V6.1	Pp1s5_226V6.1					Pp1s200_88V6.1
Pp1s29_122V6.1	Pp1s10_174V6.1					Pp1s31_150V6.1
Pp1s84_150V6.1	Pp1s46_216V6.1					Pp1s269_38V6.1
Pp1s67_203V6.1	Pp1s191_73V6.1					Pp1s66_200V6.1
Pp1s310_65V6.1	Pp1s242_82V6.1					Pp1s409_32V6.1
Pp1s251_86V6.1	Pp1s15_36V6.1					Pp1s7_77V6.1
Pp1s115_195V6.1	Pp1s79_80V6.1					Pp1s31_190V6.1
Pp1s222_3V6.1	Pp1s51_195V6.1					Pp1s33_144V6.1
Pp1s25_158V6.1	Pp1s84_261V6.1					Pp1s313_64V6.1
Pp1s360_25V6.1	Pp1s36_129V6.1					Pp1s67_186V6.1
Pp1s25_349V6.1	Pp1s67_241V6.1					Pp1s53_223V6.1
Pp1s41_268V6.1	Pp1s126_187V6.1					Pp1s55_134V6.1
Pp1s333_43V6.1	Pp1s4_265V6.1					Pp1s115_168V6.1
Pp1s39_388V6.1	Pp1s526_8V6.1					Pp1s145_54V6.1
Pp1s400_46V6.1	Pp1s396_13V6.1					Pp1s2_598V6.1
Pp1s325_1V6.1	Pp1s374_11V6.1					Pp1s169_102V6.1
Pp1s195_51V6.1	Pp1s105_47V6.1					Pp1s348_24V6.1
Pp1s11_283V6.1	Pp1s104_177V6.1					Pp1s69_160V6.1
Pp1s286_30V6.1	Pp1s7_139V6.1					Pp1s175_7V6.1
Pp1s27_106V6.1	Pp1s169_12V6.1					Pp1s490_14V6.1
Pp1s87_168V6.1	Pp1s37_249V6.1					Pp1s307_58V6.1
Pp1s142_24V6.1	Pp1s338_22V6.1					Pp1s180_53V6.1
Pp1s124_167V6.1	Pp1s130_290V6.1					Pp1s234_69V6.1
Pp1s279_53V6.1	Pp1s348_4V6.1					Pp1s249_29V6.1
Pp1s6_326V6.1	Pp1s325_6V6.1					Pp1s114_156V6.1
Pp1s59_326V6.1	Pp1s9_187V6.1					Pp1s22_283V6.1
Pp1s47_200V6.1	Pp1s244_30V6.1					Pp1s84_259V6.1
Pp1s181_63V6.1	Pp1s11_81V6.1					Pp1s56_54V6.1
Pp1s36_201V6.1	Pp1s130_163V6.1					Pp1s353_57V6.1
Pp1s259_9V6.1	Pp1s438_19V6.1					Pp1s22_345V6.1
	Pp1s68_79V6.1					Pp1s92_93V6.1
	Pp1s75_122V6.1					Pp1s11_269V6.1
	Pp1s47_273V6.1					Pp1s39_129V6.1
	Pp1s6_417V6.1					Pp1s265_33V6.1
	Pp1s55_283V6.1					Pp1s74_119V6.1
	Pp1s9_9V6.1					Pp1s104_142V6.1
	Pp1s144_147V6.1					Pp1s142_27V6.1
	Pp1s105_193V6.1					Pp1s74_193V6.1
	Pp1s208_135V6.1					Pp1s239_61V6.1
	Pp1s138_123V6.1					Pp1s16_250V6.1
	Pp1s101_105V6.1					Pp1s115_66V6.1
	Pp1s209_131V6.1					Pp1s209_127V6.1
	Pp1s546_4V6.1					Pp1s276_51V6.1
	Pp1s306_30V6.1					Pp1s136_91V6.1
	Pp1s57_192V6.1					Pp1s101_62V6.1
	Pp1s29_108V6.1					Pp1s176_76V6.1
	Pp1s114_204V6.1					Pp1s206_58V6.1
	Pp1s39_275V6.1					Pp1s1_12V6.1
	Pp1s17_72V6.1					Pp1s91_96V6.1
	Pp1s313_29V6.1					Pp1s264_6V6.1
	Pp1s405_28V6.1					Pp1s15_448V6.1
	Pp1s44_170V6.1					Pp1s51_310V6.1
	Pp1s117_172V6.1					Pp1s253_20V6.1
	Pp1s263_66V6.1					Pp1s66_287V6.1
	Pp1s22_421V6.1					Pp1s372_54V6.1
	Pp1s396_14V6.1					Pp1s198_119V6.1
	Pp1s189_101V6.1					Pp1s259_104V6.1
	Pp1s74_213V6.1					Pp1s8_118V6.1
	Pp1s6_343V6.1					Pp1s143_138V6.1
	Pp1s123_88V6.1					Pp1s118_27V6.1
	Pp1s71_80V6.1					Pp1s118_174V6.1
	Pp1s231_36V6.1					Pp1s98_8V6.1
	Pp1s16_34V6.1					Pp1s23_195V6.1
	Pp1s20_307V6.1					Pp1s224_46V6.1
	Pp1s53_166V6.1					Pp1s51_226V6.1
	Pp1s374_45V6.1					Pp1s1_34V6.1
	Pp1s176_56V6.1					Pp1s39_165V6.1
	Pp1s226_83V6.1					Pp1s157_87V6.1
	Pp1s23_141V6.1					Pp1s42_134V6.1
	Pp1s60_185V6.1					Pp1s167_126V6.1
	Pp1s236_3V6.1					Pp1s27_240V6.1
	Pp1s407_28V6.1					Pp1s398_19V6.1
	Pp1s120_126V6.1					Pp1s178_117V6.1
	Pp1s5_90V6.1					Pp1s357_38V6.1
	Pp1s357_25V6.1					Pp1s109_146V6.1
	Pp1s107_172V6.1					Pp1s322_40V6.1
	Pp1s2_811V6.1					Pp1s87_50V6.1
	Pp1s98_140V6.1					Pp1s98_38V6.1
						Pp1s19_202V6.1
						Pp1s29_196V6.1
						Pp1s31_349V6.1
						Pp1s215_60V6.1
						Pp1s7_56V6.1
						Pp1s374_47V6.1
						Pp1s125_14V6.1
						Pp1s3_12V6.1
						Pp1s69_197V6.1
						Pp1s13_121V6.1
						Pp1s144_52V6.1
						Pp1s420_28V6.1
						Pp1s22_316V6.1
						Pp1s97_92V6.1
						Pp1s215_52V6.1
						Pp1s275_36V6.1
						Pp1s16_27V6.1
						Pp1s224_38V6.1
						Pp1s72_94V6.1
						Pp1s50_12V6.1
						Pp1s67_175V6.1
						Pp1s1_785V6.1
						Pp1s47_44V6.1
						Pp1s316_50V6.1
						Pp1s123_81V6.1
						Pp1s32_278V6.1
						Pp1s114_14V6.1
						Pp1s482_2V6.1
						Pp1s245_99V6.1
						Pp1s402_34V6.1
						Pp1s3_519V6.1
						Pp1s5_338V6.1
						Pp1s12_216V6.1
						Pp1s9_138V6.1
						Pp1s271_55V6.1
						Pp1s223_20V6.1
						Pp1s10_389V6.1
						Pp1s37_338V6.1
						Pp1s183_64V6.1
						Pp1s185_120V6.1
						Pp1s66_172V6.1
						Pp1s41_175V6.1
						Pp1s58_258V6.1
						Pp1s3_616V6.1
						Pp1s7_406V6.1
						Pp1s181_127V6.1
						Pp1s121_164V6.1
						Pp1s1_372V6.1
						Pp1s426_8V6.1
						Pp1s1_662V6.1
						Pp1s13_319V6.1
						Pp1s41_232V6.1
						Pp1s170_89V6.1
						Pp1s99_110V6.1
						Pp1s84_6V6.1
						Pp1s167_11V6.1
						Pp1s120_82V6.1
						Pp1s79_134V6.1
						Pp1s194_138V6.1
						Pp1s66_46V6.1
						Pp1s323_14V6.1
						Pp1s38_364V6.1
						Pp1s18_51V6.1
						Pp1s95_7V6.1
						Pp1s213_42V6.1
						Pp1s430_26V6.1
						Pp1s165_63V6.1
						Pp1s167_80V6.1
						Pp1s136_187V6.1
						Pp1s31_68V6.1
						Pp1s143_143V6.1
						Pp1s345_5V6.1
						Pp1s1_490V6.1
						Pp1s83_22V6.1
						Pp1s27_45V6.1
						Pp1s175_104V6.1
						Pp1s303_20V6.1
						Pp1s187_30V6.1
						Pp1s333_6V6.1
						Pp1s304_9V6.1
						Pp1s101_245V6.1
						Pp1s207_69V6.1
						Pp1s143_176V6.1
						Pp1s33_203V6.1
						Pp1s210_95V6.1
						Pp1s79_110V6.1
						Pp1s28_151V6.1
						Pp1s9_74V6.1
						Pp1s37_28V6.1
						Pp1s44_40V6.1
						Pp1s71_354V6.1
						Pp1s204_118V6.1
						Pp1s19_23V6.1
						Pp1s140_17V6.1
						Pp1s2_744V6.1
						Pp1s42_91V6.1
						Pp1s1_76V6.1
						Pp1s241_118V6.1
						Pp1s84_74V6.1
						Pp1s24_221V6.1
						Pp1s276_12V6.1
						Pp1s304_56V6.1
						Pp1s83_218V6.1
						Pp1s28_322V6.1
						Pp1s56_95V6.1
						Pp1s15_306V6.1
						Pp1s30_228V6.1
						Pp1s9_476V6.1
						Pp1s475_17V6.1
						Pp1s309_69V6.1
						Pp1s14_318V6.1
						Pp1s25_30V6.1
						Pp1s20_383V6.1
						Pp1s35_174V6.1
						Pp1s118_177V6.1
						Pp1s22_166V6.1
						Pp1s160_128V6.1
						Pp1s105_166V6.1
						Pp1s50_176V6.1
						Pp1s118_115V6.1
						Pp1s1139_3V6.1
						Pp1s84_119V6.1
						Pp1s66_43V6.1
						Pp1s19_64V6.1
						Pp1s81_209V6.1
						Pp1s402_44V6.1
						Pp1s272_37V6.1
						Pp1s295_22V6.1
						Pp1s7_424V6.1
						Pp1s132_45V6.1
						Pp1s31_317V6.1
						Pp1s176_121V6.1
						Pp1s54_186V6.1
						Pp1s33_389V6.1
						Pp1s34_174V6.1
						Pp1s53_181V6.1
						Pp1s162_103V6.1
						Pp1s284_41V6.1
						Pp1s54_236V6.1
						Pp1s200_12V6.1
						Pp1s1_786V6.1
						Pp1s392_2V6.1
						Pp1s199_47V6.1
						Pp1s235_105V6.1
						Pp1s336_26V6.1
						Pp1s213_128V6.1
						Pp1s5_397V6.1
						Pp1s121_72V6.1
						Pp1s44_264V6.1
						Pp1s254_65V6.1
						Pp1s31_360V6.1
						Pp1s62_169V6.1
						Pp1s263_11V6.1
						Pp1s126_71V6.1
						Pp1s134_68V6.1
						Pp1s194_168V6.1
						Pp1s106_40V6.1
						Pp1s201_122V6.1
						Pp1s158_137V6.1
						Pp1s134_89V6.1
						Pp1s1_540V6.1
						Pp1s222_87V6.1
						Pp1s54_218V6.1
						Pp1s39_324V6.1
						Pp1s128_63V6.1
						Pp1s59_306V6.1
						Pp1s21_342V6.1
						Pp1s194_13V6.1
						Pp1s25_202V6.1
						Pp1s235_45V6.1
						Pp1s10704_1V6.1
						Pp1s103_35V6.1
						Pp1s174_48V6.1
						Pp1s35_152V6.1
						Pp1s200_79V6.1
						Pp1s58_49V6.1
						Pp1s33_117V6.1
						Pp1s303_18V6.1
						Pp1s246_44V6.1
						Pp1s114_165V6.1
						Pp1s341_39V6.1
						Pp1s160_137V6.1
						Pp1s146_5V6.1
						Pp1s111_18V6.1
						Pp1s176_108V6.1
						Pp1s21_318V6.1
						Pp1s15_380V6.1
						Pp1s32_187V6.1
						Pp1s61_104V6.1
						Pp1s126_186V6.1
						Pp1s61_210V6.1
						Pp1s133_112V6.1
						Pp1s122_102V6.1
						Pp1s16_334V6.1
						Pp1s45_238V6.1
						Pp1s199_158V6.1
						Pp1s245_33V6.1
						Pp1s344_10V6.1
						Pp1s267_89V6.1
						Pp1s213_83V6.1
						Pp1s234_44V6.1
						Pp1s18_33V6.1
						Pp1s49_42V6.1
						Pp1s84_95V6.1
						Pp1s335_14V6.1
						Pp1s12_273V6.1
						Pp1s209_46V6.1
						Pp1s149_30V6.1
						Pp1s277_44V6.1
						Pp1s182_7V6.1
						Pp1s263_49V6.1
						Pp1s85_73V6.1
						Pp1s120_75V6.1
						Pp1s9_154V6.1
						Pp1s76_97V6.1
						Pp1s15_78V6.1
						Pp1s370_53V6.1
						Pp1s192_88V6.1
						Pp1s197_122V6.1
						Pp1s127_24V6.1
						Pp1s16_172V6.1
						Pp1s46_176V6.1
						Pp1s72_208V6.1
						Pp1s159_108V6.1
						Pp1s17_153V6.1
						Pp1s30_195V6.1
						Pp1s70_147V6.1
						Pp1s123_22V6.1
						Pp1s11_19V6.1
						Pp1s125_47V6.1
						Pp1s369_32V6.1
						Pp1s11_309V6.1
						Pp1s114_83V6.1
						Pp1s174_92V6.1
						Pp1s4_106V6.1
						Pp1s26_192V6.1
						Pp1s208_161V6.1
						Pp1s101_50V6.1
						Pp1s197_17V6.1
						Pp1s82_3V6.1
						Pp1s83_77V6.1
						Pp1s14_64V6.1
						Pp1s244_9V6.1
						Pp1s213_133V6.1
						Pp1s33_361V6.1
						Pp1s126_133V6.1
						Pp1s33_206V6.1
						Pp1s126_8V6.1
						Pp1s33_316V6.1
						Pp1s399_25V6.1
						Pp1s119_22V6.1
						Pp1s240_77V6.1
						Pp1s22_111V6.1
						Pp1s227_69V6.1
						Pp1s69_127V6.1
						Pp1s220_84V6.1
						Pp1s114_89V6.1
						Pp1s93_138V6.1
						Pp1s7_375V6.1
						Pp1s251_76V6.1
						Pp1s198_6V6.1
						Pp1s284_20V6.1
						Pp1s11_381V6.1
						Pp1s165_55V6.1
						Pp1s51_215V6.1
						Pp1s23_266V6.1
						Pp1s267_24V6.1
						Pp1s188_28V6.1
						Pp1s16_361V6.1
						Pp1s80_9V6.1
						Pp1s65_309V6.1
						Pp1s84_286V6.1
						Pp1s73_28V6.1
						Pp1s215_82V6.1
						Pp1s251_59V6.1
						Pp1s21_262V6.1
						Pp1s409_44V6.1
						Pp1s495_13V6.1
						Pp1s45_24V6.1
						Pp1s63_65V6.1
						Pp1s226_119V6.1
						Pp1s2_26V6.1
						Pp1s104_215V6.1
						Pp1s266_64V6.1
						Pp1s263_29V6.1
						Pp1s120_79V6.1
						Pp1s223_23V6.1
						Pp1s63_209V6.1
						Pp1s37_354V6.1
						Pp1s271_88V6.1
						Pp1s59_51V6.1
						Pp1s407_46V6.1
						Pp1s1_480V6.1
						Pp1s114_118V6.1
						Pp1s20_161V6.1
						Pp1s28_403V6.1
						Pp1s51_43V6.1
						Pp1s12_349V6.1
						Pp1s243_26V6.1
						Pp1s55_269V6.1
						Pp1s139_50V6.1
						Pp1s135_65V6.1
						Pp1s1_727V6.1
						Pp1s59_267V6.1
						Pp1s354_15V6.1
						Pp1s194_34V6.1
						Pp1s400_10V6.1
						Pp1s505_8V6.1
						Pp1s300_24V6.1
						Pp1s26_22V6.1
						Pp1s88_42V6.1
						Pp1s67_238V6.1
						Pp1s65_2V6.1
						Pp1s28_172V6.1
						Pp1s41_144V6.1
						Pp1s46_78V6.1
						Pp1s203_52V6.1
						Pp1s106_39V6.1
						Pp1s121_167V6.1
						Pp1s68_70V6.1
						Pp1s371_32V6.1
						Pp1s6_240V6.1
						Pp1s11_247V6.1
						Pp1s17_107V6.1
						Pp1s56_177V6.1
						Pp1s118_230V6.1
						Pp1s233_35V6.1
						Pp1s80_112V6.1
						Pp1s81_143V6.1
						Pp1s1_433V6.1
						Pp1s135_44V6.1
						Pp1s103_29V6.1
						Pp1s45_267V6.1
						Pp1s109_136V6.1
						Pp1s37_343V6.1
						Pp1s206_42V6.1
						Pp1s31_336V6.1
						Pp1s130_44V6.1
						Pp1s311_61V6.1
						Pp1s46_310V6.1
						Pp1s196_72V6.1
						Pp1s306_29V6.1
						Pp1s28_346V6.1
						Pp1s2_16V6.1
						Pp1s38_386V6.1
						Pp1s195_48V6.1
						Pp1s48_197V6.1
						Pp1s220_26V6.1
						Pp1s69_157V6.1
						Pp1s213_90V6.1
						Pp1s99_260V6.1
						Pp1s60_259V6.1
						Pp1s196_111V6.1
						Pp1s517_3V6.1
						Pp1s84_153V6.1
						Pp1s19_321V6.1
						Pp1s152_7V6.1
						Pp1s198_122V6.1
						Pp1s14_73V6.1
						Pp1s23_259V6.1
						Pp1s40_10V6.1
						Pp1s290_44V6.1
						Pp1s38_262V6.1
						Pp1s509_5V6.1
						Pp1s35_76V6.1
						Pp1s197_99V6.1
						Pp1s20_113V6.1
						Pp1s42_199V6.1
						Pp1s293_80V6.1
						Pp1s111_53V6.1
						Pp1s33_47V6.1
						Pp1s40_51V6.1
						Pp1s63_51V6.1
						Pp1s125_58V6.1
						Pp1s26_182V6.1
						Pp1s113_104V6.1
						Pp1s156_96V6.1
						Pp1s60_313V6.1
						Pp1s68_143V6.1
						Pp1s141_146V6.1
						Pp1s370_45V6.1
						Pp1s218_20V6.1
						Pp1s303_23V6.1
						Pp1s357_33V6.1
						Pp1s30_358V6.1
						Pp1s159_62V6.1
						Pp1s75_75V6.1
						Pp1s35_195V6.1
						Pp1s35_328V6.1
						Pp1s3_173V6.1
						Pp1s281_128V6.1
						Pp1s161_29V6.1
						Pp1s100_73V6.1
						Pp1s17_355V6.1
						Pp1s93_178V6.1
						Pp1s16_275V6.1
						Pp1s270_81V6.1
						Pp1s126_124V6.1
						Pp1s123_138V6.1
						Pp1s279_74V6.1
						Pp1s114_143V6.1
						Pp1s323_69V6.1
						Pp1s144_126V6.1
						Pp1s505_21V6.1
						Pp1s253_27V6.1
						Pp1s15_422V6.1
						Pp1s205_19V6.1
						Pp1s844_1V6.1
						Pp1s466_13V6.1
						Pp1s81_36V6.1
						Pp1s478_14V6.1
						Pp1s90_74V6.1
						Pp1s30_187V6.1
						Pp1s162_33V6.1
						Pp1s1_419V6.1
						Pp1s238_57V6.1
						Pp1s76_188V6.1
						Pp1s15_351V6.1
						Pp1s392_20V6.1
						Pp1s25_241V6.1
						Pp1s15_11V6.1
						Pp1s325_8V6.1
						Pp1s249_95V6.1
						Pp1s53_245V6.1
						Pp1s131_41V6.1
						Pp1s36_303V6.1
						Pp1s2_453V6.1
						Pp1s98_28V6.1
						Pp1s31_164V6.1
						Pp1s135_29V6.1
						Pp1s70_238V6.1
						Pp1s72_43V6.1
						Pp1s9_391V6.1
						Pp1s378_21V6.1
						Pp1s11_171V6.1
						Pp1s31_299V6.1
						Pp1s37_351V6.1
						Pp1s302_77V6.1
						Pp1s19_69V6.1
						Pp1s158_50V6.1
						Pp1s234_98V6.1
						Pp1s75_252V6.1
						Pp1s199_8V6.1
						Pp1s255_25V6.1
						Pp1s60_138V6.1
						Pp1s32_350V6.1
						Pp1s169_57V6.1
						Pp1s258_84V6.1
						Pp1s7_96V6.1
						Pp1s34_189V6.1
						Pp1s279_11V6.1
						Pp1s137_264V6.1
						Pp1s128_100V6.1
						Pp1s286_51V6.1
						Pp1s109_70V6.1
						Pp1s104_9V6.1
						Pp1s16_409V6.1
						Pp1s312_26V6.1
						Pp1s22_18V6.1
						Pp1s45_260V6.1
						Pp1s51_186V6.1
						Pp1s35_361V6.1
						Pp1s403_8V6.1
						Pp1s200_19V6.1
						Pp1s895_3V6.1
						Pp1s100_149V6.1
						Pp1s145_49V6.1
						Pp1s138_199V6.1
						Pp1s3_381V6.1
						Pp1s91_182V6.1
						Pp1s142_14V6.1
						Pp1s138_25V6.1
						Pp1s3_111V6.1
						Pp1s108_186V6.1
						Pp1s92_84V6.1
						Pp1s387_51V6.1
						Pp1s100_246V6.1
						Pp1s111_186V6.1
						Pp1s45_154V6.1
						Pp1s50_1V6.1
						Pp1s98_96V6.1
						Pp1s258_9V6.1
						Pp1s407_3V6.1
						Pp1s19_362V6.1
						Pp1s2_78V6.1
						Pp1s231_17V6.1
						Pp1s382_10V6.1
						Pp1s411_31V6.1
						Pp1s5_81V6.1
						Pp1s136_182V6.1
						Pp1s69_149V6.1
						Pp1s25_327V6.1
						Pp1s150_29V6.1
						Pp1s72_256V6.1
						Pp1s4_12V6.1
						Pp1s81_61V6.1
						Pp1s35_280V6.1
						Pp1s90_40V6.1
						Pp1s389_55V6.1
						Pp1s40_243V6.1
						Pp1s46_84V6.1
						Pp1s13_200V6.1
						Pp1s246_32V6.1
						Pp1s119_119V6.1
						Pp1s192_75V6.1
						Pp1s59_1V6.1
						Pp1s58_224V6.1
						Pp1s395_22V6.1
						Pp1s167_28V6.1
						Pp1s136_35V6.1
						Pp1s100_190V6.1
						Pp1s77_21V6.1
						Pp1s100_55V6.1
						Pp1s36_100V6.1
						Pp1s47_316V6.1
						Pp1s152_64V6.1
						Pp1s57_138V6.1
						Pp1s156_85V6.1
						Pp1s126_126V6.1
						Pp1s94_106V6.1
						Pp1s245_29V6.1
						Pp1s90_96V6.1
						Pp1s26_59V6.1
						Pp1s62_17V6.1
						Pp1s96_109V6.1
						Pp1s31_198V6.1
						Pp1s88_183V6.1
						Pp1s375_23V6.1
						Pp1s25_254V6.1
						Pp1s343_21V6.1
						Pp1s416_16V6.1
						Pp1s25_29V6.1
						Pp1s65_139V6.1
						Pp1s44_302V6.1
						Pp1s150_90V6.1
						Pp1s90_215V6.1
						Pp1s22_5V6.1
						Pp1s371_16V6.1
						Pp1s273_61V6.1
						Pp1s160_110V6.1
						Pp1s79_179V6.1
						Pp1s2_734V6.1
						Pp1s7_307V6.1
						Pp1s31_153V6.1
						Pp1s201_84V6.1
						Pp1s53_153V6.1
						Pp1s202_71V6.1
						Pp1s158_107V6.1
						Pp1s6_434V6.1
						Pp1s128_79V6.1
						Pp1s313_102V6.1
						Pp1s137_134V6.1
						Pp1s32_119V6.1
						Pp1s55_214V6.1
						Pp1s27_218V6.1
						Pp1s13_94V6.1
						Pp1s8_53V6.1
						Pp1s79_180V6.1
						Pp1s72_106V6.1
						Pp1s51_288V6.1
						Pp1s114_55V6.1
						Pp1s1741_2V6.1
						Pp1s26_95V6.1
						Pp1s20_106V6.1
						Pp1s400_12V6.1
						Pp1s141_86V6.1
						Pp1s31_393V6.1
						Pp1s84_22V6.1
						Pp1s104_158V6.1
						Pp1s79_223V6.1
						Pp1s241_87V6.1
						Pp1s8_140V6.1
						Pp1s47_181V6.1
						Pp1s404_26V6.1
						Pp1s42_196V6.1
						Pp1s107_205V6.1
						Pp1s350_46V6.1
						Pp1s96_125V6.1
						Pp1s329_25V6.1
						Pp1s102_5V6.1
						Pp1s71_85V6.1
						Pp1s78_186V6.1
						Pp1s12_170V6.1
						Pp1s12_33V6.1
						Pp1s31_114V6.1
						Pp1s236_27V6.1
						Pp1s27_129V6.1
						Pp1s115_80V6.1
						Pp1s68_89V6.1
						Pp1s161_125V6.1
						Pp1s130_226V6.1
						Pp1s56_122V6.1
						Pp1s41_162V6.1
						Pp1s68_56V6.1
						Pp1s7_269V6.1
						Pp1s330_36V6.1
						Pp1s67_62V6.1
						Pp1s53_111V6.1
						Pp1s169_172V6.1
						Pp1s4_8V6.1
						Pp1s330_27V6.1
						Pp1s234_66V6.1
						Pp1s98_157V6.1
						Pp1s41_16V6.1
						Pp1s207_118V6.1
						Pp1s279_26V6.1
						Pp1s100_144V6.1
						Pp1s51_73V6.1
						Pp1s406_13V6.1
						Pp1s444_20V6.1
						Pp1s78_205V6.1
						Pp1s109_107V6.1
						Pp1s204_77V6.1
						Pp1s56_1V6.1
						Pp1s214_29V6.1
						Pp1s68_115V6.1
						Pp1s54_52V6.1
						Pp1s89_174V6.1
						Pp1s6_218V6.1
						Pp1s74_146V6.1
						Pp1s66_234V6.1
						Pp1s15_445V6.1
						Pp1s280_48V6.1
						Pp1s226_21V6.1
						Pp1s300_63V6.1
						Pp1s7_53V6.1
						Pp1s313_76V6.1
						Pp1s15_265V6.1
						Pp1s2_305V6.1
						Pp1s61_55V6.1
						Pp1s12_58V6.1
						Pp1s331_14V6.1
						Pp1s29_234V6.1
						Pp1s145_142V6.1
						Pp1s3_24V6.1
						Pp1s196_67V6.1
						Pp1s72_280V6.1
						Pp1s11_156V6.1
						Pp1s218_61V6.1
						Pp1s123_85V6.1
						Pp1s113_119V6.1
						Pp1s51_38V6.1
						Pp1s197_12V6.1
						Pp1s99_189V6.1
						Pp1s31_26V6.1
						Pp1s53_233V6.1
						Pp1s103_13V6.1
						Pp1s266_51V6.1
						Pp1s503_8V6.1
						Pp1s13_388V6.1
						Pp1s152_159V6.1
						Pp1s14_313V6.1
						Pp1s33_92V6.1
						Pp1s302_35V6.1
						Pp1s144_100V6.1
						Pp1s28_362V6.1
						Pp1s38_127V6.1
						Pp1s136_80V6.1
						Pp1s60_128V6.1
						Pp1s131_22V6.1
						Pp1s91_36V6.1
						Pp1s211_9V6.1
						Pp1s4_295V6.1
						Pp1s215_29V6.1
						Pp1s256_37V6.1
						Pp1s133_82V6.1
						Pp1s30_39V6.1
						Pp1s83_134V6.1
						Pp1s11_55V6.1
						Pp1s130_197V6.1
						Pp1s127_93V6.1
						Pp1s74_131V6.1
						Pp1s258_35V6.1
						Pp1s130_87V6.1
						Pp1s21_407V6.1
						Pp1s68_209V6.1
						Pp1s354_23V6.1
						Pp1s79_156V6.1
						Pp1s21_194V6.1
						Pp1s15_294V6.1
						Pp1s120_57V6.1
						Pp1s96_90V6.1
						Pp1s184_87V6.1
						Pp1s271_68V6.1
						Pp1s463_1V6.1
						Pp1s5_325V6.1
						Pp1s177_5V6.1
						Pp1s194_125V6.1
						Pp1s71_157V6.1
						Pp1s59_293V6.1
						Pp1s278_42V6.1
						Pp1s107_1V6.1
						Pp1s45_277V6.1
						Pp1s316_34V6.1
						Pp1s1_497V6.1
						Pp1s333_14V6.1
						Pp1s219_12V6.1
						Pp1s339_42V6.1
						Pp1s4_263V6.1
						Pp1s159_110V6.1
						Pp1s339_13V6.1
						Pp1s44_198V6.1
						Pp1s149_266V6.1
						Pp1s9_348V6.1
						Pp1s37_110V6.1
						Pp1s102_176V6.1
						Pp1s421_8V6.1
						Pp1s225_37V6.1
						Pp1s27_254V6.1
						Pp1s174_66V6.1
						Pp1s125_61V6.1
						Pp1s105_181V6.1
						Pp1s219_94V6.1
						Pp1s217_26V6.1
						Pp1s30_137V6.1
						Pp1s31_182V6.1
						Pp1s367_3V6.1
						Pp1s44_62V6.1
						Pp1s209_88V6.1
						Pp1s49_275V6.1
						Pp1s192_39V6.1
						Pp1s38_177V6.1
						Pp1s46_127V6.1
						Pp1s199_68V6.1
						Pp1s432_23V6.1
						Pp1s371_27V6.1
						Pp1s545_6V6.1
						Pp1s131_154V6.1
						Pp1s277_14V6.1
						Pp1s26_208V6.1
						Pp1s194_154V6.1
						Pp1s79_49V6.1
						Pp1s93_157V6.1
						Pp1s126_138V6.1
						Pp1s94_101V6.1
						Pp1s456_23V6.1
						Pp1s71_89V6.1
						Pp1s3_238V6.1
						Pp1s434_8V6.1
						Pp1s139_95V6.1
						Pp1s51_14V6.1
						Pp1s271_46V6.1
						Pp1s9_241V6.1
						Pp1s9_180V6.1
						Pp1s145_58V6.1
						Pp1s73_166V6.1
						Pp1s91_60V6.1
						Pp1s9_16V6.1
						Pp1s430_30V6.1
						Pp1s52_96V6.1
						Pp1s38_21V6.1
						Pp1s121_162V6.1
						Pp1s125_114V6.1
						Pp1s51_3V6.1
						Pp1s17_340V6.1
						Pp1s78_6V6.1
						Pp1s449_20V6.1
						Pp1s293_8V6.1
						Pp1s450_4V6.1
						Pp1s145_173V6.1
						Pp1s2_382V6.1
						Pp1s434_2V6.1
						Pp1s341_48V6.1
						Pp1s77_267V6.1
						Pp1s118_150V6.1
						Pp1s30_59V6.1
						Pp1s35_63V6.1
						Pp1s194_18V6.1
						Pp1s100_139V6.1
						Pp1s194_6V6.1
						Pp1s220_14V6.1
						Pp1s24_197V6.1
						Pp1s25_376V6.1
						Pp1s34_267V6.1
						Pp1s219_62V6.1
						Pp1s43_210V6.1
						Pp1s307_62V6.1
						Pp1s107_173V6.1
						Pp1s109_96V6.1
						Pp1s224_124V6.1
						Pp1s324_22V6.1
						Pp1s122_153V6.1
						Pp1s1_304V6.1
						Pp1s49_193V6.1
						Pp1s196_101V6.1
						Pp1s96_114V6.1
						Pp1s39_368V6.1
						Pp1s4_484V6.1
						Pp1s272_60V6.1
						Pp1s371_53V6.1
						Pp1s59_238V6.1
						Pp1s59_154V6.1
						Pp1s31_66V6.1
						Pp1s272_30V6.1
						Pp1s120_20V6.1
						Pp1s244_70V6.1
						Pp1s79_128V6.1
						Pp1s303_85V6.1
						Pp1s47_287V6.1
						Pp1s38_335V6.1
						Pp1s338_30V6.1
						Pp1s34_111V6.1
						Pp1s10_246V6.1
						Pp1s211_108V6.1
						Pp1s204_122V6.1
						Pp1s22_378V6.1
						Pp1s33_139V6.1
						Pp1s7_413V6.1
						Pp1s32_273V6.1
						Pp1s66_227V6.1
						Pp1s173_136V6.1
						Pp1s326_37V6.1
						Pp1s4_437V6.1
						Pp1s213_105V6.1
						Pp1s98_141V6.1
						Pp1s52_134V6.1
						Pp1s133_26V6.1
						Pp1s276_14V6.1
						Pp1s31_220V6.1
						Pp1s44_114V6.1
						Pp1s54_241V6.1
						Pp1s22_138V6.1
						Pp1s373_11V6.1
						Pp1s336_13V6.1
						Pp1s31_4V6.1
						Pp1s22_404V6.1
						Pp1s7_13V6.1
						Pp1s207_10V6.1
						Pp1s72_71V6.1
						Pp1s77_172V6.1
						Pp1s357_58V6.1
						Pp1s236_54V6.1
						Pp1s201_5V6.1
						Pp1s386_30V6.1
						Pp1s134_4V6.1
						Pp1s44_16V6.1
						Pp1s13_191V6.1
						Pp1s22_82V6.1
						Pp1s3_646V6.1
						Pp1s13_142V6.1
						Pp1s15_331V6.1
						Pp1s91_80V6.1
						Pp1s301_39V6.1
						Pp1s141_44V6.1
						Pp1s83_96V6.1
						Pp1s22_233V6.1
						Pp1s55_159V6.1
						Pp1s148_22V6.1
						Pp1s52_101V6.1
						Pp1s144_158V6.1
						Pp1s59_67V6.1
						Pp1s403_25V6.1
						Pp1s114_123V6.1
						Pp1s380_13V6.1
						Pp1s175_94V6.1
						Pp1s5_163V6.1
						Pp1s45_145V6.1
						Pp1s441_24V6.1
						Pp1s7_273V6.1
						Pp1s152_52V6.1
						Pp1s19_93V6.1
						Pp1s249_38V6.1
						Pp1s34_393V6.1
						Pp1s78_169V6.1
						Pp1s7_212V6.1
						Pp1s358_58V6.1
						Pp1s262_28V6.1
						Pp1s221_72V6.1
						Pp1s33_11V6.1
						Pp1s60_261V6.1
						Pp1s1_359V6.1
						Pp1s318_5V6.1
						Pp1s150_80V6.1
						Pp1s148_98V6.1
						Pp1s12_187V6.1
						Pp1s138_60V6.1
						Pp1s19_243V6.1
						Pp1s81_214V6.1
						Pp1s353_5V6.1
						Pp1s216_69V6.1
						Pp1s35_84V6.1
						Pp1s447_19V6.1
						Pp1s73_155V6.1
						Pp1s77_207V6.1
						Pp1s9_407V6.1
						Pp1s105_62V6.1
						Pp1s69_191V6.1
						Pp1s131_18V6.1
						Pp1s409_14V6.1
						Pp1s160_78V6.1
						Pp1s79_107V6.1
						Pp1s54_246V6.1
						Pp1s144_164V6.1
						Pp1s225_6V6.1
						Pp1s309_48V6.1
						Pp1s130_248V6.1
						Pp1s350_40V6.1
						Pp1s16_44V6.1
						Pp1s111_87V6.1
						Pp1s20_29V6.1
						Pp1s43_5V6.1
						Pp1s62_76V6.1
						Pp1s14_239V6.1
						Pp1s44_221V6.1
						Pp1s1_40V6.1
						Pp1s217_54V6.1
						Pp1s34_31V6.1
						Pp1s17_102V6.1
						Pp1s34_41V6.1
						Pp1s121_120V6.1
						Pp1s7_222V6.1
						Pp1s158_45V6.1
						Pp1s489_2V6.1
						Pp1s543_8V6.1
						Pp1s80_36V6.1
						Pp1s199_42V6.1
						Pp1s336_25V6.1
						Pp1s6_302V6.1
						Pp1s203_94V6.1
						Pp1s80_26V6.1
						Pp1s99_139V6.1
						Pp1s251_40V6.1
						Pp1s37_38V6.1
						Pp1s178_59V6.1
						Pp1s276_25V6.1
						Pp1s150_51V6.1
						Pp1s2_410V6.1
						Pp1s310_3V6.1
						Pp1s24_154V6.1
						Pp1s206_91V6.1
						Pp1s36_286V6.1
						Pp1s54_182V6.1
						Pp1s141_3V6.1
						Pp1s150_28V6.1
						Pp1s256_33V6.1
						Pp1s460_23V6.1
						Pp1s283_16V6.1
						Pp1s18_253V6.1
						Pp1s22_329V6.1
						Pp1s237_83V6.1
						Pp1s74_41V6.1
						Pp1s189_9V6.1
						Pp1s131_96V6.1
						Pp1s73_2V6.1
						Pp1s108_9V6.1
						Pp1s261_25V6.1
						Pp1s227_40V6.1
						Pp1s1_516V6.1
						Pp1s18_199V6.1
						Pp1s12_194V6.1
						Pp1s7_259V6.1
						Pp1s336_43V6.1
						Pp1s140_168V6.1
						Pp1s9_156V6.1
						Pp1s12_339V6.1
						Pp1s43_206V6.1
						Pp1s83_71V6.1
						Pp1s65_161V6.1
						Pp1s153_101V6.1
						Pp1s181_118V6.1
						Pp1s172_96V6.1
						Pp1s89_94V6.1
						Pp1s72_180V6.1
						Pp1s169_109V6.1
						Pp1s57_38V6.1
						Pp1s495_5V6.1
						Pp1s103_66V6.1
						Pp1s154_64V6.1
						Pp1s299_1V6.1
						Pp1s50_191V6.1
						Pp1s177_54V6.1
						Pp1s88_182V6.1
						Pp1s56_136V6.1
						Pp1s69_23V6.1
						Pp1s396_19V6.1
						Pp1s8_239V6.1
						Pp1s100_54V6.1
						Pp1s20_36V6.1
						Pp1s101_66V6.1
						Pp1s212_79V6.1
						Pp1s246_118V6.1
						Pp1s4_33V6.1
						Pp1s31_121V6.1
						Pp1s112_233V6.1
						Pp1s34_11V6.1
						Pp1s275_107V6.1
						Pp1s143_157V6.1
						Pp1s22_340V6.1
						Pp1s154_85V6.1
						Pp1s372_14V6.1
						Pp1s34_423V6.1
						Pp1s133_11V6.1
						Pp1s358_47V6.1
						Pp1s12_55V6.1
						Pp1s44_159V6.1
						Pp1s147_77V6.1
						Pp1s51_100V6.1
						Pp1s126_78V6.1
						Pp1s98_2V6.1
						Pp1s248_102V6.1
						Pp1s81_135V6.1
						Pp1s114_84V6.1
						Pp1s76_155V6.1
						Pp1s118_125V6.1
						Pp1s17_307V6.1
						Pp1s194_61V6.1
						Pp1s3_567V6.1
						Pp1s192_66V6.1
						Pp1s55_148V6.1
						Pp1s157_83V6.1
						Pp1s164_50V6.1
						Pp1s138_121V6.1
						Pp1s12_121V6.1
						Pp1s316_46V6.1
						Pp1s3_361V6.1
						Pp1s426_15V6.1
						Pp1s71_283V6.1
						Pp1s30_264V6.1
						Pp1s189_65V6.1
						Pp1s51_298V6.1
						Pp1s54_227V6.1
						Pp1s102_148V6.1
						Pp1s174_79V6.1
						Pp1s89_220V6.1
						Pp1s321_9V6.1
						Pp1s7_442V6.1
						Pp1s191_94V6.1
						Pp1s38_226V6.1
						Pp1s38_148V6.1
						Pp1s22_382V6.1
						Pp1s169_92V6.1
						Pp1s55_270V6.1
						Pp1s76_66V6.1
						Pp1s79_27V6.1
						Pp1s159_116V6.1
						Pp1s97_112V6.1
						Pp1s7_347V6.1
						Pp1s37_13V6.1
						Pp1s73_64V6.1
						Pp1s74_241V6.1
						Pp1s65_24V6.1
						Pp1s30_121V6.1
						Pp1s171_53V6.1
						Pp1s204_19V6.1
						Pp1s84_63V6.1
						Pp1s226_50V6.1
						Pp1s83_64V6.1
						Pp1s275_101V6.1
						Pp1s53_23V6.1
						Pp1s27_271V6.1
						Pp1s56_198V6.1
						Pp1s55_123V6.1
						Pp1s249_67V6.1
						Pp1s198_67V6.1
						Pp1s36_180V6.1
						Pp1s68_274V6.1
						Pp1s465_18V6.1
						Pp1s568_1V6.1
						Pp1s18_342V6.1
						Pp1s496_8V6.1
						Pp1s312_44V6.1
						Pp1s221_11V6.1
						Pp1s100_36V6.1
						Pp1s77_230V6.1
						Pp1s180_21V6.1
						Pp1s7_501V6.1
						Pp1s93_98V6.1
						Pp1s170_46V6.1
						Pp1s139_46V6.1
						Pp1s213_21V6.1
						Pp1s58_61V6.1
						Pp1s49_189V6.1
						Pp1s142_55V6.1
						Pp1s315_9V6.1
						Pp1s7_317V6.1
						Pp1s68_34V6.1
						Pp1s143_44V6.1
						Pp1s99_201V6.1
						Pp1s39_147V6.1
						Pp1s144_44V6.1
						Pp1s3_208V6.1
						Pp1s131_178V6.1
						Pp1s240_84V6.1
						Pp1s102_181V6.1
						Pp1s37_304V6.1
						Pp1s177_102V6.1
						Pp1s190_86V6.1
						Pp1s307_69V6.1
						Pp1s9_149V6.1
						Pp1s171_137V6.1
						Pp1s232_65V6.1
						Pp1s351_46V6.1
						Pp1s20_372V6.1
						Pp1s251_26V6.1
						Pp1s207_40V6.1
						Pp1s135_61V6.1
						Pp1s14_154V6.1
						Pp1s61_263V6.1
						Pp1s212_86V6.1
						Pp1s247_19V6.1
						Pp1s313_22V6.1
						Pp1s79_267V6.1
						Pp1s10_245V6.1
						Pp1s457_1V6.1
						Pp1s36_208V6.1
						Pp1s10_377V6.1
						Pp1s224_1V6.1
						Pp1s30_177V6.1
						Pp1s204_42V6.1
						Pp1s1_863V6.1
						Pp1s176_38V6.1
						Pp1s68_295V6.1
						Pp1s242_101V6.1
						Pp1s43_22V6.1
						Pp1s42_18V6.1
						Pp1s15_260V6.1
						Pp1s284_6V6.1
						Pp1s283_4V6.1
						Pp1s13_239V6.1
						Pp1s493_8V6.1
						Pp1s311_78V6.1
						Pp1s25_231V6.1
						Pp1s377_46V6.1
						Pp1s36_33V6.1
						Pp1s129_117V6.1
						Pp1s254_25V6.1
						Pp1s2_788V6.1
						Pp1s55_291V6.1
						Pp1s5_354V6.1
						Pp1s108_32V6.1
						Pp1s56_182V6.1
						Pp1s311_51V6.1
						Pp1s282_30V6.1
						Pp1s93_69V6.1
						Pp1s84_221V6.1
						Pp1s304_50V6.1
						Pp1s276_86V6.1
						Pp1s39_407V6.1
						Pp1s177_93V6.1
						Pp1s164_30V6.1
						Pp1s191_128V6.1
						Pp1s230_76V6.1
						Pp1s300_44V6.1
						Pp1s20_292V6.1
						Pp1s30_297V6.1
						Pp1s182_1V6.1
						Pp1s376_31V6.1
						Pp1s142_94V6.1
						Pp1s46_317V6.1
						Pp1s251_47V6.1
						Pp1s426_43V6.1
						Pp1s246_126V6.1
						Pp1s15_215V6.1
						Pp1s2_123V6.1
						Pp1s134_49V6.1
						Pp1s13_225V6.1
						Pp1s196_69V6.1
						Pp1s60_272V6.1
						Pp1s200_107V6.1
						Pp1s131_66V6.1
						Pp1s204_94V6.1
						Pp1s194_53V6.1
						Pp1s371_17V6.1
						Pp1s70_258V6.1
						Pp1s332_35V6.1
						Pp1s23_281V6.1
						Pp1s390_21V6.1
						Pp1s25_284V6.1
						Pp1s66_183V6.1
						Pp1s98_202V6.1
						Pp1s206_97V6.1
						Pp1s271_56V6.1
						Pp1s165_47V6.1
						Pp1s26_210V6.1
						Pp1s118_76V6.1
						Pp1s159_42V6.1
						Pp1s11_315V6.1
						Pp1s246_77V6.1
						Pp1s88_195V6.1
						Pp1s70_118V6.1
						Pp1s9_186V6.1
						Pp1s216_41V6.1
						Pp1s213_123V6.1
						Pp1s13_410V6.1
						Pp1s108_180V6.1
						Pp1s40_196V6.1
						Pp1s105_98V6.1
						Pp1s35_131V6.1
						Pp1s22_222V6.1
						Pp1s138_169V6.1
						Pp1s286_33V6.1
						Pp1s373_19V6.1
						Pp1s297_51V6.1
						Pp1s35_216V6.1
						Pp1s185_110V6.1
						Pp1s252_60V6.1
						Pp1s40_20V6.1
						Pp1s101_74V6.1
						Pp1s129_127V6.1
						Pp1s791_4V6.1
						Pp1s42_171V6.1
						Pp1s173_154V6.1
						Pp1s71_222V6.1
						Pp1s159_101V6.1
						Pp1s251_38V6.1
						Pp1s259_97V6.1
						Pp1s463_10V6.1
						Pp1s95_133V6.1
						Pp1s86_24V6.1
						Pp1s49_263V6.1
						Pp1s28_315V6.1
						Pp1s136_120V6.1
						Pp1s43_204V6.1
						Pp1s5_405V6.1
						Pp1s32_349V6.1
						Pp1s34_386V6.1
						Pp1s414_2V6.1
						Pp1s160_107V6.1
						Pp1s2_15V6.1
						Pp1s171_148V6.1
						Pp1s411_17V6.1
						Pp1s227_54V6.1
						Pp1s79_7V6.1
						Pp1s22_309V6.1
						Pp1s269_10V6.1
						Pp1s12_40V6.1
						Pp1s20_264V6.1
						Pp1s60_317V6.1
						Pp1s505_13V6.1
						Pp1s40_297V6.1
						Pp1s143_55V6.1
						Pp1s169_51V6.1
						Pp1s246_112V6.1
						Pp1s53_184V6.1
						Pp1s358_6V6.1
						Pp1s126_109V6.1
						Pp1s147_6V6.1
						Pp1s152_60V6.1
						Pp1s403_10V6.1
						Pp1s9_28V6.1
						Pp1s225_94V6.1
						Pp1s106_177V6.1
						Pp1s48_21V6.1
						Pp1s171_32V6.1
						Pp1s997_1V6.1
						Pp1s450_17V6.1
						Pp1s58_35V6.1
						Pp1s41_278V6.1
						Pp1s152_134V6.1
						Pp1s115_97V6.1
						Pp1s13_34V6.1
						Pp1s240_22V6.1
						Pp1s112_134V6.1
						Pp1s6_199V6.1
						Pp1s45_111V6.1
						Pp1s71_250V6.1
						Pp1s84_250V6.1
						Pp1s76_116V6.1
						Pp1s509_20V6.1
						Pp1s271_35V6.1
						Pp1s143_123V6.1
						Pp1s356_45V6.1
						Pp1s475_9V6.1
						Pp1s389_27V6.1
						Pp1s173_23V6.1
						Pp1s519_18V6.1
						Pp1s312_18V6.1
						Pp1s218_56V6.1
						Pp1s275_15V6.1
						Pp1s111_5V6.1
						Pp1s22_373V6.1
						Pp1s38_73V6.1
						Pp1s53_120V6.1
						Pp1s535_6V6.1
						Pp1s378_32V6.1
						Pp1s98_175V6.1
						Pp1s96_216V6.1
						Pp1s31_351V6.1
						Pp1s13_379V6.1
						Pp1s129_89V6.1
						Pp1s105_8V6.1
						Pp1s408_12V6.1
						Pp1s8_156V6.1
						Pp1s78_7V6.1
						Pp1s255_4V6.1
						Pp1s138_37V6.1
						Pp1s207_63V6.1
						Pp1s317_8V6.1
						Pp1s269_93V6.1
						Pp1s152_120V6.1
						Pp1s103_118V6.1
						Pp1s419_35V6.1
						Pp1s98_250V6.1
						Pp1s431_31V6.1
						Pp1s14_40V6.1
						Pp1s382_26V6.1
						Pp1s199_45V6.1
						Pp1s180_68V6.1
						Pp1s100_63V6.1
						Pp1s171_14V6.1
						Pp1s203_56V6.1
						Pp1s51_133V6.1
						Pp1s131_40V6.1
						Pp1s169_24V6.1
						Pp1s317_25V6.1
						Pp1s106_191V6.1
						Pp1s80_186V6.1
						Pp1s3_637V6.1
						Pp1s96_30V6.1
						Pp1s306_59V6.1
						Pp1s228_19V6.1
						Pp1s74_55V6.1
						Pp1s62_226V6.1
						Pp1s16_111V6.1
						Pp1s316_60V6.1
						Pp1s214_86V6.1
						Pp1s35_95V6.1
						Pp1s47_190V6.1
						Pp1s72_298V6.1
						Pp1s17_208V6.1
						Pp1s383_1V6.1
						Pp1s210_40V6.1
						Pp1s153_72V6.1
						Pp1s13_130V6.1
						Pp1s52_257V6.1
						Pp1s69_250V6.1
						Pp1s13_212V6.1
						Pp1s330_45V6.1
						Pp1s382_19V6.1
						Pp1s65_33V6.1
						Pp1s329_19V6.1
						Pp1s138_170V6.1
						Pp1s17_17V6.1
						Pp1s178_122V6.1
						Pp1s303_45V6.1
[truncated: 16,247 more rows]

## Sheet: Supplementary Dataset 5
Supplementary Dataset 5: List of expressed genes based on RPKM value across all abiotic stress treatments and the control sample. GO terms (inferred by BLAST2GO) based on the P. patens V1.6. The table shows expressed genes (RPKM Value) in Physcomitrella "control" and "different treatments". Gene Ontology (GO) terms (infered by BLAST2GO) based on the Physcomitrella patens V1.6 GO annotation (Zimme…
GeneName	Control	ABA 0.5 h	ABA 4.0 h	Cold 0.5 h	Cold 4.0 h	Drought 0.5 h	Drought 4.0 h	Salt 0.5 h	Salt 4.0 h	Description	GO Annotation
Pp1s100_107V6.1	102.07	75.52	106.97	98.32	83.48	63.09	119.22	112.83	109.66	geranylgeranyl reductase	F:monooxygenase activity F:protein binding P:tRNA processing C:plastid C:plastid C:plastid P:photosynthesis P:chlorophyll biosynthetic process F:geranylgeranyl reductase activity F:flavin adenine dinucleotide binding P:oxidation-reduction process
Pp1s100_108V6.1	49.66	38.38	53.78	16.22	27.29	41.27	36.09	19.69	47.72	nonsense-mediated mrna decay protein	P:nuclear-transcribed mRNA catabolic process, nonsense-mediated decay
Pp1s100_110V6.1	20.1	11.56	18.25	12.99	9.92	8.49	17.71	17.8	19.22	T10O8.90; transcription factor GT-3a [Arabidopsis thaliana]	F:DNA binding P:metabolic process C:chloroplast
Pp1s100_112V6.1	4.88	11.79	4.94	11.33	7.97	21.22	36.43	36.54	15.47	peptidase m23	F:DNA binding F:metalloendopeptidase activity P:DNA methylation P:proteolysis P:cell wall macromolecule catabolic process
Pp1s100_116V6.1	7.26	7.33	6.27	8.62	5.97	5.49	6.61	9.87	5.38	F13C5.210; pleckstrin homology (PH) domain-containing protein / lipid-binding START domain-containing protein [Arabidopsis thaliana]	C:membrane
Pp1s100_117V6.1	18.18	24.49	20.27	23.37	24.49	24.65	48.61	21.53	23.36	atp synthase subunit beta	F:ATP binding P:ATP synthesis coupled proton transport C:proton-transporting V-type ATPase, V1 domain F:proton-transporting ATP synthase activity, rotational mechanism F:proton-transporting ATPase activity, rotational mechanism
Pp1s100_118V6.1	13.16	9.69	10.41	11.94	16.29	13	11.62	20.03	23.3	T22N4.3; protein transport protein SEC13 family protein / WD-40 repeat family protein [Arabidopsis thaliana]	NO GO Annotation
Pp1s100_119V6.1	150.14	160.91	178.11	266.5	240.96	267.83	21.89	162.73	123.49	F7A19.2; expressed protein [Arabidopsis thaliana]	NO GO Annotation
Pp1s100_120V6.1	11.02	10.07	10.37	12.73	8.19	7.77	10.79	17.35	11.03	F16M14.18; DNA-binding protein-related [Arabidopsis thaliana]	F:DNA binding P:metabolic process C:chloroplast
Pp1s100_121V6.1	20.27	15.09	18.75	15.11	13.21	12.47	13.52	16.59	16.9	protein kinase	F:protein serine/threonine kinase activity F:protein binding F:ATP binding P:protein phosphorylation C:plastid
Pp1s100_124V6.1	9.71	9.1	7.9	6.97	7.4	6.68	8.77	6.34	6.72	;;Protein phosphatase 2A, regulatory subunit PR55;WD40 repeat;WD40/YVTN repeat-like-containing domain;Protein phosphatase 2A, regulatory subunit PR55, conserved site;WD40 repeat, conserved site	C:protein phosphatase type 2A complex P:signal transduction F:protein phosphatase type 2A regulator activity
Pp1s100_125V6.1	2.36	1.73	2.42	2.93	1.3	0.3	2.15	0.95	4.53	amidase family protein	F:protein binding C:membrane F:hydrolase activity
Pp1s100_126V6.1	7.08	4.13	5.64	2.38	2.7	1.08	4.07	1.89	7.56	sugar transporter family protein	F:transporter activity P:transport C:membrane C:integral component of membrane
Pp1s100_127V6.1	2.24	0.75	1.64	1.45	0.61	0.3	1.52	0.79	3.75	;;null	C:membrane
Pp1s100_136V6.1	29.85	41.02	27	19.25	17.19	29.61	8.6	14.75	12.45	xyloglucan 6-	C:mitochondrion C:membrane C:integral component of membrane F:transferase activity, transferring glycosyl groups
Pp1s100_139V6.1	4.21	2.94	3.09	5.87	11.11	1.89	0.74	26.79	3.52	endo-beta- -glucanase	P:pattern specification process F:cellulase activity P:response to nematode
Pp1s100_141V6.1	25.23	43.48	22.54	64.22	14.47	36.15	19.96	38.24	15.26	;;null	NO GO Annotation
Pp1s100_144V6.1	58.45	630.98	51.64	585.08	511.11	933.92	120.09	390.74	266.84	DS544989.1;679130;protein_coding	C:cytosol
Pp1s100_145V6.1	8.76	33.72	9.41	37.13	17.44	33.75	9.38	17.62	6.69	fructose- -	C:cytoplasm P:carbohydrate metabolic process C:membrane F:phosphoric ester hydrolase activity
Pp1s100_146V6.1	9.42	9.58	9.66	8.56	9.01	6.04	7.54	7.23	7.49	set domain protein	C:nucleolus F:methyltransferase activity P:chromatin modification
Pp1s100_147V6.1	8.43	5.21	9	6.73	6.82	5.56	5.95	5.83	7.34	serine threonine protein kinase	F:protein serine/threonine kinase activity F:ATP binding P:protein phosphorylation C:plastid
Pp1s100_149V6.1	3.12	3.04	3.65	1.87	4.06	0.94	1.67	0.61	1.07	mkkA; protein serine/threonine kinase [Dictyostelium discoideum]	F:protein serine/threonine kinase activity F:protein tyrosine kinase activity F:ATP binding P:protein phosphorylation
Pp1s100_188V6.1	0.37	2.1	0.51	2.81	1.86	2.37	0.51	0.48	0.89	tpd1 (tapetum determinant 1)	P:cell fate determination F:protein binding C:membrane P:anther development
Pp1s100_190V6.1	2.99	4.83	4.92	6.97	7	7.46	3.92	5.3	3.31	nucleic acid binding protein	F:nucleotide binding F:nucleic acid binding F:oxidoreductase activity P:oxidation-reduction process
Pp1s100_191V6.1	24.31	16.22	26.59	23.53	21.47	14.89	20.11	10.88	12.56	at1g69830 t17f3_14	F:alpha-amylase activity F:calcium ion binding P:starch catabolic process C:plastid C:chloroplast stroma
Pp1s100_192V6.1	1.23	2.38	1.38	3.17	2.21	1.92	0.45	2.34	0.5	histone h4	C:nucleosome F:DNA binding F:protein binding C:nucleoplasm C:nucleoplasm C:mitochondrion P:nucleosome assembly P:negative regulation of megakaryocyte differentiation P:phosphatidylinositol-mediated signaling
Pp1s100_200V6.1	1.02	0.48	0.65	2.62	1.92	1.2	0.8	1.54	0.71	histone h4	C:nucleosome F:DNA binding C:nucleus C:nucleus C:nucleus C:mitochondrion P:nucleosome assembly
Pp1s100_218V6.1	6	7.07	6.37	47.74	12.32	12.77	1.07	21.59	10.79	protein folding;"The process of assisting in the covalent and noncovalent assembly of single chain polypeptides or multisubunit complexes into the correct tertiary structure." [GOC:go_curators, GOC:rb];Heat shock protein DnaJ, N-terminal	P:protein folding F:heat shock protein binding F:unfolded protein binding
Pp1s100_219V6.1	4.14	1.14	4.41	2.21	1.23	1.38	3.41	0.99	2.68	udp-n-acetylglucosamine 1-carboxyvinyltransferase	F:transferase activity, transferring alkyl or aryl (other than methyl) groups P:UDP-N-acetylgalactosamine biosynthetic process
Pp1s100_222V6.1	1.86	12.72	1.54	13.52	11.4	8.67	0.54	10.63	0.97	high affinity nitrate transporter	F:inorganic anion transmembrane transporter activity F:inorganic anion transmembrane transporter activity P:inorganic anion transport P:inorganic anion transport C:membrane C:integral component of membrane C:integral component of membrane P:transmembrane transport
Pp1s100_228V6.1	0.39	3.72	0.52	4.13	3.89	2.3	0.67	0.98	0.04	nrt2_2 gene for high affinity nitrate transporter protein NRT2_2	P:response to nitrate F:nitrate transmembrane transporter activity P:nitrate transport C:membrane C:integral component of membrane C:integral component of membrane P:transmembrane transport
Pp1s100_231V6.1	3.89	18.65	4.27	23.22	23.38	15.75	18.95	15.05	3.3	Putative component of high affinity nitrate transporter	C:membrane
Pp1s100_238V6.1	11.33	3.09	11.01	6.95	5.67	2.4	3.99	2.86	5.74	d-cysteine desulfhydrase	F:catalytic activity P:metabolic process F:pyridoxal phosphate binding
Pp1s100_23V6.1	22.27	15.07	20.15	20.93	15.43	13.94	19.99	11.43	10.78	gdp dissociation inhibitor	F:Rab GDP-dissociation inhibitor activity P:protein transport P:regulation of GTPase activity
Pp1s100_240V6.1	2.9	1.77	1.59	3.06	1.86	2.25	2.49	4.94	2.65	F20B18.170; expressed protein [Arabidopsis thaliana]	C:plasma membrane C:membrane
Pp1s100_242V6.1	7.01	2.26	4.37	0.82	1.31	1.52	2.29	2.74	5.33	DS544989.1;1352103;protein_coding	C:membrane
Pp1s100_243V6.1	14.79	9.58	15.28	10.82	6.61	3.33	9.65	7.24	8.7	protein binding	C:nucleus C:nucleus P:RNA splicing C:plastid C:plastid F:transcription regulator activity F:phosphopantetheine binding F:RNA polymerase binding
Pp1s100_246V6.1	36.7	15.69	24.24	15.92	22.92	22.57	18.13	33.9	28.21	formin binding protein	NO GO Annotation
Pp1s100_247V6.1	5.96	3.68	6.11	7.93	5.76	2.48	4.29	6.13	8.07	F24L7.1; proline-rich family protein [Arabidopsis thaliana]	C:nucleus C:plastid
Pp1s100_248V6.1	6.52	1.44	5.43	5.72	1.99	0.68	3.31	3.7	2.77	;;null	NO GO Annotation
Pp1s100_24V6.1	11.73	5.98	11.38	8.48	8.54	7.12	8.27	9.38	12.64	F7H1.9; expressed protein [Arabidopsis thaliana]	F:binding C:cytosol
Pp1s100_253V6.1	7.38	3.38	6.11	8.12	5.24	3.22	3.22	7.06	4.41	T5J17.30; expressed protein [Arabidopsis thaliana]	C:nucleus C:nucleus C:cytoplasm C:cytoplasm
Pp1s100_30V6.1	5.09	91.57	5.98	26.8	34.09	54.28	10.77	32.4	11	villin 2	F:actin binding P:cytoskeleton organization
Pp1s100_33V6.1	35.28	10.89	37.12	11.27	10.19	6.47	23.07	8.03	19.66	translation elongation factor g	F:translation elongation factor activity F:GTPase activity F:GTP binding C:plastid
Pp1s100_34V6.1	4.82	10.57	5.07	5.36	3.19	8.2	3.07	4.84	3.09	;;Xklp2 targeting protein	NO GO Annotation
Pp1s100_36V6.1	114.47	76.36	112.43	52.76	47.19	49.31	52.52	35.54	61.9	chaperone protein	C:nucleus P:protein folding F:zinc ion binding F:heat shock protein binding F:unfolded protein binding
Pp1s100_38V6.1	5.98	7.69	8.56	7.63	8.25	6.83	9.97	7.36	8.4	MGI19.12; ser/thr protein phosphatase catalytic subunit [Arabidopsis thaliana]	F:protein serine/threonine phosphatase activity F:iron ion binding C:nucleus P:blue light signaling pathway P:heat acclimation
Pp1s100_44V6.1	9.51	5.64	9.51	7.07	3.96	2.89	5.81	3.88	5.44	set domain protein	F:sequence-specific DNA binding transcription factor activity C:intracellular C:nucleus C:nucleus F:zinc ion binding P:chromatin modification F:histone-lysine N-methyltransferase activity
Pp1s100_54V6.1	10.89	6.27	11.72	7.75	6.06	5.68	6.42	4.52	7.68	n-acetylglucosaminyltransferase i	C:Golgi membrane F:alpha-1,3-mannosylglycoprotein 2-beta-N-acetylglucosaminyltransferase activity C:Golgi apparatus P:N-glycan processing P:hyperosmotic response C:membrane F:protein N-acetylglucosaminyltransferase activity
Pp1s100_55V6.1	19.12	12.72	19.93	16.07	16.45	12.33	13.51	13.72	23.74	PREDICTED: hypothetical protein [Vitis vinifera]	F:aminoacyl-tRNA ligase activity F:ATP binding C:cytoplasm C:cytoplasm P:tRNA aminoacylation for protein translation
Pp1s100_61V6.1	73.46	30.54	68.17	33.05	40.43	33.36	42.01	39.17	64.06	cytochrome c oxidase subunit vb	F:cytochrome-c oxidase activity C:mitochondrion C:mitochondrion C:mitochondrial envelope F:metal ion binding
Pp1s100_63V6.1	23.5	28.65	22.42	32.2	24.46	28.69	15.88	23.86	12.94	protein binding zinc ion binding	F:protein binding F:zinc ion binding C:plastid C:membrane
Pp1s100_69V6.1	3.5	3.01	3.1	3.91	2.75	1.9	1.38	4.06	4.35	;;Heterokaryon incompatibility	NO GO Annotation
Pp1s100_73V6.1	1.35	3.38	1.82	5.13	2.6	5.08	8.33	3.2	2.94	FCAALL.69; expressed protein [Arabidopsis thaliana]	NO GO Annotation
Pp1s100_74V6.1	5.02	3.45	4	1.95	2.41	2.17	3.2	2.44	3.03	ribosomal rna methyltransferase	F:nucleic acid binding F:RNA methyltransferase activity P:rRNA methylation
Pp1s100_75V6.1	9.29	5.43	7.73	8.05	5.48	4.48	4.4	6.08	4.02	forever young gene	F:binding P:metabolic process F:oxidoreductase activity
Pp1s100_76V6.1	0.76	0.08	0.98	1.12	0.38	0.18	0.08	0.35	0.18	;;DNA replication factor CDT1-like	NO GO Annotation
Pp1s100_79V6.1	0.6	0.98	0.68	0.64	1.07	0.53	0.33	0.79	0.18	DS544989.1;439905;protein_coding	C:plasma membrane C:membrane
Pp1s100_85V6.1	7.98	5.54	8.55	11.81	7.1	3.91	6.36	6.16	6.59	F10M10.50; transducin family protein / WD-40 repeat family protein [Arabidopsis thaliana]	NO GO Annotation
Pp1s100_87V6.1	39.47	32.68	40.37	35.01	39.6	30.8	25.17	35.43	38.65	short-chain dehydrogenase reductase sdr	F:binding C:plastid C:plastid P:PSII associated light-harvesting complex II catabolic process P:chlorophyll catabolic process F:chlorophyll(ide) b reductase activity
Pp1s100_89V6.1	3.53	2.69	3.06	3.36	2.2	1.54	2.5	1.2	1.71	guanylate binding protein	F:GTPase activity F:GTP binding C:plasma membrane C:membrane C:membrane C:cytoplasmic membrane-bounded vesicle
Pp1s100_92V6.1	2.82	1.98	2.41	3.16	2.22	1.18	2.35	2.03	2.25	emb2016 (embryo defective 2016)	F:serine-type endopeptidase activity P:proteolysis C:membrane
Pp1s100_96V6.1	12.32	14.28	11.25	17.08	13.62	19.81	12.03	17.35	24.25	;;Zinc finger, RING-type;Zinc finger, RING/FYVE/PHD-type	F:protein binding F:zinc ion binding C:plastid C:membrane
Pp1s100_9V6.1	1.17	12	1.16	15.58	9.16	33.26	30.87	29.77	6.35	alpha beta fold family protein	C:plastid C:membrane
Pp1s101_102V6.1	25.89	9.19	28.76	12.03	10.81	8.59	12.52	7.97	16	F3L24.8; KOW domain-containing transcription factor family protein [Arabidopsis thaliana]	NO GO Annotation
Pp1s101_103V6.1	3.92	3.89	3.66	4.19	6.43	5.59	3.88	7.78	6.4	chloroplast purple acid phosphatase isoform c	F:acid phosphatase activity C:extracellular region C:cell wall F:metal ion binding
Pp1s101_108V6.1	1.97	1.31	2.52	4.76	2.59	1.15	1.05	1.92	0.88	F6F9.12; expressed protein [Arabidopsis thaliana]	NO GO Annotation
Pp1s101_10V6.1	308.22	141.36	312.1	135.1	166.54	175.27	199.23	141.82	237.27	60s ribosomal protein l14	F:structural constituent of ribosome C:nucleolus C:vacuole C:endoplasmic reticulum C:cytosol C:plasma membrane P:translation C:chloroplast C:cytosolic large ribosomal subunit P:ribosome biogenesis
Pp1s101_111V6.1	0.36	0.34	0.61	1.24	0.18	0.32	0.5	1.19	0.55	;;Dynamin central domain;Dynamin, GTPase domain;Dynamin GTPase effector;GTPase effector domain, GED	F:GTPase activity F:protein binding F:GTP binding
Pp1s101_116V6.1	15.04	27.45	17.25	42.33	40.62	30.4	10.09	28.64	21.43	contains ESTs AU082321(E10671),C19607(E10671) unknown protein [Oryza sativa (japonica cultivar-group)]	C:plastid
Pp1s101_118V6.1	2.93	2.93	2.96	4.69	4.26	3.27	4.09	2.58	3.43	dna replication complex gins protein psf2	C:nucleus C:nucleus P:DNA replication
Pp1s101_119V6.1	0.4	2.14	0.78	3.53	2.69	2.37	4.64	2.51	2.58	mitochondrial carrier	F:transporter activity F:binding C:mitochondrial inner membrane P:transport P:cellular process C:membrane
Pp1s101_120V6.1	21.16	15.76	22.2	29.69	16.45	14.07	14.08	16.49	16.3	;;Not CCR4-Not complex component, N-terminal;NOT2/NOT3/NOT5;CCR4-NOT complex, subunit 3/ 5	C:nucleus C:nucleus F:transcription regulator activity
Pp1s101_134V6.1	4.76	2.99	3.56	4.42	3.8	3.05	0.8	4	6.64	surfeit locus	F:protein binding P:regulation of transcription from RNA polymerase II promoter C:mediator complex
Pp1s101_148V6.1	13.92	28.91	15.04	29.24	33.46	24.68	12.39	20.78	14.69	f-box family protein	F:sequence-specific DNA binding transcription factor activity F:phosphoric diester hydrolase activity
Pp1s101_149V6.1	11	9.94	13.1	15.67	9.82	5.58	11.58	11.87	13.83	cleavage and polyadenylation specificity factor a subunit c-terminal domain-containing protein	F:nucleic acid binding C:nucleus C:plastid C:membrane
Pp1s101_150V6.1	5.78	3.22	5.71	5.08	4.11	3.8	5.22	2.63	4.82	debranching enzyme homolog 1	F:protein serine/threonine phosphatase activity P:mRNA processing F:RNA lariat debranching enzyme activity C:plastid P:embryo development F:metal ion binding
Pp1s101_151V6.1	14.81	13.72	16.89	14.46	16.72	12.05	11.85	10.54	10.81	nad+ dependent isocitrate dehydrogenase subunit 1	F:magnesium ion binding F:isocitrate dehydrogenase (NAD+) activity C:mitochondrion C:mitochondrion P:tricarboxylic acid cycle F:NAD binding P:oxidation-reduction process
Pp1s101_152V6.1	91.94	173.83	97.18	108.08	153.17	227.33	85.37	163.51	121.21	ubiquitin-conjugating enzyme e2 i	F:small conjugating protein ligase activity P:modification-dependent protein catabolic process P:post-translational protein modification P:regulation of protein metabolic process
Pp1s101_153V6.1	10.46	8.96	12.69	13.95	13.53	9.66	11.41	11.97	11.96	ap endonuclease (dna-(apurinic or apyrimidinic site) lyase)	F:nuclease activity C:nucleus P:DNA repair
Pp1s101_158V6.1	3.3	1.33	3.65	2.76	3.83	1.5	2.17	2.32	3.09	hypothetical protein [Dictyostelium discoideum]	NO GO Annotation
Pp1s101_159V6.1	11.51	6.32	9.87	10.36	6.66	4.38	10.01	6.76	9.3	T5J17.40; expressed protein [Arabidopsis thaliana]	NO GO Annotation
Pp1s101_160V6.1	4.34	2.98	4.32	3.92	2.55	1.56	3.24	3.69	4.49	axi 1 protein from nicotiana tabacum	C:chloroplast C:plastid
Pp1s101_161V6.1	1	1.05	1.03	1.69	0.65	0.57	0.4	1.3	0.7	kinesin heavy	F:microtubule motor activity F:ATP binding C:microtubule P:microtubule-based movement
Pp1s101_162V6.1	34.89	24.01	38.59	30.93	30.42	40.85	32.28	23.31	25.78	nadh-ubiquinone oxidoreductase 18 kda subunit	F:NADH dehydrogenase activity C:mitochondrion C:mitochondrial inner membrane P:electron transport chain
Pp1s101_166V6.1	10.18	8.2	9.8	7.34	6.74	5.08	9.26	13.18	16.16	sin3 histone deacetylase complex	C:nucleus C:nucleus P:regulation of transcription, DNA-templated
Pp1s101_168V6.1	5.37	10.62	5.83	14.41	9.74	9.74	10.88	11.66	9.14	dihydropyrimidine amidohydrolase	F:dihydropyrimidinase activity C:membrane C:cytoplasmic membrane-bounded vesicle
Pp1s101_169V6.1	12.81	15.7	11.84	20.36	13.31	13.37	17.55	19.21	14.5	Kcnj1; potassium inwardly-rectifying channel, subfamily J, member 1 [Xenopus laevis]	C:membrane
Pp1s101_170V6.1	61.92	38.3	58.28	44.94	60.1	38.59	31.88	63.57	42.84	pyruvate dehydrogenase e1 component subunit beta	F:pyruvate dehydrogenase (acetyl-transferring) activity C:mitochondrion C:plastid C:plastid P:oxidation-reduction process
Pp1s101_174V6.1	115.22	76.18	110.35	88.31	90.22	80.07	32.61	72.26	77.39	chloroplast 30s ribosomal protein s10	F:tRNA binding F:structural constituent of ribosome C:mitochondrion P:translation C:plastid C:plastid C:small ribosomal subunit
Pp1s101_17V6.1	1.44	24.79	1.34	29.29	19.04	77.46	121.41	85.22	35.61	Sugar transport protein 13 (Hexose transporter 13) (Multicopy suppressor of snf4 deficiency protein 1) [no tax name]	C:membrane C:integral component of membrane F:oxidoreductase activity F:substrate-specific transmembrane transporter activity P:transmembrane transport
Pp1s101_182V6.1	34.38	12.78	36.93	13.88	8.36	6.92	20.92	7.19	14.97	hypothetical protein [Cyanidioschyzon merolae]	NO GO Annotation
Pp1s101_183V6.1	5.01	3.35	5.21	4.84	4.15	4.47	29.56	5.57	6.42	F17N18.30; expressed protein [Arabidopsis thaliana]	C:membrane
Pp1s101_184V6.1	62.73	61.07	69.24	64.51	64.64	64.6	44.12	45.94	49.77	n-acetyl-gamma-glutamyl-phosphate reductase	F:N-acetyl-gamma-glutamyl-phosphate reductase activity P:arginine biosynthetic process C:plastid C:plastid F:protein dimerization activity F:NAD binding P:oxidation-reduction process
Pp1s101_185V6.1	7.65	10.64	8.42	8.04	8.15	8.48	7.44	8	6.86	urease accessory protein	F:ATP binding C:cytoplasm C:cytoplasm C:cytosol F:nickel cation binding
Pp1s101_18V6.1	13.53	27.8	14.74	28.62	27.9	25.58	15.3	25.76	15.49	integral membrane protein	F:sugar:proton symporter activity C:vacuole C:plasma membrane C:plasma membrane P:carbohydrate transport C:membrane C:integral component of membrane P:transmembrane transport
Pp1s101_192V6.1	8.08	5.78	9.62	11.32	8.85	4.23	7.98	13.98	12.83	FCAALL.275; expressed protein [Arabidopsis thaliana]	NO GO Annotation
Pp1s101_196V6.1	2.37	1.86	3.3	5.11	2.93	0.89	1.99	1.69	1.9	;;Rossmann-like alpha/beta/alpha sandwich fold	C:mitochondrion
Pp1s101_1V6.1	33.19	49.45	30.18	40	26.89	69.03	28.81	54.45	34.43	T4C15.16; MORN (Membrane Occupation and Recognition Nexus) repeat-containing protein /phosphatidylinositol-4-phosphate 5-kinase-related [Arabidopsis thaliana]	F:protein binding F:peptidase activity F:structural constituent of cuticle
Pp1s101_201V6.1	21.14	15.17	20.62	18.22	15.11	15.45	18.02	17.6	18.94	erythroblast macrophage protein	C:nucleus C:cytosol C:plastid
Pp1s101_203V6.1	18.05	98.38	16.48	36.06	48.46	70.95	34.63	33.61	18.23	hypothetical protein OsI_38679 [Oryza sativa Indica Group]	C:mitochondrion C:membrane C:cytoplasmic membrane-bounded vesicle
Pp1s101_208V6.1	210.69	122.01	195.62	129	134.54	156.94	131.49	115.31	125.25	40s ribosomal protein s5	F:RNA binding F:structural constituent of ribosome P:translation C:small ribosomal subunit
Pp1s101_210V6.1	6.27	3.56	6.64	4.81	4.08	2.28	5.51	3.14	5.34	binding;"The selective, non-covalent, often stoichiometric, interaction of a molecule with one or more specific sites on another molecule." [GOC:ceb, GOC:mah, ISBN:0198506732];WD40 repeat;WD40/YVTN repeat-like-containing domain;WD40-repeat-containing domain;WD40 repeat, conserved site;G-protein beta WD-40 repeat	NO GO Annotation
Pp1s101_215V6.1	47.39	18.33	53.84	27.88	19.52	9.65	11.01	10.29	19.13	udp-n-acetylmuramoylalanyl-d-glutamate-- -diaminopimelate ligase	F:ATP binding P:regulation of cell shape P:peptidoglycan biosynthetic process C:plastid C:plastid F:acid-amino acid ligase activity P:cell division
Pp1s101_218V6.1	44.09	18.97	42.27	18.89	24.69	26.44	25.78	14.51	30.72	60s ribosomal protein l18a	F:structural constituent of ribosome C:ribosome P:translation
Pp1s101_224V6.1	34.76	9.95	34.83	8.23	8.67	6.98	16.4	6.4	18.16	ribosomal rna assembly	F:RNA binding
Pp1s101_225V6.1	35.9	24.51	33.62	34.75	31.91	32.54	33.51	17.2	7.65	farnesyl diphosphate synthase	F:geranyltranstransferase activity
Pp1s101_226V6.1	4.07	8.28	2.96	7.79	12.43	22.47	469.38	45.25	41.52	mip tip subfamily	F:transporter activity P:transport C:membrane C:integral component of membrane
Pp1s101_227V6.1	39.87	12.68	41	14.77	11.97	13.61	25.84	10.81	26.26	ribosome recycling factor	C:mitochondrion C:mitochondrion P:translation
Pp1s101_238V6.1	0.92	0.27	1.78	0.97	0.34	0.29	0.92	0.33	1.01	ef-hand domain-containing protein	F:L-glutamate transmembrane transporter activity F:calcium ion binding C:mitochondrial inner membrane P:ATP biosynthetic process F:L-aspartate transmembrane transporter activity P:aspartate transport P:L-glutamate transport C:membrane P:malate-aspartate shuttle P:response to calcium ion
Pp1s101_239V6.1	34.65	17.61	31.28	19.83	22.2	25.88	38.61	15.05	21.87	acyl carrier protein	F:ACP phosphopantetheine attachment site binding involved in fatty acid biosynthetic process C:mitochondrion C:mitochondrion P:lipid biosynthetic process F:cofactor binding
Pp1s101_240V6.1	45.52	17.27	47.12	29.15	24.54	17.28	67.11	22.58	54.98	nad dependent epimerase dehydratase family protein	F:catalytic activity C:plastid C:plastid P:cellular metabolic process F:coenzyme binding
Pp1s101_241V6.1	23.67	31.76	29.47	36.86	36.1	26.53	33.42	25.21	36.93	fad-dependent pyridine nucleotide-disulphide oxidoreductase	C:plastid C:plastid F:oxidoreductase activity
Pp1s101_244V6.1	10.88	24.28	11.84	17.12	15.49	7.64	3.54	7.83	9.83	F14F8.90; F-box protein family [Arabidopsis thaliana]	NO GO Annotation
Pp1s101_245V6.1	134.5	122.41	132.35	130.74	160.45	125.66	70.23	111.39	113.57	possible inorganic carbon transport protein	C:mitochondrion C:plastid C:plastid C:membrane P:oxidation-reduction process
Pp1s101_24V6.1	80.73	83.15	88.39	107.68	109.62	112.17	50.36	94.15	58.43	;;null	NO GO Annotation
Pp1s101_254V6.1	53.44	56.18	53.98	40.43	41.53	56.62	40.65	38.93	50.06	beta- -galactosyltransferase sqv-	C:mitochondrion C:mitochondrion P:protein glycosylation F:galactosyltransferase activity C:membrane C:membrane
Pp1s101_26V6.1	5.4	3.8	5.25	4.97	3.02	2.62	7.37	3.85	4.14	F14P22.150; endonuclease/exonuclease/phosphatase family protein [Arabidopsis thaliana]	F:poly(A)-specific ribonuclease activity
Pp1s101_28V6.1	4.5	2.36	2.99	5.1	4.73	3.13	3.12	3.08	2.42	T28M21.12; microsomal signal peptidase 25 kDa subunit, putative (SPC25) [Arabidopsis thaliana]	C:signal peptidase complex P:signal peptide processing F:peptidase activity C:membrane C:integral component of membrane
Pp1s101_29V6.1	4.75	2.24	4.46	3.65	1.86	0.95	4.3	2.86	2.8	T10C21.60; expressed protein [Arabidopsis thaliana]	NO GO Annotation
Pp1s101_2V6.1	295.66	343.77	294.28	358.32	444.41	443.91	131.94	462.47	264.18	photosystem i reaction center subunit iv a	F:catalytic activity C:plastid C:plastid C:plastid C:plastid C:photosystem I reaction center C:thylakoid P:photosynthesis
Pp1s101_33V6.1	67.81	38.78	68.44	44.96	53.58	58.41	58.82	32.03	41.73	proteasome subunit alpha	F:threonine-type endopeptidase activity P:ubiquitin-dependent protein catabolic process C:proteasome core complex, alpha-subunit complex
Pp1s101_44V6.1	4.02	4.6	4.97	11.96	2.09	5.81	2.84	3.53	3.11	;;null	C:plastid
Pp1s101_4V6.1	8.91	9.75	9.53	10.26	7.93	4.35	10	6.42	6.13	histone h3 methyltransferasesubunit set1	F:zinc ion binding P:chromatin modification
Pp1s101_50V6.1	0.65	2.42	0.59	2.34	3.79	2.61	0.05	1.43	0.21	sucrose transporter	C:plasma membrane C:integral component of plasma membrane F:sucrose transmembrane transporter activity P:sucrose transport C:membrane
Pp1s101_52V6.1	2.78	2.77	4.67	2.93	1.17	1.36	4.08	1.22	2.52	T1E22.7; expressed protein [Arabidopsis thaliana]	NO GO Annotation
Pp1s101_55V6.1	1.58	18.73	1.99	8.76	8.81	19.51	4.57	3.39	6.93	T1E22.7; expressed protein [Arabidopsis thaliana]	NO GO Annotation
Pp1s101_56V6.1	1.16	16.88	0.43	4.09	8.24	20.04	2.99	5.62	3.28	T1E22.7; expressed protein [Arabidopsis thaliana]	NO GO Annotation
Pp1s101_62V6.1	0.72	32.45	0.15	46.85	15.98	131.66	1.37	22.01	3.56	F27J15.21; expressed protein [Arabidopsis thaliana]	NO GO Annotation
Pp1s101_64V6.1	4.43	11.91	4.64	13.4	10.47	24.65	3.58	15.19	3.57	;;null	NO GO Annotation
Pp1s101_66V6.1	38.42	19.27	39.35	25.57	16.46	13.96	21.72	15.79	25.67	nucleic acid binding	F:nucleotidyltransferase activity
Pp1s101_73V6.1	5.27	7.21	6.06	10.69	8.75	9.12	4.83	7.47	7.84	MMN10.21; expressed protein [Arabidopsis thaliana]	C:membrane
Pp1s101_74V6.1	232.35	184.14	227.92	208.09	240.1	275.56	199.04	177.65	172.13	ribosomal protein	F:structural constituent of ribosome C:ribosome P:translation
Pp1s101_79V6.1	12.32	6.14	10.13	21.23	14.19	6.3	9.01	21.07	12.74	tpr repeat-containing protein	F:binding C:plastid C:plastid
Pp1s101_80V6.1	23.25	9.19	22.39	13.9	15.63	11.37	10.65	10.04	19.16	peptide alpha-n-acetyltransferase	C:mitochondrion C:plastid
Pp1s101_82V6.1	41.02	24.03	40.49	24.77	29.03	19.76	34.08	21.21	29.82	F6D8.37; formamidopyrimidine-DNA glycolase family protein / mutM, putative (MMH-1) [Arabidopsis thaliana]	C:chromatin F:damaged DNA binding F:DNA-(apurinic or apyrimidinic site) lyase activity C:nucleus C:nucleus C:nucleus P:base-excision repair P:nucleotide-excision repair P:regulation of transcription, DNA-templated F:zinc ion binding F:hydrolase activity, acting on glycosyl bonds
Pp1s101_8V6.1	28.35	19.51	32.37	19.06	17.24	9.37	22.29	12.43	23.88	F18B13.15; splicing factor, putative [Arabidopsis thaliana]	P:mRNA splicing, via spliceosome F:RNA binding F:protein binding C:U5 snRNP C:cytoplasm P:visual perception C:cytoplasmic membrane-bounded vesicle C:nuclear speck P:response to stimulus
Pp1s101_94V6.1	4.92	17.7	5.26	12.04	11.36	12.01	8.89	12.86	13.2	mucin-associated surface protein (MASP), putative [Trypanosoma cruzi]	NO GO Annotation
Pp1s101_95V6.1	142.6	160.32	150.78	178.7	185.07	147.78	48.73	214.43	124.63	photosystem ii protein	C:photosystem II C:plastid C:thylakoid P:photosynthesis C:membrane C:integral component of membrane F:manganese ion binding
Pp1s101_99V6.1	6.58	5.17	5.87	6.44	4.72	2.66	3.79	3.56	5.38	probable fibronectin-binding protein [Cyanidioschyzon merolae]	NO GO Annotation
Pp1s101_9V6.1	4.46	1.12	5.62	3.76	4.93	2.02	4.23	1.45	5.39	silencing group a protein	C:nucleus C:nucleus C:cytoplasm P:chromatin assembly or disassembly C:cytoplasmic membrane-bounded vesicle
Pp1s102_101V6.1	31.02	11.26	32.76	12.39	8.73	4.98	15.19	8.02	17.38	rrna biogenesis protein rrp5	F:RNA binding F:ATP binding C:intracellular P:RNA processing F:ATPase activity
Pp1s102_102V6.1	20.57	8.65	24.67	9.24	5.26	2.75	6.28	2.82	8.87	pre-rrna processing protein rrp5	NO GO Annotation
Pp1s102_107V6.1	17.39	128.54	21.81	158.19	172.14	114.74	30.26	166.39	35.34	plasma membrane intrinsic protein	F:transporter activity C:membrane C:integral component of membrane P:transmembrane transport
Pp1s102_120V6.1	6.41	3.12	5.32	4.42	3.72	3.46	8.85	3.27	7.7	chaperone protein dnaj	C:membrane F:heat shock protein binding
Pp1s102_126V6.1	14.87	123.71	11.83	125.75	27.42	129.88	36.94	46.56	18.36	spx (syg1 pho81 xpr1) domain-containing protein zinc finger (c3hc4-type ring finger)	F:protein binding C:nucleus C:nucleus F:zinc ion binding P:plant-type hypersensitive response P:systemic acquired resistance P:salicylic acid biosynthetic process P:response to salicylic acid P:response to nitrate P:regulation of salicylic acid metabolic process F:ligase activity P:defense response to bacterium P:response to benzoic acid
Pp1s102_12V6.1	6.77	3.72	5.79	5.87	6.24	4.49	4.21	3.8	7.7	short-chain dehydrogenase reductase sdr	F:binding F:oxidoreductase activity P:oxidation-reduction process
Pp1s102_130V6.1	21.1	45.19	18.24	24.17	12.97	27.27	36.51	18.26	11.94	MUC1; Required for invasion and pseudohyphae formation in response to nitrogen starvation [EC:3.2.1.3] [KO:K01178] [Saccharomyces cerevisiae]	NO GO Annotation
Pp1s102_133V6.1	170.5	88.8	162.87	98.39	111.16	115.52	132.91	79.71	113.09	60s ribosomal protein	F:structural constituent of ribosome C:mitochondrion C:mitochondrion C:ribosome P:translation
Pp1s102_135V6.1	5.06	3.07	5.81	5.12	3.94	2.63	5.9	3.19	4.99	protein ariadne-	F:protein binding C:nucleus F:zinc ion binding
Pp1s102_136V6.1	35.31	33.01	33.68	37.17	45.81	50.82	84.44	33.98	35.52	receptor protein	C:plastid C:plastid C:membrane C:membrane
Pp1s102_138V6.1	15.1	8.23	12.58	14.77	13.16	14.88	19.82	16.98	20.69	autophagy 12a	P:autophagic vacuole assembly C:cytoplasm C:cytoplasm P:protein transport P:modification-dependent protein catabolic process
Pp1s102_139V6.1	30.84	34.13	29.69	46.61	50.65	50.42	36.86	34.5	38.24	ubiquitin-conjugating enzyme	F:ATP binding F:small conjugating protein ligase activity P:modification-dependent protein catabolic process P:post-translational protein modification P:regulation of protein metabolic process
Pp1s102_140V6.1	3.98	3.84	4.21	5.54	7.07	5.73	2.07	4.35	2.72	DS544991.1;922428;protein_coding	NO GO Annotation
Pp1s102_141V6.1	5.99	5.98	4.85	5.27	4.47	6.94	18.38	11.02	13.39	annexin a7	F:calcium ion binding F:calcium-dependent phospholipid binding P:cellular process C:cell part
Pp1s102_147V6.1	6.51	4.03	7.39	5.93	3.15	3.48	5.21	2.83	4.21	high-affinity nickel-transport family protein	F:nickel cation transmembrane transporter activity P:nickel cation transport C:membrane C:integral component of membrane F:metal ion binding
Pp1s102_148V6.1	40.05	31.36	40.76	41.23	35.22	36.29	25.38	28.92	35.53	MPN9.5; expressed protein [Arabidopsis thaliana]	NO GO Annotation
Pp1s102_14V6.1	12.54	13.71	14.62	16.01	14.69	14.05	10.12	10.53	18.3	branched-chain amino acid aminotransferase-like protein	P:metabolic process F:transaminase activity C:plastid
Pp1s102_150V6.1	1.5	1.22	0.98	2.05	1.42	0.91	2.56	1.09	1.88	set domain protein	F:protein binding C:nucleus C:nucleus P:regulation of transcription, DNA-templated F:zinc ion binding F:histone-lysine N-methyltransferase activity
Pp1s102_155V6.1	29.46	28.6	23.82	28.08	36.24	28.78	28.67	69.44	52.46	nucleic acid binding	F:nucleic acid binding F:nuclease activity F:zinc ion binding
Pp1s102_15V6.1	44.14	38.7	43.33	38.22	49.57	54.33	35.97	32	46.91	atp-dependent clp protease proteolytic subunit	F:serine-type endopeptidase activity C:mitochondrion C:mitochondrion P:proteolysis C:plastid C:plastid
Pp1s102_16V6.1	2.43	4.04	2.53	3.63	3.35	4.1	4.86	6.69	5.34	;;Donson;protein_coding	NO GO Annotation
Pp1s102_176V6.1	36.08	10.28	35.43	10.95	12.5	12.88	15.75	8.23	18.09	ribosomal protein l34	F:structural constituent of ribosome C:mitochondrion C:ribosome P:translation
Pp1s102_17V6.1	70.15	15.75	74.28	18.56	17.7	13.62	29.44	8.11	32.05	u3 small nucleolar ribonucleoprotein protein	C:nucleus C:nucleus P:rRNA processing C:ribonucleoprotein complex
Pp1s102_181V6.1	94.47	89.11	86.52	100.75	151.03	104.43	66.77	200.91	174.37	ferredoxin-thioredoxin variable chain	F:ferredoxin-NAD(P) reductase activity C:plastid C:plastid P:photosynthesis
Pp1s102_189V6.1	33.21	30.27	31.87	24.2	21.51	25.09	28.55	24.42	20.22	peroxisomal glycolate oxidase	F:(S)-2-hydroxy-acid oxidase activity F:electron carrier activity F:FMN binding P:oxidation-reduction process
Pp1s102_190V6.1	2.14	1.31	1.41	1.21	1.9	1.53	1.32	1.86	1.58	;;null	NO GO Annotation
Pp1s102_194V6.1	2.16	1.68	1.73	2.18	2.1	1.6	1.55	3.89	1.38	dolichyl-phosphate mannosyltransferase polypeptidecatalytic subunit	NO GO Annotation
Pp1s102_196V6.1	22.94	24.35	21.85	19.73	24.71	24.84	21.19	24.14	19.03	protein phosphatase 2a catalytic subunit	F:phosphoprotein phosphatase activity F:iron ion binding
Pp1s102_20V6.1	3.77	2.09	3.07	5.14	4.11	2.34	6.02	3.31	6.7	l-allo-threonine aldolase	F:threonine aldolase activity P:threonine catabolic process F:pyridoxal phosphate binding
Pp1s102_217V6.1	0.95	6.52	0.78	3.3	2.46	6.96	3.07	2.76	2.92	MBM17.3; leucine-rich repeat transmembrane protein kinase, putative [Arabidopsis thaliana]	F:protein serine/threonine kinase activity F:receptor activity F:protein binding F:ATP binding C:plasma membrane P:protein phosphorylation C:membrane
Pp1s102_32V6.1	121.6	13.18	138.74	25.31	14.22	5.04	50.96	30.71	386.75	hypothetical protein [Dictyostelium discoideum]	C:membrane
Pp1s102_35V6.1	33.48	43.51	36.45	51.6	55.57	40.91	23.92	46.32	44.51	intraflagellar transport protein ift122	NO GO Annotation
Pp1s102_41V6.1	43.03	38.63	31.8	29.81	32.57	34.96	27.42	32.48	46.16	tryptophan decarboxylase	F:aromatic-L-amino-acid decarboxylase activity F:tyrosine decarboxylase activity C:cytoplasm P:response to stress C:membrane F:pyridoxal phosphate binding
Pp1s102_49V6.1	97	79.45	79.92	69.91	88.79	60.78	68.29	83.57	104.46	tryptophan decarboxylase	F:aromatic-L-amino-acid decarboxylase activity F:tyrosine decarboxylase activity C:cytoplasm P:response to stress C:membrane F:pyridoxal phosphate binding
Pp1s102_59V6.1	138.87	107.89	103.39	114.17	159.31	115.76	120.94	192.36	173.84	tryptophan decarboxylase	F:aromatic-L-amino-acid decarboxylase activity F:tyrosine decarboxylase activity C:cytoplasm P:response to stress C:membrane F:pyridoxal phosphate binding
Pp1s102_63V6.1	19.28	15.93	20.81	25.67	22.19	18.05	9.6	10.97	11.95	tryptophan decarboxylase	F:aromatic-L-amino-acid decarboxylase activity F:tyrosine decarboxylase activity C:cytoplasm C:cytoplasm P:response to stress C:membrane F:pyridoxal phosphate binding
Pp1s102_66V6.1	24.61	10.5	25.53	11.66	10.92	6.33	16.31	5.96	12.05	minor histocompatibility antigen	F:aspartic-type endopeptidase activity C:plasma membrane C:plasma membrane P:proteolysis C:membrane C:integral component of membrane C:cytoplasmic membrane-bounded vesicle
Pp1s102_67V6.1	329.73	191.26	316.51	217.38	270.6	308.22	247.27	184.73	246.63	60s ribosomal protein l35	F:structural constituent of ribosome C:ribosome P:translation
Pp1s102_71V6.1	15.21	69.81	15.32	30.67	43.35	52.12	34.99	45.5	24.06	metal tolerance protein	C:plasma membrane P:cation transport F:cation transmembrane transporter activity C:membrane C:membrane
Pp1s102_74V6.1	4.32	2.14	4.2	1.75	1.52	1.18	5.1	2.49	2.38	flavonoid 3 -hydroxylase	F:monooxygenase activity F:electron carrier activity C:membrane F:heme binding
Pp1s102_79V6.1	0.92	1.34	1.24	2.2	0.75	1.8	1.76	1.7	1.71	;;null	NO GO Annotation
Pp1s102_81V6.1	1.86	14.72	1.2	16.52	13.11	74.36	742.37	112.86	96.75	plasma membrane associated protein	C:membrane C:membrane C:cytoplasmic membrane-bounded vesicle
Pp1s102_82V6.1	7.12	3.75	6.04	4.33	3.79	2.97	4.05	3.59	5.44	neural precursor cell developmentally down-regulated 1 isoform 6	P:cell plate assembly C:microtubule organizing center C:kinetochore microtubule P:embryo sac development P:pollen development P:positive regulation of cytokinesis P:regulation of mitotic spindle organization
Pp1s102_87V6.1	2.33	8.76	3.28	20.99	8.66	8.49	1.94	15.37	7.91	F6N18.8; zinc-binding family protein [Arabidopsis thaliana]	F:zinc ion binding
Pp1s102_88V6.1	0.82	3.66	0.77	6.54	5.01	18.91	385.43	47.99	42.73	hypothetical protein, conserved [Cyanidioschyzon merolae]	F:triglyceride lipase activity C:membrane
Pp1s102_90V6.1	5.79	6.94	7.89	8.29	6.49	5.01	11.41	9.38	8.04	calmodulin-binding heat-shock	F:triglyceride lipase activity
Pp1s102_93V6.1	0.97	6.56	0.52	7.74	4.89	2.79	0.14	3.13	0.31	LOC428660; similar to very large inducible GTPase-1 [Gallus gallus]	NO GO Annotation
Pp1s103_103V6.1	1.96	6.45	2.48	3.56	4.76	4.13	1.44	3.17	1.27	MNB8.8; hypothetical protein [Arabidopsis thaliana]	C:membrane
Pp1s103_117V6.1	62.88	56.81	70.28	82.32	89.36	59.85	44.28	65.28	67.87	tab2 protein	F:phosphatidylinositol phospholipase C activity C:plastid C:plastid
Pp1s103_118V6.1	20.47	27.74	22.42	32.29	32.26	30.5	20.4	23.32	16.7	phosphoglycerate mutase	F:catalytic activity C:mitochondrion P:metabolic process C:plastid
Pp1s103_119V6.1	14.59	24.34	15.48	17.48	26.76	41.24	23.02	22.18	28.77	;;Glyoxalase-like domain	NO GO Annotation
Pp1s103_120V6.1	6.73	4.59	8.08	5.74	5.78	4.95	5.39	4.93	3.53	guanine nucleotide-binding protein	C:mitochondrion
Pp1s103_129V6.1	4.07	1.3	3.4	2.88	2.2	0.97	1.69	2.46	2.17	gibberellin 20-oxidase	F:iron ion binding C:plastid F:oxidoreductase activity P:oxidation-reduction process
Pp1s103_12V6.1	9.68	6.35	10.77	9.7	12.3	9.26	12.02	7.25	8.53	F12K11.16; expressed protein [Arabidopsis thaliana]	NO GO Annotation
Pp1s103_135V6.1	0.55	0.16	0.31	0.21	0.3	0.03	0.11	0.07	0.06	expression site-associated gene 8 protein	F:transmembrane signaling receptor activity F:protein binding P:signal transduction C:intrinsic component of membrane P:innate immune response
Pp1s103_13V6.1	2.15	2.41	2.49	4.2	3.83	4.14	4.81	1.29	2.92	adp-ribosylation factor-like protein	F:GTP binding C:plasma membrane C:plasma membrane
Pp1s103_154V6.1	24.42	1.5	20.87	21.75	5.64	4.93	13.35	20.07	16.41	imp-specific 5 -nucleotidase	F:magnesium ion binding P:nucleotide metabolic process C:plastid F:phosphatase activity
Pp1s103_21V6.1	4.14	6.97	4.27	6.05	15.81	7.97	9.17	3.27	4.87	T27F4.15; calmodulin-related protein, putative [Arabidopsis thaliana]	F:calcium ion binding C:plastid
Pp1s103_23V6.1	20.48	9.75	16.34	8.73	37.88	16.67	24.65	10.8	21.56	DS544992.1;198165;protein_coding	NO GO Annotation
Pp1s103_24V6.1	12.59	6.39	10.29	8.22	8.64	18.18	33.96	16.73	18.58	polcalcin jun o 2	P:cilium or flagellum-dependent cell motility F:calcium ion binding C:mitochondrion C:bacterial-type flagellum
Pp1s103_27V6.1	1.17	0.2	0.42	0.33	0.19	1.09	5.03	1.3	0.67	T1N15.11; expressed protein [Arabidopsis thaliana]	F:protein binding
Pp1s103_29V6.1	12.09	4.01	10.75	7.46	4.7	6.16	6.78	12.46	12.32	MEB5.8; expressed protein [Arabidopsis thaliana]	F:protein binding
Pp1s103_35V6.1	13.56	5.31	13.31	7.12	6.87	4.23	6.52	4.74	10.13	MZB10.7; pentatricopeptide (PPR) repeat-containing protein [Arabidopsis thaliana]	NO GO Annotation
Pp1s103_43V6.1	3.8	2.69	3.47	3.8	2.57	1.23	3.38	1.38	2.73	ubiquitin-protein ligase	C:ubiquitin ligase complex F:ubiquitin-protein transferase activity P:protein ubiquitination
Pp1s103_49V6.1	8.74	10.14	9.24	11.69	8.35	7.51	6.34	8.9	11.69	receptor expression-enhancing protein 3	F:receptor activity C:membrane
Pp1s103_62V6.1	1.58	0.85	1.9	3.5	1.41	0.48	0.53	0.96	0.44	;;null;Target SNARE coiled-coil domain	C:nucleus
Pp1s103_63V6.1	57.17	59.27	55.81	38.45	46.92	105.97	64.96	53.29	91.58	;;PHF5-like	NO GO Annotation
Pp1s103_65V6.1	73.42	22.43	67.12	22.95	43.17	24.58	35.19	36.01	57.55	glycine-rich protein	F:nucleic acid binding F:double-stranded DNA binding F:single-stranded DNA binding F:RNA binding C:nucleus C:nucleus C:cytoplasm P:regulation of transcription, DNA-templated F:zinc ion binding P:response to cold P:RNA secondary structure unwinding P:DNA duplex unwinding
Pp1s103_66V6.1	340.97	252.94	335.3	301.99	360.03	342.88	126.55	265.14	269.23	atp synthase b chain	C:mitochondrion C:plastid C:plastid F:hydrogen ion transmembrane transporter activity P:ATP synthesis coupled proton transport C:membrane C:membrane part
Pp1s103_67V6.1	144.38	193.35	139.28	241.1	310.52	227.56	134.13	275.62	184.61	ycf37 (arabidopsis homolog of synechocystis ycf37)	C:chloroplast C:plastid C:thylakoid C:thylakoid C:membrane
Pp1s103_74V6.1	0.61	0.21	0.26	0.89	0.48	0.33	0.16	0.56	0.23	brassinosteroid insensitive 1-associated receptor kinase 1	F:protein kinase activity F:signal transducer activity F:protein binding F:ATP binding P:protein phosphorylation C:membrane C:cytoplasmic membrane-bounded vesicle
Pp1s103_75V6.1	4.17	1.85	4.29	10.41	6.2	4.6	1.22	3.03	1.34	ribonucleoside-diphosphate reductase small chain	F:ribonucleoside-diphosphate reductase activity, thioredoxin disulfide as acceptor P:deoxyribonucleoside diphosphate metabolic process F:transition metal ion binding P:oxidation-reduction process
Pp1s103_79V6.1	26.04	22.16	23.14	30.22	25.12	29.41	12.79	22.14	22.7	shikimate kinase	F:shikimate kinase activity F:ATP binding C:plastid C:plastid C:cytoplasmic membrane-bounded vesicle
Pp1s103_80V6.1	20.67	28.8	21.85	29.88	30.72	31.95	15.34	21.92	15.58	thylakoid lumenalkdachloroplast	C:plastid
Pp1s103_81V6.1	7.97	29.9	8.28	18.64	11.24	28.43	10.48	32.72	18.13	DS544992.1;752513;protein_coding	C:membrane
Pp1s103_89V6.1	5	9.77	6.24	9.96	11.97	7.25	13.11	10.46	8.14	serine threonine-protein kinase	F:protein kinase activity F:ATP binding P:protein phosphorylation
Pp1s103_90V6.1	1.6	1.03	1.91	3.03	3.42	0.9	0.72	1.24	2.28	transient receptor potential cation subfamily member 4 associated protein	F:protein binding P:transport
Pp1s103_92V6.1	19.45	25.21	17.35	31.42	28	52.09	103.48	94.78	49.07	crumpled leaf	C:plastid
Pp1s103_93V6.1	13.49	10.42	12.42	13.1	10.58	7.14	9.24	13.73	8.25	F14D16.26; inter-alpha-trypsin inhibitor heavy chain-related [Arabidopsis thaliana]	C:membrane
Pp1s103_94V6.1	21.86	11.91	21.94	15.38	12.28	9.3	43.09	16.87	34.73	F7J8.240; expressed protein [Arabidopsis thaliana]	F:catalytic activity P:carbohydrate metabolic process F:carbohydrate binding
Pp1s103_99V6.1	6.84	3.96	5.98	4.84	3.07	2.49	8.06	3.25	0.31	delta-6 fatty acid desaturase	P:fatty acid biosynthetic process C:membrane F:oxidoreductase activity F:heme binding
Pp1s104_101V6.1	32.07	32.09	33.44	40.38	38.84	39.84	20.26	28.2	30.73	lon peptidase n-terminal domain and ring finger 1	F:ATP-dependent peptidase activity F:protein binding C:cytosol P:proteolysis F:zinc ion binding
Pp1s104_102V6.1	5.69	3.51	6.24	4.37	3.51	2.38	4.82	2.45	4.68	novel protein vertebrate nipped-b homolog	F:protein binding C:nucleus C:plasma membrane P:regulation of transcription, DNA-templated F:zinc ion binding C:membrane
Pp1s104_107V6.1	0.47	0.17	1.22	1.64	0.63	1.46	0.86	0.61	0.38	DS544993.1;742865;protein_coding	NO GO Annotation
Pp1s104_108V6.1	11.24	9.84	11.37	7.02	6.87	7.25	10	6.04	6.13	integral to membrane;"Penetrating at least one phospholipid bilayer of a membrane. May also refer to the state of being buried in the bilayer with no exposure outside the bilayer. When used to describe a protein, indicates that all or part of the peptide sequence is embedded in the membrane." [GOC:go_curators];TMPIT-like	C:membrane C:integral component of membrane
Pp1s104_10V6.1	14.1	17.39	12.23	24.92	19.4	32.07	22.49	35.09	25.86	hypothetical protein [Dictyostelium discoideum]	C:membrane
Pp1s104_110V6.1	1.29	8.85	0.85	2.62	4.9	24.35	25.86	20.77	4.03	F27G19.60; CBS domain-containing protein [Arabidopsis thaliana]	C:membrane
Pp1s104_112V6.1	12.45	17.05	14.67	17.48	13.41	10.64	23.06	11.56	11.79	vacuolar protein sorting 41	F:protein binding C:endosome P:intracellular protein transport F:zinc ion binding P:vesicle-mediated transport C:protein complex C:intracellular organelle part
Pp1s104_115V6.1	8.2	17.8	8.33	14.89	13.75	14.45	17.07	10.67	16.67	atp binding	C:plasma membrane P:proteolysis F:metallopeptidase activity C:membrane
Pp1s104_119V6.1	7.58	9.26	9.05	10.21	8.8	8.76	5.02	5.68	5.07	small fragment nuclease	F:nucleic acid binding F:exonuclease activity C:intracellular membrane-bounded organelle
Pp1s104_126V6.1	17.74	55.39	15.25	37.77	55.21	66.35	11.48	79.81	23.6	ring zinc finger	F:protein binding F:zinc ion binding C:membrane
Pp1s104_128V6.1	269.54	169.54	251.59	171.07	198.31	196.5	211.82	181.56	219.38	60s ribosomal protein l12	F:structural constituent of ribosome C:cytosol C:ribosome P:translation C:plastid
Pp1s104_12V6.1	9.77	8.07	9.52	10.65	8.6	4.22	15.07	6.46	13.76	pantothenate kinase	F:pantothenate kinase activity F:ATP binding P:coenzyme A biosynthetic process
Pp1s104_135V6.1	17.39	19.14	16.71	19.73	19.42	21.41	14.38	15.41	12.78	;;null	C:extracellular region C:cell wall C:nucleus C:vacuole C:endoplasmic reticulum C:endoplasmic reticulum C:plasma membrane C:plasma membrane P:response to water P:phototropism P:positive gravitropism C:membrane C:cytoplasmic membrane-bounded vesicle C:organelle inner membrane C:apoplast P:root development
Pp1s104_141V6.1	9.41	6.26	12.24	8.32	6.75	4.63	8.16	4.66	8.43	udp-n-acetylglucosamine pyrophosphorylase	C:ribosome P:rRNA processing F:nucleotidyltransferase activity F:ribosome binding
Pp1s104_142V6.1	7.77	13.08	9.17	7.56	5.42	15.77	9.45	8.38	12.45	T6C23.12; expressed protein [Arabidopsis thaliana]	NO GO Annotation
Pp1s104_14V6.1	9.26	8.27	9	10.07	9.37	10.96	10.03	10.29	11.02	MZB10.25; expressed protein [Arabidopsis thaliana]	C:membrane
Pp1s104_156V6.1	34.07	10.02	31.71	10.57	14.51	7.55	32.35	15.85	23.7	dna repair atpase-related	C:membrane C:cell part
Pp1s104_157V6.1	7.04	6.16	7.36	7.37	7.07	7.71	9.88	5.08	6.33	pentatricopeptide repeat-containing	C:intracellular
Pp1s104_158V6.1	54.4	49.53	56.18	61.15	69.96	55.13	36.14	69.42	65.56	T27K22.22; expressed protein [Arabidopsis thaliana]	C:plastid C:plastid C:membrane
Pp1s104_16V6.1	369.87	241.97	407.87	362.47	478.43	301.21	142.25	256.9	412.22	MLN21.7; expressed protein [Arabidopsis thaliana]	C:plastid
Pp1s104_175V6.1	1.15	2.09	1.22	1.82	1.04	1.5	1.76	4.13	1.93	dna binding	F:sequence-specific DNA binding transcription factor activity C:nucleus C:nucleus C:nucleoplasm
Pp1s104_182V6.1	32.22	47.49	33.06	58.06	48.17	35.92	29.04	42.21	29.57	T14N5.17; expressed protein [Arabidopsis thaliana]	C:plastid C:plastid
Pp1s104_200V6.1	53.09	177.41	55.98	44.73	141.92	301.78	98.36	99.67	158.04	LOC452298; similar to rho/rac-interacting citron kinase [Pan troglodytes]	NO GO Annotation
Pp1s104_203V6.1	1.19	1.3	2.45	3.15	3.22	0.7	0.66	5.51	1.68	DS544993.1;1309370;protein_coding	NO GO Annotation
Pp1s104_208V6.1	10.53	39.49	11.4	27.82	23.6	47.04	25.66	50.75	30.47	F28P10.140; expressed protein [Arabidopsis thaliana]	NO GO Annotation
Pp1s104_210V6.1	41.92	64.4	42.71	41.28	51.92	106.63	48.96	49.61	65.59	;;DJ-1 domain, InhA-type	NO GO Annotation
Pp1s104_211V6.1	29.88	22.43	27.29	28.78	31.29	29.39	7.98	17.9	18.34	transcription initiation factor iia gamma chain	F:RNA polymerase II transcription factor activity F:translation initiation factor activity C:transcription factor TFIIA complex P:transcription initiation from RNA polymerase II promoter
Pp1s104_212V6.1	128.07	140.42	126.71	111.48	134.29	172.25	119.29	93.8	106.14	transmembrane bax inhibitor motif-containing protein 4	C:membrane C:integral component of membrane
Pp1s104_213V6.1	1.37	1.5	0.95	1.1	0.73	1	2.23	2.41	3.01	;;null	NO GO Annotation
Pp1s104_214V6.1	0.81	0.39	0.75	1.18	0.52	0.18	0.82	0.14	0.22	MXC20.3; hypothetical protein [Arabidopsis thaliana]	NO GO Annotation
Pp1s104_215V6.1	8.41	5.35	9.94	8.04	5.31	2.63	7.91	4.04	7.79	myosin	F:sequence-specific DNA binding transcription factor activity F:motor activity F:transporter activity F:ATP binding C:nucleoplasm C:mitochondrion C:plasma membrane C:plasma membrane P:cellular iron ion homeostasis P:response to oxidative stress F:enzyme activator activity P:response to cold C:cell plate C:phragmoplast C:chloroplast thylakoid C:chloroplast stroma P:gibberellic acid mediated signal…
Pp1s104_216V6.1	0.53	0.43	0.45	0.28	1.48	0.78	8.62	1.75	3.53	F25O24.16; expressed protein [Arabidopsis thaliana]	NO GO Annotation
Pp1s104_220V6.1	13.06	11.57	9.53	11.88	13.01	12.54	8.48	8.4	11.04	uba ts-n domain	C:plastid C:membrane C:membrane
Pp1s104_27V6.1	0.29	0.39	0.49	0.38	0.22	0.34	0.95	0.38	0.52	F6G3.90; expressed protein [Arabidopsis thaliana]	C:membrane
Pp1s104_29V6.1	1.29	0.88	1.38	1.58	1.58	4.66	31.9	8.69	8.89	charged multivesicular body protein 3	C:ESCRT III complex P:protein transport P:vesicle-mediated transport
Pp1s104_2V6.1	20.03	17.59	22.98	19.39	17.13	11.74	23.62	11.75	20.11	ubiquitin carboxyl-terminal	F:double-stranded DNA binding F:ubiquitin thiolesterase activity F:ubiquitin-specific protease activity P:DNA topological change P:ubiquitin-dependent protein catabolic process
Pp1s104_30V6.1	70.96	13.06	60.5	13.35	21.1	19.56	38.45	9.15	37.62	RNA binding;"Interacting selectively and non-covalently with an RNA molecule or a portion thereof." [GOC:mah];Pseudouridine synthase/archaeosine transglycosylase;Ribosome biogenesis factor NIP7-like;Ribosome biogenesis factor, NIP7	F:RNA binding F:protein binding C:nucleus C:nucleus P:ribosome assembly
Pp1s104_33V6.1	13.3	14.19	12.52	12.43	12.56	16.92	25.42	7.63	13	;;Smr protein/MutS2 C-terminal;Ubiquitin system component Cue;Domain of unknown function DUF1771	C:nucleus
Pp1s104_35V6.1	3.43	1.21	1.97	0.59	0.56	0.22	1.73	0.24	0.56	T10K17.210; VQ motif-containing protein [Arabidopsis thaliana]	NO GO Annotation
Pp1s104_54V6.1	15.81	11.16	18.48	11.2	10.56	9.11	17.33	11.79	17.95	F12A12.60; epsin N-terminal homology (ENTH) domain-containing protein / clathrin assembly protein-related [Arabidopsis thaliana]	NO GO Annotation
Pp1s104_58V6.1	55.23	70.73	53.64	134.01	73.7	59.8	31.39	108.31	42.48	abi3-like factor	F:DNA binding C:nucleus C:nucleus P:regulation of transcription, DNA-templated
Pp1s104_62V6.1	5.33	7.56	5.92	10.11	10.74	11.66	17.06	16.81	12.47	protein brittle-1	F:binding C:mitochondrial inner membrane P:nucleotide transport C:chloroplast P:cellular process F:nucleotide transmembrane transporter activity C:membrane
Pp1s104_66V6.1	0.93	0.81	0.63	1.28	0.38	1.21	0.62	0.12	1.13	;;null	NO GO Annotation
Pp1s104_69V6.1	22.36	23.87	24.45	20.26	14.59	27.34	37.51	11.02	20.08	;;Plant disease resistance response protein	NO GO Annotation
Pp1s104_73V6.1	50.83	34.56	56.86	35.73	50.76	43.21	35.73	36.49	58.55	nadh-ubiquinone oxidoreductase 20 kda subunit	F:iron ion binding C:mitochondrion C:mitochondrion F:NADH dehydrogenase (ubiquinone) activity C:plastid F:quinone binding F:4 iron, 4 sulfur cluster binding
Pp1s104_74V6.1	14.68	13.27	17.75	14.89	15.81	7.29	7.85	6.39	10.95	swib complex baf60b domain-containing protein	NO GO Annotation
Pp1s104_75V6.1	363.69	258.66	350	328.39	406	490.75	339.91	288.16	259.75	60s ribosomal protein l39	F:structural constituent of ribosome C:mitochondrion C:mitochondrion C:ribosome P:translation
Pp1s104_88V6.1	89.83	96.53	89.51	111.94	126.06	99.17	35.16	84.99	56.18	fructose-bisphosphate aldolase	F:fructose-bisphosphate aldolase activity F:copper ion binding F:protein binding C:cell wall C:nucleolus C:mitochondrial envelope C:cytosol C:cytosol C:plasma membrane C:plasma membrane P:glycolytic process C:chloroplast P:response to salt stress P:response to cadmium ion C:apoplast
Pp1s104_96V6.1	35.92	25.24	38.33	17.01	40.8	23.64	19.88	10.87	39.44	atp gtp binding	C:cytoplasmic membrane-bounded vesicle
Pp1s104_98V6.1	51.75	24.53	56.37	34.35	59.76	24.7	27.24	21.86	65	F7D8.28; expressed protein [Arabidopsis thaliana]	C:chloroplast C:plastid C:membrane C:membrane
Pp1s104_99V6.1	9.95	6.6	9.18	5.1	5.48	4.08	6.94	4.77	8.79	structural constituent of nuclear	C:nuclear pore C:plastid C:plastid F:structural constituent of nuclear pore
Pp1s104_9V6.1	61.38	70.88	73.54	109	58.21	54.82	26.76	34.59	51.88	tonoplast dicarboxylate	F:transporter activity P:sodium ion transport C:membrane C:membrane
Pp1s105_108V6.1	5.34	7.53	4.34	5.67	5.18	4.97	2.6	4.41	4.08	F16P17.2; expressed protein [Arabidopsis thaliana]	NO GO Annotation
Pp1s105_118V6.1	12.12	9.63	12.9	17.76	15.41	9.27	10.26	8.15	11.21	cysteine synthase	F:cysteine synthase activity C:cytoplasm P:cysteine biosynthetic process from serine C:chromoplast C:chloroplast stroma F:transferase activity F:pyridoxal phosphate binding
Pp1s105_124V6.1	7.94	6.98	7.81	12.86	8.25	3.52	4.45	4.22	7.08	jumonji domain containing 5	NO GO Annotation
Pp1s105_12V6.1	15.88	13.57	12.33	10.44	10.39	11.48	17.48	17.71	13	histidine phosphotransfer protein	P:phosphorelay signal transduction system F:signal transducer activity C:cytoplasm C:cytoplasmic membrane-bounded vesicle F:oxidoreductase activity
Pp1s105_137V6.1	48.28	62.81	50.89	53.96	45.05	43.87	148.38	57.67	126.14	abc transporter-like protein	C:plant-type vacuole F:transporter activity F:ATP binding C:mitochondrion C:vacuolar membrane C:plasma membrane C:plasma membrane P:transport C:membrane C:integral component of membrane F:ATPase activity
Pp1s105_151V6.1	5.26	29.24	5.81	34.84	33.69	44.54	55.06	76.76	27.75	allantoinase	P:allantoin catabolic process F:allantoinase activity C:endoplasmic reticulum C:endoplasmic reticulum P:cellular response to nitrogen starvation F:zinc ion binding C:plastid P:ureide catabolic process C:membrane C:cytoplasmic membrane-bounded vesicle
Pp1s105_164V6.1	4.63	2.86	4.18	3.81	2.3	1.84	2.76	3.46	5.27	purple acid phosphatase	F:acid phosphatase activity C:membrane C:cytoplasmic membrane-bounded vesicle F:metal ion binding
Pp1s105_166V6.1	2.51	4.19	2.71	3.11	1.88	3.02	0.61	1.72	1.01	T18K17.13; expressed protein [Arabidopsis thaliana]	C:membrane
Pp1s105_16V6.1	19.08	56.38	18.43	93.31	29.39	23.08	3.91	11.27	10.12	dna binding	F:sequence-specific DNA binding transcription factor activity C:nucleoplasm C:plastid F:sequence-specific DNA binding
Pp1s105_181V6.1	3.92	3.25	3.77	4.27	3.09	3.44	2.54	5.74	2.41	;;null;protein_coding	C:membrane
Pp1s105_190V6.1	11.02	4.5	9.52	4.59	4.47	3.24	5.58	3.78	6.87	queuine trna-ribosyltransferase domain containing 1	F:binding F:queuine tRNA-ribosyltransferase activity P:queuosine biosynthetic process
Pp1s105_201V6.1	0.21	0.53	0.31	1.03	0.28	0.08	0.23	0.28	0.25	transcription factor ice1-like	F:sequence-specific DNA binding transcription factor activity C:nucleus C:nucleus F:transcription regulator activity
Pp1s105_205V6.1	1.71	0.44	1.53	1.34	0.57	0.22	0.79	0.41	0.94	atp binding	F:microtubule motor activity F:ATP binding C:microtubule P:microtubule-based movement
Pp1s105_212V6.1	13.66	9.9	14.19	6.94	9.03	3.73	20.2	14.99	29.53	ap2 erf domain-containing transcription factor	F:sequence-specific DNA binding transcription factor activity C:nucleus C:nucleus C:nucleoplasm P:regulation of transcription, DNA-templated
Pp1s105_216V6.1	17.33	12.9	20.07	12.1	14.77	13.11	14.97	7.72	16.89	cop9 constitutive photomorphogenic homolog subunit 2	F:signal transducer activity F:protein binding C:nucleus C:nucleolus C:nucleolus C:cytoplasm C:cytoplasm C:cytosol P:transcription from RNA polymerase II promoter P:signal transduction C:COP9 signalosome
Pp1s105_219V6.1	2.75	30.92	2.22	24.21	39.39	14.03	2.73	4.21	2.53	;;Protein of unknown function DUF3455	NO GO Annotation
Pp1s105_226V6.1	5.18	1.73	4.95	4.33	2.51	1	2.81	1.63	2.62	serine threonine protein	F:protein serine/threonine kinase activity F:ATP binding P:protein phosphorylation
Pp1s105_241V6.1	4.83	4.67	4.73	8.72	2.69	3.44	14.65	13.63	4.32	T21L14.9; expressed protein [Arabidopsis thaliana]	C:membrane
Pp1s105_245V6.1	5.63	2.44	4.96	2.85	2.21	1.96	4.24	3.48	3.4	mitochondrial carrier	F:binding C:mitochondrial inner membrane P:transport C:plastid C:plastid P:cellular process C:membrane
Pp1s105_29V6.1	34.05	31.49	29.94	42.98	44.06	43.94	30.92	28.58	26.9	peptide-methionine-(S)-S-oxide reductase activity;"Catalysis of the reactions: peptide-L-methionine + thioredoxin disulfide + H2O = peptide-L-methionine (S)-S-oxide + thioredoxin, and L-methionine + thioredoxin disulfide + H2O = L-methionine (S)-S-oxide + thioredoxin." [EC:1.8.4.11, PMID:11169920];Methionine sulphoxide reductase B	NO GO Annotation
Pp1s105_31V6.1	57.26	44.54	61.83	49.14	49.06	47.39	25.28	33.82	27.82	atp gtp nucleotide-binding	NO GO Annotation
Pp1s105_37V6.1	12.37	5.2	15.69	9.61	5.41	2.61	5.85	3.06	6.67	;;Pentatricopeptide repeat;Tetratricopeptide-like helical	F:transporter activity P:transport C:plastid C:membrane
Pp1s105_38V6.1	91.27	104.24	93.96	118.71	127.19	126.11	45	107.43	115.18	Major pollen allergen Cor a 1 isoforms 5, 6, 11 and 16 (Cor a I) [Corylus avellana]	NO GO Annotation
Pp1s105_41V6.1	38.44	24.65	43.01	33.85	29.99	25.57	26	21.38	29.86	nuclear cap-binding protein	F:nucleotide binding F:nucleic acid binding
Pp1s105_42V6.1	20.79	16.08	18.8	14.54	9.68	8.05	13.66	9.55	9.63	vacuolar h+-translocating inorganic pyrophosphatase	F:inorganic diphosphatase activity F:hydrogen-translocating pyrophosphatase activity P:proton transport C:membrane C:membrane F:2-alkenal reductase [NAD(P)] activity P:oxidation-reduction process
Pp1s105_43V6.1	5.08	7.35	3.82	10.99	7.75	9.22	8.92	11.27	9.88	villin 2	F:actin binding C:cytosol P:cytoskeleton organization
Pp1s105_45V6.1	8.33	3.56	6.54	6.19	6.26	5.71	37.29	11.9	17.81	ac073556_6 sugar transport protein	C:membrane C:membrane F:carboxy-lyase activity P:carboxylic acid metabolic process F:pyridoxal phosphate binding
Pp1s105_46V6.1	14.27	26.63	14.3	25.3	21.44	15.26	18.45	25.47	16.73	growth regulator	C:chloroplast C:membrane
Pp1s105_4V6.1	54.68	58.94	51.61	70.18	71.62	80.15	30.96	61.39	42.03	F13H10.3; proline-rich family protein [Arabidopsis thaliana]	C:mitochondrion
Pp1s105_56V6.1	1.28	0.7	1.15	0.81	1.29	0.53	3.23	0.08	0.69	MPN9.17; expressed protein [Arabidopsis thaliana]	C:membrane
Pp1s105_57V6.1	56.47	19.11	55.7	17.34	28.74	20.73	28.68	22.14	52.04	diphthamide biosynthesis protein 3	C:intracellular part F:metal ion binding
Pp1s105_58V6.1	14.16	6.23	12.93	13.9	11.25	9.58	14.19	7.87	6.87	;;null	NO GO Annotation
Pp1s105_62V6.1	0.83	1.03	0.68	1.34	0.73	0.72	0.49	0.51	0.13	lysine histidine transporter	C:plastid C:plastid F:amino acid transmembrane transporter activity C:membrane C:membrane P:amino acid import
Pp1s105_71V6.1	1.51	0.3	1.03	2.23	0.93	0.42	0.26	0.37	0.77	;;Xklp2 targeting protein;Cell cycle regulated microtubule associated protein	NO GO Annotation
Pp1s105_77V6.1	1.76	0.55	1.92	0.9	0.1	0.09	0.06	0.17	0.33	;;Domain of unknown function DUF4378	NO GO Annotation
Pp1s105_81V6.1	29.16	30.01	28.14	35.59	28.6	15.26	5	19.84	11.93	basic helix-loop-helix	F:sequence-specific DNA binding transcription factor activity C:nucleus C:nucleus F:transcription regulator activity
Pp1s105_83V6.1	5.03	5.17	5.4	8.78	5.47	4.29	8.6	5.96	9.35	aspartate glutamate uridylate kinase family protein	F:DNA binding F:transporter activity P:transport
Pp1s105_84V6.1	8.17	13.05	9.9	17.15	17.02	51.94	195.54	104.52	43.12	protein phosphatase	F:protein serine/threonine phosphatase activity C:plasma membrane P:protein dephosphorylation C:protein serine/threonine phosphatase complex
Pp1s105_86V6.1	14.72	48.97	17.28	73.12	64.32	64.47	12.17	51.4	38.86	F27C12.11; expressed protein [Arabidopsis thaliana]	NO GO Annotation
Pp1s105_8V6.1	8.81	3.45	8.04	4.95	3.31	2.57	2.76	4.51	6.33	armadillo beta-catenin repeat family protein	F:binding
Pp1s105_98V6.1	3.74	4.61	2.49	5.09	4.74	3.18	4.99	6.95	7.69	T9E8.80; leucine-rich repeat family protein / extensin family protein [Arabidopsis thaliana]	P:metal ion transport F:metal ion binding
Pp1s105_9V6.1	13.07	17.82	11.78	9.15	13.48	12.05	13.99	15.45	12.26	histidine phosphotransfer protein	P:phosphorelay signal transduction system F:signal transducer activity C:cytoplasm C:cytoplasmic membrane-bounded vesicle F:oxidoreductase activity
Pp1s106_103V6.1	14.62	11.49	12.21	12.26	8.65	9.65	8.16	8.8	9.04	c transferase	C:plasma membrane P:GPI anchor biosynthetic process C:membrane F:phosphatidylinositol N-acetylglucosaminyltransferase activity
Pp1s106_104V6.1	26.25	7.48	32.04	55.8	22.66	7.08	9.49	18.9	40.65	;;Protein of unknown function DUF3133	NO GO Annotation
Pp1s106_127V6.1	3.35	6.29	2.19	7.08	2.92	6.59	2.48	6.38	2.47	;;null	NO GO Annotation
Pp1s106_128V6.1	5.77	65.21	4.95	36.9	52.38	391.37	326.54	209.56	143.3	F13H10.3; proline-rich family protein [Arabidopsis thaliana]	NO GO Annotation
Pp1s106_12V6.1	3.02	1.38	3.92	2.58	1.71	1.34	2.45	1.93	3.23	DS544995.1;74783;protein_coding	NO GO Annotation
Pp1s106_134V6.1	94.76	14.84	94.02	19.92	21.64	19.4	26.92	9.78	39.39	brix domain containing 2	NO GO Annotation
Pp1s106_135V6.1	6.81	2.55	6.66	6.43	5.2	2.41	9.22	5.86	5.02	DS544995.1;870063;protein_coding	NO GO Annotation
Pp1s106_138V6.1	44.84	57.47	51.25	77.2	35.51	49.52	2.23	63.1	17.94	hypothetical protein LOC100193207 [Zea mays]	C:membrane P:defense response to fungus
Pp1s106_148V6.1	17.53	10.49	20.12	15.49	15.47	11.54	13.04	10.7	19.98	nucleic acid binding	F:RNA binding F:catalytic activity C:cytoplasm C:cytoplasm P:RNA metabolic process
Pp1s106_166V6.1	2.93	1.06	3.93	2.24	1.57	0.81	6.07	0.3	0.42	high affinity nitrate transporter	C:membrane C:membrane P:transmembrane transport
Pp1s106_167V6.1	222.03	173.25	203.66	188.22	203.31	189.37	174.22	191.58	195.16	ribosomal protein l30	F:structural constituent of ribosome C:ribosome P:translation
Pp1s106_169V6.1	35.04	19.56	33.46	30.81	29.82	23.13	36.04	25.78	31.95	cdp-diacylglycerol synthetase	F:phosphatidate cytidylyltransferase activity C:membrane C:integral component of membrane
Pp1s106_16V6.1	20.53	49.05	23.1	54.27	62.32	60.72	346.31	99.26	140.45	formate dehydrogenase	C:mitochondrion C:mitochondrion F:formate dehydrogenase (NAD+) activity F:oxidoreductase activity, acting on the CH-OH group of donors, NAD or NADP as acceptor F:NAD binding P:oxidation-reduction process
Pp1s106_174V6.1	21.09	8.19	22.11	8.49	5.97	4.25	13.43	5.41	13.47	nucleotide binding;"Interacting selectively and non-covalently with a nucleotide, any compound consisting of a nucleoside that is esterified with (ortho)phosphate or an oligophosphate at any hydroxyl group on the ribose or deoxyribose." [GOC:mah, ISBN:0198547684];ATPase, AAA+ type, core;ATPase, AAA-type, core;ATPase, AAA-type, conserved site;ATPase family AAA domain-containing protein 3, domain o…	F:ATP binding F:microtubule-severing ATPase activity C:plastid
Pp1s106_177V6.1	50.34	57.66	49.09	62.88	81.29	55.1	42.26	64.25	68.61	dna-binding protein	C:chromatin F:DNA binding F:sequence-specific DNA binding transcription factor activity C:nucleus C:nucleus P:chromatin assembly or disassembly
Pp1s106_183V6.1	37.63	16.6	32.71	20.86	20.62	11.73	21.55	17.74	30.18	dna-binding protein	C:chromatin F:DNA binding F:sequence-specific DNA binding transcription factor activity C:nucleus C:nucleus P:chromatin assembly or disassembly
Pp1s106_185V6.1	70.92	78.65	73.36	78.14	96.8	83.09	70.38	66.53	59.07	ribose 5-phosphate isomerase	F:ribose-5-phosphate isomerase activity P:pentose-phosphate shunt, non-oxidative branch C:plastid stroma C:plastid
Pp1s106_190V6.1	10.36	6.31	8.93	7.26	4.89	5.64	6.09	5.79	7.33	mitochondrial intermediate	F:metalloendopeptidase activity C:mitochondrion C:mitochondrion P:proteolysis C:cytoplasmic membrane-bounded vesicle F:transition metal ion binding
Pp1s106_191V6.1	22.74	21.62	26.71	13.72	11.05	5.39	14.51	4.76	6.21	;;null	NO GO Annotation
Pp1s106_204V6.1	5.86	2.6	6.45	6.74	4.59	0.88	2.58	2.36	3.24	;;WD40/YVTN repeat-like-containing domain	NO GO Annotation
Pp1s106_207V6.1	21.15	25.18	21.86	22.63	27.08	27.74	20.71	14.97	13.98	;;null	NO GO Annotation
Pp1s106_27V6.1	134.74	134.06	119.76	90.52	119.46	120.53	32.86	83.57	81.2	;;null	NO GO Annotation
Pp1s106_30V6.1	12.92	9.77	11.35	9.51	9.59	9.02	11.34	8.06	7.34	;;Galactosyl transferase	C:membrane
Pp1s106_32V6.1	15.19	14.89	16.07	8.07	9.89	10.97	13.98	21.59	17.39	T21B14.4; emsy N terminus domain-containing protein / ENT domain-containing protein [Arabidopsis thaliana]	NO GO Annotation
Pp1s106_35V6.1	9.24	19.38	8.46	12.8	11.2	24.52	11.84	16.16	10.42	T27I15.150; F-box family protein / lectin-related [Arabidopsis thaliana]	NO GO Annotation
Pp1s106_38V6.1	42.97	27.29	41.48	29.84	30.98	24.91	22.84	28.7	40.2	;;Sterile alpha motif domain;Sterile alpha motif/pointed domain;Sterile alpha motif, type 1	NO GO Annotation
Pp1s106_39V6.1	149	174.3	136.23	155.02	193.63	292.56	208.68	164.82	242.04	copper chaperone	C:nucleus C:plasma membrane C:plastid C:plastid P:regulation of flower development P:specification of floral organ identity F:phosphatidylinositol-5-phosphate binding F:histone-lysine N-methyltransferase activity P:metal ion transport F:metal ion binding P:histone H3-K4 methylation
Pp1s106_40V6.1	20.23	9.28	18.29	12.59	10.2	7.23	16.46	20.53	17.74	se dna binding transcription factor	F:protein binding C:nucleolus C:cytosol F:zinc ion binding P:RNA splicing P:production of ta-siRNAs involved in RNA interference C:nuclear dicing body C:nuclear speck P:primary miRNA processing P:shoot system development
Pp1s106_46V6.1	27.18	19.98	24.94	24.89	24.66	22.1	15.65	12.44	6.56	triosephosphate isomerase	F:triose-phosphate isomerase activity F:protein binding C:mitochondrion C:plastid C:chloroplast stroma C:thylakoid C:thylakoid C:chloroplast envelope P:reductive pentose-phosphate cycle C:apoplast
Pp1s106_48V6.1	3.28	29.13	4.24	37.43	28.61	18.86	10.52	28.22	8.13	alpha-l-arabinofuranosidase c-terminus family expressed	C:vacuole C:plant-type cell wall C:membrane C:cytoplasmic membrane-bounded vesicle P:xylan catabolic process P:L-arabinose metabolic process F:alpha-L-arabinofuranosidase activity C:apoplast
Pp1s106_4V6.1	12.26	14.18	14.33	15.89	10.5	4.93	8.15	10.71	12.53	wd repeat and fyve domain containing isoform cra_a	F:zinc ion binding C:membrane C:intracellular part
Pp1s106_50V6.1	5.8	4.48	6.11	6.67	3.4	1.92	6.85	3.33	4.7	pap associated domain containing 5	F:nucleotidyltransferase activity
Pp1s106_51V6.1	3.07	1.52	2.5	2.94	1.98	0.33	3.07	0.74	0.67	F6N15.28; nucleotidyltransferase family protein [Arabidopsis thaliana]	C:membrane
Pp1s106_57V6.1	5.42	12.93	4.79	16.7	14.14	32.86	93.58	40.25	18.85	F14O13.12; beta-amylase, putative / 1,4-alpha-D-glucan maltohydrolase, putative [Arabidopsis thaliana]	P:polysaccharide catabolic process C:plastid F:beta-amylase activity F:cation binding
Pp1s106_65V6.1	9.46	3.96	7.89	2.22	2.87	1.71	14.34	3.3	5.87	membrane;"Double layer of lipid molecules that encloses all cells, and, in eukaryotes, many organelles; may be a single or double lipid bilayer; also includes associated proteins." [GOC:mah, ISBN:0815316194];Exostosin-like	F:catalytic activity C:cytoplasm C:mitochondrion P:megagametogenesis C:membrane C:cytoplasmic membrane-bounded vesicle P:pollen tube development
Pp1s106_67V6.1	8.48	6.6	9.33	8.61	9.33	10.06	15.21	7.45	9.38	thioredoxin m -	P:glycerol ether metabolic process F:electron carrier activity C:plastid F:protein disulfide oxidoreductase activity F:isomerase activity P:cell redox homeostasis
Pp1s106_68V6.1	74.85	54.75	67.98	58.17	81.21	68.91	53.57	71.68	73.45	thioredoxin m	P:glycerol ether metabolic process F:electron carrier activity C:plastid C:plastid C:plastid F:protein disulfide oxidoreductase activity P:cell redox homeostasis
Pp1s106_71V6.1	3.65	4.92	4.58	3	2.76	3.49	4.84	1.88	2.92	origin recognition complex subunit 4	F:binding C:plastid
Pp1s106_74V6.1	10.98	16.53	12.44	20.5	16.63	14.11	14.41	16.39	17.97	heat shock protein domain protein	C:chloroplast C:plastid C:membrane F:heat shock protein binding
Pp1s106_79V6.1	13.88	12.45	14.6	15.51	13.4	15.04	25.85	17.3	17.39	mtp8.1 gene for putative metal tolerance protein MTP8.1	F:manganese ion transmembrane transporter activity P:manganese ion transport C:membrane C:membrane C:membrane
Pp1s106_83V6.1	1.83	3.03	1.76	2.39	2.2	1.02	4.5	4.47	4.73	mitogen activated protein kinase	F:protein serine/threonine kinase activity F:ATP binding P:protein phosphorylation
Pp1s106_86V6.1	2.56	2.64	2.5	4.56	8.16	3.77	3.97	6.31	9.35	acid phosphatase 1	F:acid phosphatase activity C:extracellular region C:cell wall C:vacuole C:plasma membrane C:plasma membrane
Pp1s106_95V6.1	0.41	0.89	0.23	0.65	0.41	0.72	0.68	0.27	2.47	;;VQ	NO GO Annotation
Pp1s10704_1V6.1	16.22	18.62	13.97	14.37	13.2	8.85	13.72	22.91	15.42	DS546890.1;714;protein_coding	NO GO Annotation
Pp1s107_101V6.1	1.73	0.96	1.77	2.41	2.19	0.86	1.05	0.53	1.4	protein kinase domain containing protein	F:protein kinase activity F:ATP binding P:protein phosphorylation P:defense response
Pp1s107_102V6.1	7.04	10.33	5.77	8.57	6.58	16.39	8.8	10.71	7.53	T7N9.23; disease resistance protein (TIR-NBS-LRR class), putative [Arabidopsis thaliana]	NO GO Annotation
Pp1s107_10V6.1	75.86	64.16	70.95	94.93	104.79	104.48	70.9	85.54	74.68	macrophage migration inhibitory factor	P:inflammatory response C:chloroplast C:membrane F:phenylpyruvate tautomerase activity P:response to other organism
Pp1s107_11V6.1	3.16	2.56	3.54	3.03	2.23	1.51	3.74	1.72	2.98	T8H10.170; expressed protein [Arabidopsis thaliana]	F:binding
Pp1s107_147V6.1	6.21	5.33	5.36	7.56	4.71	4.07	5	7.55	6.21	DS544996.1;908725;protein_coding	C:membrane
Pp1s107_159V6.1	2.82	1.47	2.77	2.21	1.32	0.7	2.12	0.58	1.29	tir-nbs-lrr resistance protein	F:protein serine/threonine kinase activity F:protein binding F:ATP binding P:protein phosphorylation P:apoptotic process P:signal transduction P:innate immune response
Pp1s107_15V6.1	3.86	2.35	3.25	20.13	8.08	4.35	7.09	9.58	9.53	gtpase activating	C:intracellular P:signal transduction
Pp1s107_170V6.1	8	6.4	8.42	6.76	4.14	4.76	5.3	1.71	2.09	F24D13.9; nodulin family protein [Arabidopsis thaliana]	C:membrane C:cell part
Pp1s107_171V6.1	12.9	94.34	12.68	50.79	52.04	118.56	3.11	17.39	5.87	F21J9.28; polcalcin, putative / calcium-binding pollen allergen, putative [Arabidopsis thaliana]	F:calcium ion binding C:mitochondrion
Pp1s107_173V6.1	2.08	99.63	2.38	130.82	68.63	166.97	2.25	34.67	6.24	polcalcin jun o 2	F:calcium ion binding C:plastid
Pp1s107_180V6.1	7.66	5.36	7.15	6.64	4.08	4.93	7.64	5.95	6.83	F15N18.190; expressed protein [Arabidopsis thaliana]	NO GO Annotation
Pp1s107_181V6.1	287.16	174.62	280.03	205.1	245.4	248.35	188.78	214.73	218.62	60s ribosomal protein l21	F:structural constituent of ribosome C:mitochondrion C:mitochondrion C:ribosome P:translation
Pp1s107_182V6.1	10.72	18.37	9.42	19.54	11.92	13.57	20.56	16.8	12.42	snf1-related protein kinase	F:calmodulin-dependent protein kinase activity F:ATP binding P:protein phosphorylation
Pp1s107_184V6.1	8.45	9.11	8.51	8.19	13.01	13.17	9.97	8.52	18.15	hypothetical loc797701	NO GO Annotation
Pp1s107_186V6.1	4.48	6.5	7.25	10.5	7.05	10.52	9.31	5.24	16.24	T20F21.8; expressed protein [Arabidopsis thaliana]	C:cytoplasmic membrane-bounded vesicle
Pp1s107_188V6.1	71.17	41.42	74.11	68.23	73.35	50.94	20.86	57.53	61.47	psi reaction center subunit ii	F:serine-type endopeptidase activity F:protein binding P:proteolysis C:chloroplast thylakoid membrane C:plastid C:photosystem I reaction center C:thylakoid P:photosynthesis
Pp1s107_189V6.1	89.02	30.93	97.47	37.36	31.54	19.88	43.45	25.26	57.53	methionyl-trna synthetase	F:tRNA binding F:methionine-tRNA ligase activity F:ATP binding C:cytoplasm C:cytoplasm P:methionyl-tRNA aminoacylation F:electron carrier activity P:electron transport chain
Pp1s107_190V6.1	6.67	3.9	9.08	5.75	4.43	4.13	3	3.59	3.73	synovial sarcoma associated ss18	F:transcription coactivator activity C:nucleus C:nucleus C:nucleoplasm P:cell proliferation P:leaf development
Pp1s107_192V6.1	2.99	2.62	5.32	3.63	3.22	3.97	3.51	2.65	4.87	tubulin folding cofactor	P:cytokinesis F:binding C:cytoplasm P:tubulin complex assembly
Pp1s107_194V6.1	25.39	19.59	22.31	13.62	17.15	16.16	18.88	16.18	18.68	golgi transport 1 protein b	C:membrane C:membrane C:cytoplasmic membrane-bounded vesicle P:vesicle-mediated transport
Pp1s107_1V6.1	17.79	16.59	20.24	16.77	13.71	10.54	9.49	12.43	9.67	beta-ketoacyl-acp synthase ii	P:fatty acid biosynthetic process
Pp1s107_200V6.1	2.25	3.66	2.91	8.7	8.57	17.93	93.81	31.71	38.55	adenylate translocator (brittle-1)-like protein	F:binding C:mitochondrial inner membrane P:mitochondrial transport P:nucleotide transport C:chloroplast F:nucleotide transmembrane transporter activity C:membrane C:integral component of membrane P:transmembrane transport
Pp1s107_205V6.1	0.27	0.25	0.41	0.19	0.51	0.27	0.85	0.06	0.22	transcription factor	F:sequence-specific DNA binding transcription factor activity C:nucleus C:nucleus C:plastid F:transcription regulator activity
Pp1s107_208V6.1	2.27	1.61	3.21	2.5	2.4	2.44	1.52	1.17	1.31	probable origin recognition complex subunit	F:DNA binding C:nucleus C:nuclear origin of replication recognition complex P:DNA replication
Pp1s107_21V6.1	2.13	7.5	3.27	1.93	8.38	6.76	11.9	6.37	5.48	F9O13.11; expressed protein [Arabidopsis thaliana]	C:mitochondrion
Pp1s107_23V6.1	3.98	1.6	4.11	4.1	2.57	0.98	4.9	2.67	5.64	Proteoglycan-4 precursor (Lubricin) (Megakaryocyte stimulating factor) (Superficial zone proteoglycan) [Contains: Proteoglycan-4 C-terminal part] [no tax name]	NO GO Annotation
[truncated: 16,995 more rows]

## Sheet: Supplementary Dataset 6
Supplementary Dataset 6: List of DGEs of P. patens in response to ABA, cold, drought and salt treatment at two different time points. This table gives an overview on the differentially expressed genes (DGE) of P. patens genes in response to ABA, cold, drought and salt treatment at two different time points. On the left, the gene identifiers are listed, followed by the fold changes of gene express…
[truncated: 9,669 more rows]

[truncated: 19 more sheets: Supplementary Dataset 7, Supplementary Dataset 8, Supplementary Dataset 9, Supplementary Dataset 10, Supplementary Dataset 11, Supplementary Dataset 12, Supplementary Dataset 13, Supplementary Dataset 14, Supplementary Dataset 15, Supplementary Dataset 16, Supplementary Dataset 17, Supplementary Dataset 18, Supplementary Dataset 19, Supplementary Dataset 20, Supplementary Dataset 21, Supplementary Dataset 22, Supplementary Dataset 23, Supplementary Dataset 24, Supplementary Dataset 25]
